# Supplementary material for: Knockdown of IGF2BP2 overcomes cisplatin-resistance in lung cancer through downregulating Spon2 gene
Source: Hereditas. 2024 Dec 28;161:55. doi: 10.1186/s41065-024-00360-w (PMC11681704; doi:10.1186/s41065-024-00360-w)
Supplement: Supplementary file 5 — Supplementary Material 5: Table S2: 540 differentially expressed genes (DEGs) between Lv-si-NC and Lv-si-IGF2BP2 groups. [file 41065_2024_360_MOESM5_ESM.xlsx]

## Sheet: Table S2
Table S2 540 differentially expressed genes (DEGs) between Lv-si-NC and Lv-si-IGF2BP2 groups.
H2ac21
Kbtbd11
Slco3a1
Cacng1
Hmox1
Padi4
Plbd1
H2-Aa
Wfdc12
Entpd1
2310057J18Rik
Gbp2b
Selplg
Gask1b
C3ar1
Igtp
Neurl3
Psmb10
Hacd4
Ier3
Acta1
Gbp6
Gvin3
Acta2
Gbp5
Gbp8
Gbp7
Lgals7
Plac8
Gbp9
H2-DMa
Retn
Trim14
Dkk2
Prkch
Myl1
Myl2
Cfb
Cfd
Adgb
Immp1l
Rnase2a
Clec7a
Thy1
Clec12a
Tmem229b
Pkib
C6
Phf11b
Pik3ap1
Parp14
Tfrc
Gmfg
Col8a2
Spaca6
Slamf8
Ephx2
Slamf7
Abca9
Rel
Tbc1d9
Siglece
Tifab
A530016L24Rik
Mmp25
Slc27a1
Col12a1
Alox5
Cd300ld2
Plin4
Plin1
Batf3
Batf2
Ptger4
Clec4a1
Hif3a
Smagp
Chia1
Clec4a3
Clec4a2
Hba-a1
Hba-a2
Serpina3f
Serpina3c
Slc2a13
Arg1
Glipr2
Bgn
Tlr12
Cilp
Mefv
Tlr13
1700008O03Rik
F7
1700003F12Rik
Pik3r5
3830403N18Rik
Ptgs1
Lilra5
Adig
Rassf2
Col11a1
Odam
Pcx
Pkn3
Tnfrsf14
Gpnmb
Ucp1
Cd300c2
Pnpla3
Ppfia4
Fgd2
Plcd3
Dusp4
Zfp978
Nfam1
Ucp2
Asgr2
Psmb9
Fmod
Psmb8
Hsd11b1
Prex1
Smoc2
Pigr
Chrnd
Cst10
Serpina3g
Esyt3
Wwp1
LOC118568312
Ccl22
Ms4a6c
Arxes2
Lrg1
Stat1
Pgap1
Adap2
Smr3a
Rab43
Ncf2
Slc25a1
Tnc
Sla
Map3k8
Cyp4f18
Csf3r
Pcyt2
Tgtp1
Tgtp2
Gpr65
Cd180
Gpr68
Naaa
Aebp1
H2-Ab1
Prss56
Lag3
Hp
Dio3
F13a1
Tap1
Tnfaip8l2
Dgat2
Ifi207
Ms4a4b
Nptxr
Serpine2
Ldlr
2010003K11Rik
Oasl1
Sesn1
Ccdc85b
Gm4841
Ffar2
Ly86
Maff
Csf1r
Cd163
Cd160
Itga4
Hpse
Pdgfrl
Slc1a3
Bmf
Slc15a3
Slc1a5
S100a9
Plet1
Ptprc
Lrfn4
Ptprd
Synj1
Adcyap1r1
Gm4736
Ccl21a
Filip1l
Nptx1
Uqcrb
Alb
Chrna5
Pip
Gimap4
Pcsk9
Gimap3
Gimap6
Gimap7
Pcsk4
Tmem179
Arl5c
Il2rb
Itgax
Lsp1
Spn
Dtx3l
Prb1
Ces1f
Slc2a1
Slc2a4
Ces1d
Itgal
Slc2a5
Nck1
Dsp
Coa6
Col7a1
Fndc1
Nrg1
Insl3
Arhgef26
Ciita
Pianp
Smpdl3a
Psap
Samd9l
Lck
Mb
Crisp1
Mab21l3
Resf1
Xcl1
Samhd1
Lcp1
Lcp2
Spred3
Arhgap25
Adgre1
Fgl2
Bpifa2
H2-Q4
Dnase1l3
Ptpn6
Cd247
Gzmb
Pdcd1
Nod1
Myo1g
Myo1f
Fyb
Plekhh3
Aspn
Ccl8
Gm2a
B4galnt1
Ccl5
Hbb-bt
Hbb-bs
Mfap4
Cd209f
Tagap
Slc36a2
Apoc1
Col6a5
Celf2
Slc16a14
Msln
Pdcd1lg2
Nlgn2
Itih4
Il2rg
Ntrk1
H2-DMb1
Lep
Mgp
Prr5l
Cdo1
Lst1
H2-Eb1
Ednrb
Sec1
Il12b
Mgarp
Cd226
Slpi
Sp140
Irgm1
Irgm2
Ccn2
Cirbp
Ifi30
Thap2
Gpr171
Cmklr1
Pirb
Tmem45b
Lair1
Myoz1
Ikzf3
Ikzf1
Btk
Icam1
H4c1
B2m
Mest
Cd79a
Arhgef6
Treml4
Klk1
Dhrs7c
Themis2
Epsti1
Rnase4
Rnase6
Cidea
Pck1
Mndal
Slc11a1
Xcr1
Parvg
Scgb1b27
Ccnjl
Apobec1
Igsf6
Igsf8
Cyp2e1
Cd19
Cyfip2
Ifi47
Ctsc
Acy1
Ctsh
Prxl2a
Adam12
Il16
Ctu2
Insig1
Ctss
Klra2
Sp100
Sectm1a
Ptpro
Ptprn
Ankrd37
Cstf3
Rac2
Ccr7
Ccr5
Bcl2l14
Ccr2
Parp9
Cbr2
Shtn1
Txndc16
Fcgr1
Cd300a
Fcgr3
Fcgr4
Syk
Mst1
Ano8
Glycam1
Klrc1
Ankrd44
Plppr4
Sp110
Mzb1
Tlr9
Tlr8
Tlr7
Calhm6
Cd52
Il34
Lpcat2
Cd3g
Scgb2b27
Il10ra
Npl
Ptn
Aif1
Cd3e
Dcpp3
Cd48
Tmem51
Nmnat2
Dcpp1
Dcpp2
Pla2g7
Car3
Nudt8
Il18bp
Fabp4
Per2
Akr1b10
Nanp
Per1
C1s2
Lyve1
Cst7
Mybpc1
Papss2
F2rl2
Hcar1
Cd74
Bmper
Cxcr3
Aldh1a7
Atp8a1
Angptl4
Rgs5
Rgs2
Dmrt2
H1f4
Cxcr6
Trafd1
Rgs8
Slc8a1
Car6
Iigp1
Car4
Cd86
Sh2d2a
Adrb3
Zbp1
Chil3
Fcer2a
Apol7c
Zfp428
Postn
Gpd1
Acacb
Pla2g2d
Gm12185
Cd93
Cntrob
Lpl
Pld4
Lpo
Grk3
Ubd
Cyria
Jchain
Mpeg1
Coro2a
Rai2
Slc9a5
Fcmr
Aldh3b2
Hook2
Mustn1
Nkg7
Gm38664
Plxnc1
Sirpa
Enkd1
Cbfa2t3
Fcna
Hk3
Vcam1
Tpsb2
Cd8a
Atg9b
Cxcl16
H2-Q10
Zap70
Cd300ld
H2-T23
Atoh8
Cry1
Nat8l
Ppp1r1a
Aox3
Tapbpl
Scimp
Iqgap2
Klrb1b
Gbp10
Klrk1
Rpl13-ps6
Nr1d1
Arl6ip1
Mmp3
Tbx21
Abcg3
Cx3cr1
Cytip
Igfals
Lss
Tnfsf10
Dcn
Myh1
Irf1
Irf8
Clec3b
Mvk
Dnaja1
Klrh1
Tmem50b
Dock2
Add2
Zfp692
Abcd4
Igfbp2
Cd4
Igfbp5
Sema4d
Cxcl9
Tnfrsf13c
Ms4a7
Cd7
Sema4a
Gbp2
BC037156
Gbp3
Ltc4s
Fmnl1
Actc1
Rgs10
Thrsp
Clec2d
Ms4a1
Cstdc4
Dnajb9
Sash3
Kcnj10
Retnla
Des
LOC118568152
Ogdhl
Asb5
Marcks
