# Supplementary material for: Knockdown of IGF2BP2 overcomes cisplatin-resistance in lung cancer through downregulating Spon2 gene
Source: Hereditas. 2024 Dec 28;161:55. doi: 10.1186/s41065-024-00360-w (PMC11681704; doi:10.1186/s41065-024-00360-w)
Supplement: Supplementary file 6 — Supplementary Material 6: Table S3: 1416 differentially methylated genes (DMGs) between Lv-si-NC and Lv-si-IGF2BP2 groups. [file 41065_2024_360_MOESM6_ESM.xlsx]

## Sheet: Table S3
Table S3 1416 differentially methylated genes (DMGs) between Lv-si-NC and Lv-si-IGF2BP2 groups.
Eif2ak1
1700023D09Rik
Eif2ak4
Phactr2
E130308A19Rik
Vps36
Fam98a
Elk1
Gm30794
Gstk1
Tstd3
Ipo13
Stxbp4
Gm10705
Cdip1
Pde4dip
Agap1
Clec9a
Osbpl11
Mief1
Hacd2
Cd2ap
Tent4b
4833438C02Rik
Afmid
Med1
Pcnx4
Wsb1
Lgals8
Parg
Ift88
Gm14292
Wdr81
Bpnt2
9530018F02Rik
Tecpr2
Trim11
Prr11
Ccdc51
Abcc4
Wdcp
Fam210a
Bin2
Nsun4
Upf3b
Etfdh
Wdr75
Axin2
Arap2
Gucd1
Sap30bp
Dmpk
Wdr70
Fam72a
Xpa
Prr22
Wdhd1
Gm11816
Mfsd12
Cdin1
C920009B18Rik
Slc25a44
Pdgfb
Trerf1
Atg13
Zranb3
Larp6
Tcf7l2
Sap130
B4gat1
Pdcd11
Sfxn2
Pik3c2b
Sfxn1
Dnmt3b
Cdc6
Ell2
Cdk15
Stat5b
Cdk12
Hbp1
Ino80
Tk1
Rwdd2a
Phf2
Smg1
En1
Echdc1
Ikbkg
Ikbke
Gli2
Amigo1
Fam168a
Slc4a1ap
Ing2
Mras
Csf2ra
Nyap1
Sacm1l
Fam120b
Edem3
Mrc1
Jmjd1c
Rara
Pbk
Nfkb2
Slc16a5
Stau2
Tbc1d13
Slc25a25
Spata2
Wdr41
Tbc1d16
0610030E20Rik
Mgll
Abraxas2
Ciao3
Gm17762
Gm8995
Nhsl1
Brd1
Ankmy2
9930021J03Rik
Aen
Mettl8
4933404O12Rik
Zfp867
Zfp866
Inf2
Cep63
Dnajb12
Mtf1
Zfp865
Tbc1d24
Pik3r1
Wdr35
Ptgs2
Gas7
Jdp2
Zfyve26
Mecp2
Smpd4
Man2a1
Kcnb1
Nudcd1
Scaper
Dusp3
Nfib
Nsd2
Tcf12
Ubn1
Ubn2
Ylpm1
Brd9
Tmco4
Zfp617
Ube4a
Spsb2
Brf2
Tatdn3
Map1a
Prkar2b
LOC118568438
Map1b
Kcnc3
Eps15l1
Ankrd2
Lyst
Mfsd4b4
Lyrm2
Samd4
Borcs7
Arfip1
Abi3
Cenpo
Abi2
Bhlhe41
Phtf1os
Ash1l
Stat2
Cenpj
Cenpi
Cenph
Tcf20
Map3k12
Cenpe
Map3k13
Gm20346
Socs3
Atxn2
Gprin1
Irs1
Zfp41
Irs3
Hdgfl3
Gm30144
Tgfbrap1
Rab2b
Scara5
Tor1b
Gm46731
Men1
Adamts1
Rab30
Nfix
Zfp35
Serinc3
Tle1
Rnmt
Akap13
Fam219a
Gm4754
Ak3
Tank
Rprd1b
Plekhm3
St6gal1
Tex9
Leng8
Gstt3
Rb1cc1
Siae
Misp
Ubr1
5830417I10Rik
Zfp64
Dmtf1
Ccdc85c
Fam177a2
Itga9
Map4k3
Mapre1
Tfap2a
Setd1b
Setd1a
Gfpt1
Pdcl
Thada
Mcl1
Rabep1
Zfp57
Zfp52
Kpna4
Neb
Bod1-ps
Kpna1
Secisbp2
Kpna3
Gripap1
Cacul1
Hspa4l
Dcun1d5
Ccnt2
Lonrf1
Cdk6
Hapln4
Ly6e
Sin3b
Yae1d1
Dmxl1
Cercam
Mbtd1
Dzip1l
Itgav
Il15ra
Cers6
Clasrp
Birc6
Csnk1g1
Bcas3
Ovgp1
Rasl11b
Fam78b
Lbh
Opa3
Ythdc1
Numb
Lbp
Zfp90
Acap3
Cul4a
Mrpl1
Ube2q2
C030006K11Rik
Tnks
Slc12a2
4930503L19Rik
Maats1
Pcdh1
Mtcl1
Iqsec2
Rwdd4a
Skil
Sos2
Sos1
Fnbp1l
Gm42346
Arhgap24
AU040320
Flad1
Sumo1
Wbp1
Ptpn7
Lmf1
Gm52117
Tango6
Fam76b
Herc6
Nsl1
Mrm3
Plekhh2
Plekhh1
Nfs1
2310069B03Rik
Arhgap32
Pfkp
Sh3pxd2a
Mllt6
Gpr137b
C530005A16Rik
Rad50
Ptar1
Top1mt
AI839979
Fam217b
Plekhg3
Klf7
Mapkap1
Nin
Nrros
Pdcd7
Klf9
Gpkow
Dicer1
Rock2
Rpl17-ps3
Cdk11b
Rnf103
Thap6
Gpr161
Tmem68
Pikfyve
Cnnm4
Cnnm3
Zbed6
Fnip2
Ppp2r3a
Trib2
Rcor1
Zbed4
Cdc42bpa
Akap8l
Homer1
Ccdc136
Ccdc137
Cog2
Cog5
Cdc42bpg
Bcor
Skp2
Pus7l
Thap1
Zbtb2
Zbtb3
Mipol1
Tmem230
Pde12
Grpel2
Vps13a
Vps13b
Vps13d
Gm10130
Polr1d
Cfap69
Bend6
Zfp382
Dcp1a
Zfp384
Gm11221
Trim30a
Cnot6l
Ikzf5
Camk1d
Lrpap1
Xrn2
Actr5
Nxpe3
Bahd1
Ahsa2
Ahnak2
Sik2
Pfn1
Btrc
Fktn
Cdon
Spata33
LOC118567814
Osgep
Gpr183
Mettl22
Hnrnpu
Sdccag8
Stam
Gm10163
Hif1an
Cpne3
Top3a
Sec16a
Bsdc1
Mettl21a
Gse1
Map4
Ptpdc1
Selenoi
Tspan32
5031425F14Rik
Map6
Cdr2
Slc5a5
Nus1
Slc5a6
Zbtb6
Lpar6
AW112010
Sdhaf3
Mettl14
Ttc39aos1
2810006K23Rik
Mettl15
Trmt61b
H1f11-ps
Mllt10
Zfp128
Zfp369
Gapvd1
Cops7b
Ccar2
Pcdhb22
Dcp2
Calhm2
Rnf146
Ppp6r2
Camta2
Tlcd1
C2cd3
Prn
Gm30189
Xpo1
Fancm
1700037C18Rik
Rhou
9330151L19Rik
Ptprm
Cd22
Tmem267
Cntrl
Zfp180
Zfp182
Rnf135
Mettl7a1
Heg1
Rnf139
Gypc
Gm12751
Plagl2
Zfp189
Brip1
Vav2
Numbl
H2aj
Ptges3l
Rab3ip
Vwa1
Ubxn2b
Ttbk2
Rnf169
Rnf167
Nfya
Slc43a2
Ccng1
Slc43a3
Arih2
Ppp2r5c
Map2k5
Sec14l1
Ncoa2
Sec14l2
Zmpste24
Ncoa6
Pla2g5
Nudt1
B9d2
Yipf2
Nubp1
Zfp280c
Klhl2
Mrps5
Invs
Pcmtd2
Nqo2
Slc7a8
Hccs
Cux1
Mad1l1
Rab8b
Pcmtd1
Brca2
Ctnnd1
Hnrnph3
Zfyve9
Nbr1
Lrrc20
Eif2s3y
Gdf15
Nr5a1
F2rl3
Zfyve1
Srgap2
Srgap3
Cacna1c
Ccne2
Zfp85os
Zfp316
Cmip
Pcid2
Proser1
Zfp319
Comt
Eme2
Baalc
Lrrc58
Map3k20
Camkk1
Dhdds
Nsf
Slc2a4rg-ps
Szt2
4931440P22Rik
Atp11a
Gm38561
Exoc3
Tsc1
Kdm1b
Exoc5
Masp1
Tug1
Sgo1
Hira
Pura
Exoc7
Zfp788
Lama4
Lmtk2
Tacr1
Fiz1
Gm26559
Ctdspl2
Gm5171
Dusp22
Ppfibp1
Helq
Gm12183
Pxk
Camsap1
Stil
Mlkl
Pxn
Cep250
Osbpl3
Snip1
Osbpl5
Dimt1
Ccdc191
Xpnpep3
Coq3
Osbpl9
Arid2
Lrp12
Morc3
Csf2rb2
Ap4b1
Zfp775
Oxnad1
Sell
Zfp532
Lman2l
Loxl2
Irak4
Jade1
Rbis
Hmbox1
Fbxo33
Slc30a9
Cbx3
Tmem11
Fbxo38
Tmem18
Cbfa2t2
Helb
Prdm11
Usp54
Tcaf1
Zfhx3
Pogz
Trim80
Tlx2
Jmy
Ubald2
Hook3
Prrc2c
Ubald1
Tvp23a
Zfhx4
Psph
Bptf
Oxld1
Hectd4
Fbxo45
Fbxo46
Cdk5rap2
Slit2
Trim44
Zfp592
Afap1l1
Dennd4c
Pfkfb4
Hpf1
Cdadc1
Pfkfb2
Six5
Halr1
Zfp358
Rasal2
Nos1
Baiap3
Baiap2
Creb1
Tanc1
Gap43
Pbxip1
Pde4a
Pde4b
Cyren
Kdm5b
Sidt2
Usp34
Gtf3c1
Gtf3c4
Myh2
Fam185a
Usp38
Zfp346
Txnl4b
Oas3
Dars2
Zfp33b
D130040H23Rik
S100pbp
Dusp14
Fundc1
Ube2d-ps
Kdm2b
Dll1
Dll4
Mlph
Zfp874a
Gm26782
Krt80
Zfp334
Smarcad1
Zfp579
Rgs16
Usp24
Gm26788
Rpl28-ps3
Tor1aip2
Pomk
Gigyf1
Ate1
Ablim1
Mapkapk3
Polr3a
Atp6v1a
Ercc3
Ercc6
Ercc5
Trim35
Rgs12
Zfp563
Lrrc8a
Trim33
R3hdm1
Nrde2
LOC118568275
Lrrc8c
Trim32
Rmc1
Sema3a
Usp12
Uhrf1bp1
Wee1
Polb
Rps4l
Zfp326
Etfrf1
Cep295
Rsbn1l
Polk
Dcxr
Poll
Sema3e
3110053B16Rik
Prickle1
Pard3
Rbm15b
9330188P03Rik
Entr1
Nfrkb
Serf1
Zfp715
D230025D16Rik
Clcn2
Cyb5d1
Pcdh12
Nr1h3
Tyw3
Araf
Maml3
Tyw5
Ccdc90b
Isl2
Gramd1b
Prkci
Zfp945
Mbnl1
Dixdc1
Zc3h7b
Fez1
Dapk3
Scaf11
Zfp709
Sarnp
Atf7
Zfp949
Thsd4
Rdh10
Uri1
Bard1
Slc19a1
Slc19a2
Trip4
Strn
Scrib
Dcaf4
Alcam
Baz2b
Ogfod1
Gm5785
Pmm2
Hoxd3
Tex30
LOC118568593
Gpr19
L3mbtl3
Tbl2
Tdp2
Lipe
Trmt12
Ago2
Ago1
Fat1
Gm40469
Mthfs
Ezh2
Dstyk
Mical1
Map2k3os
Snx16
Jkamp
Rpusd1
Depdc5
Shb
Smarce1-ps1
Shf
Pigb
Atpaf2
Zfp759
Slc39a9
Zscan22
Pigl
Airn
Jak3
Snx20
Med13
Mmp15
Snx27
Armc5
Gm14137
Riok1
Fos
Paip1
Sec31a
Spire2
Lin54
Atrip-trex1
B430319G15Rik
Usp9x
Tnfrsf9
Hlcs
Tut1
Mical3
G530011O06Rik
Zfp507
Sytl2
Ncor1
Ccndbp1
Atl3
Gm36393
Gm52877
Marchf6
Gm16589
Dclre1b
Ung
Zfp976
Zfp979
Shprh
Gga3
Spef1
Vkorc1l1
Sipa1l2
Commd6
Ostm1
Abitram
Mbd5
Mbd6
Alms1
Trip12
Znfx1
Hs6st2
Dnajc16
Rapgef6
Itgb1bp1
Tead3
Mef2a
P2ry10
Tigar
LOC118568790
Rapgef3
Lin37
Zfp961
Pxdc1
Zscan12
Akr1e1
Asrgl1
Tsr2
Lgr4
Adat1
Syvn1
Hipk1
Pip5k1a
Dffb
Scaf4
Tmem186
Ncf1
Fry
C330018D20Rik
Ppp1r12b
Map3k6
2900026A02Rik
Emsy
LOC118567870
Pcyt1b
Gm31369
Utrn
Zcchc7
Arfgap3
Zfc3h1
Rabggta
Nek3
Ankhd1
Arid1b
Mrpl45
Cir1
1700030C10Rik
Stx7
Amotl2
Stk36
Casp8ap2
Kmt5b
Gm33795
Washc2
Ifi209
Mtmr10
Maf
Gm33318
Msh3
Stk39
Vash1
Vash2
Virma
Mrpl32
Dlx2
Ubox5
D630045J12Rik
Naip5
Atp9b
Ctif
N6amt1
Gm30286
Klhl25
G3bp1
I920046F24Rik
Btbd6
Mbp
Btbd8
Evi5
Celsr3
Tmem167
Klhl20
Zc3h15
Afg1l
Hs2st1
Tia1
Cnot4
Mrpl28
Cnot8
Fbxl3
Fbxl4
Wdtc1
Dnm1l
Ppp1r15b
Kmt2d
St7l
Kmt2e
Zc3h4
Kmt2a
Gm2446
Kmt2b
Klhl36
Kmt2c
Swsap1
Mdm2
Aak1
Pphln1
Zc3h6
Synj2
Zzef1
Best3
Trp53bp2
Ndc80
Slc46a3
Slc35b4
Hivep2
Tasor2
Fam117b
Macf1
Hdac4
Arhgef11
Ppp1r16a
Arhgef12
Pccb
Arhgef18
Neo1
5031425E22Rik
Hdac9
Lcor
Atp2b1
Gm5525
Msl3
Stim2
Fam118b
Vcpip1
Tbc1d22b
B3galnt1
Jmjd4
Arhgef28
Plag1
Haus3
Naf1
Arid4a
Kank4os
Met
Nrbp2
Myo1b
Myo1e
Tubgcp6
Aopep
Srf
H2-Q7
Chaserr
Gtf2ird1
Lrp8
Ppil4
Fbxo5
Ephb4
Fer1l5
Atrn
Trabd
Mbtps2
Plcl2
Trpa1
Ifi213
Arid3a
Cflar
Shfl
Cdc45
Syne1
Wasf3
Efr3a
Mga
Asxl2
Mfap3
Myorg
Bmpr2
Unc5b
Pter
Myo10
Foxj2
Tsen54
E2f6
E2f7
Zfp862-ps
Epm2aip1
Chst10
Helz2
Lrr1
Lrrfip1
Atp6v0a2
Crkl
Dnaaf2
Gm10269
Synpo2
Uprt
Epc1
Preb
Thap12
Katnip
Rnf213
Slc33a1
Rnf214
Fn3krp
Rusc2
Rragc
Zfp1
Imp4
Ank3
A730081D07Rik
Alg10b
Ank1
Phlpp1
Srp54b
Zfand2a
Sowahc
Fam193b
Gmcl1
Tmem115
Zfp7
Coq10b
Samsn1
Rin2
Alkbh8
Thbs3
Obi1
Dhx40
Ifit3
Vangl1
Snapc3
Gm10282
Snapc4
Arhgef3
Slc22a4
Fbf1
Zmym6
Tmcc3
Suco
Tmcc1
6430548M08Rik
Mon1b
Pla1a
AU022252
Zmym1
Mon1a
Phospho2
Rbm12
Art3
Phospho1
Gm36875
Zfp493
Ptgfr
Ift140
5730409E04Rik
Eri1
Trex1
Crybg3
Zwint
Gm46430
Grap
Triobp
Gm9222
Mtus1
4930556M19Rik
Pip4p2
Slc35c1
Tial1
Lilrb4a
Hmgxb4
Gm39913
Apobec3
B4galt2
Zbtb7a
Stard4
Rpap1
Rinl
Stard9
Gabpb2
Ppat
Mis18bp1
D830031N03Rik
Apof
Arsg
Apod
Gtpbp3
Gtpbp2
Nuak2
Tmem141
Rap2b
Tmem140
B3gnt8
Fbh1
Mdfic
Pacs2
4930430E12Rik
Shoc2
Mark4
Rgma
Anln
Pcm1
Ctsw
Kif14
Ids
Pald1
Ptma
Aars
Bbs4
Recql4
Kazald1
Spty2d1
Slc6a9
Akap9
Zdhhc20
Zkscan1
Dync1i2
Zkscan5
Syn1
Srrm1
Ano1
Tmem38b
Specc1
2010204K13Rik
Stx16
Hltf
Acsl1
Stx17
Fbxw8
Thumpd2
Kif24
Tmtc3
Tmem159
C1qtnf9
Foxp1
Stx11
Zdhhc17
Sertad2
B3galt1
Sertad4
Sertad3
Mfap1a
Tmem132a
Hspa1a
Gm12666
Zfp27
Zfp296
Itch
Pak1
B230354K17Rik
Tcap
Crocc2
Zc3hav1
Myo9a
Limd2
Runx1
Spcs3
H2bc9
Ccdc88a
Ccdc88b
Prune1
Osm
Prune2
Ppp1r9a
Wasl
Mplkip
Slc35g1
Rev3l
Pank2
Per3
Lrsam1
5830444B04Rik
Susd1
Ttc3
Mapk9
Ndufaf7
Kctd6
Clec1a
Ndufaf4
Wwc2
Nrip1
Angptl1
Cr1l
Ttf1
Aptx
Ets1
R3hcc1l
Cep104
Kansl1l
Pitpnc1
6030458C11Rik
Rogdi
Kctd9
Gen1
Syncrip
Osr1
Zfp661
Nexn
Ociad1
Carf
Klrg2
Zfp426
Miga2
Miga1
Zfp422
Cep350
Pcnt
Ube3a
Sirt6
Dhrs11
Gm41611
Slc8b1
Sirt4
Dhrs13
Rtn2
D930048N14Rik
Prnp
Vcp
5430421F17Rik
Bora
Ppp1r7
Cass4
Pld1
4932438A13Rik
Wnt6
Rai1
Fut8
Zfp653
Zfp414
Gnaq
Gstcd
Gm30934
Elmo1
Zbtb21
Abhd11
Cdc14a
Tsc22d2
Tsc22d1
Ift22
Pi4k2b
Kif3a
Kif3b
Gorasp1
Tada2a
Ap2m1-ps
Gm17745
Cryl1
Utp20
Ssh2
Gm13387
LOC118568193
Smad3
Acbd4
Pan3
Bmp1
Trmt10a
Cox15
Uba3
Pds5b
Tab2
Hspa2
Bambi
Tcf4
Maco1
Igf1r
Crls1
Snhg18
Rtp4
Lats2
Dnajc1
Clec5a
Cd300lg
Rbm33
Aff4
Taz
Abcf3
Rbm26
Ghr
Rbm25
Ttc26
Naa40
Sfpq
Rwdd3
Ddx58
Lyl1
Taf12
Zbtb44
Slfn9
Zbtb40
Galnt11
Larp1
Cramp1l
Atxn7l1
Nr2f1
Prrg1
Zfp462
AA986860
Tti1
Gsk3b
Gmpr2
Rps6ka5
Chd1
Chd2
Zbtb38
Als2
Zbtb37
Desi2
Fnbp1
Zfp469
D17H6S53E
Chd6
Aplp2
Rps6ka2
Chd8
Prph
Ift74
Ptp4a3
Phyhd1
Cyb5r1
6330549D23Rik
Tpbg
A930004D18Rik
Palmd
Miip
1700020L24Rik
Zfp451
Naa25
Zfp212
Eif4g3
Clmp
Cbl
Suox
Abcd1
Phldb2
Cd2
Rbm48
Zfp219
Cep164
Rundc1
Haghl
Aktip
Calml4
Lclat1
Rsbn1
Sucla2
Xlr
Rab11b-ps2
H2bc21
Usf2
9130023H24Rik
Fmnl3
Usf3
Eya2
Trps1
Fbxl16
Dnajb2
Fbxl18
Dnajb1
Fbxl19
Katna1
Lancl2
Ptk2b
Lpin2
Bud13
Sod3
Cln3
Gphn
3300002I08Rik
Sbk3
Zfp512b
Sh3bp2
Tec
Cmtm3
3425401B19Rik
Asb8
Lnx2
Taf4
Taf3
Sh3bp5
Ticrr
Lnx1
