# Supplementary material for: Knockdown of IGF2BP2 overcomes cisplatin-resistance in lung cancer through downregulating Spon2 gene
Source: Hereditas. 2024 Dec 28;161:55. doi: 10.1186/s41065-024-00360-w (PMC11681704; doi:10.1186/s41065-024-00360-w)
Supplement: Supplementary file 7 — Supplementary Material 7: Table S4: 63 overlapping genes betweeen DEGs and DMGs. [file 41065_2024_360_MOESM7_ESM.xlsx]

## Sheet: Table S4
Table S4 63 overlapping genes betweeen DEGs and DMGs.
Nckap1l
Ly9
Tent5a
Amy1
Myl9
Pip4k2a
Abca1
Eln
Cd300ld5
Adipoq
Csf2rb
Otulinl
St8sia4
Rassf5
Rassf4
Plaat3
Ankrd1
Aoah
Stra6
Slc14a1
Pvalb
Ifi203
Serpine1
Tox
Oasl2
Disp2
Dnase1
Il1rl1
Pdcd4
Zfand5
Adgrf5
Cd209b
Adamtsl5
Cd8b1
Nlrc5
Thbs4
Spon2
Crybg1
Cidec
H3c4
Ptprj
Gm4951
Eif3j2
Tlr1
Capza1
Cd83
Wdfy4
Myh10
Cybb
Spata13
Grem1
Slfn5
Slfn2
9930111J21Rik2
Nfatc2
Notch1
Dock8
Irf5
Myh4
Gm14326
Gbp4
Gm12250
Ptpn22
