# Supplementary material for: Knockdown of IGF2BP2 overcomes cisplatin-resistance in lung cancer through downregulating Spon2 gene
Source: Hereditas. 2024 Dec 28;161:55. doi: 10.1186/s41065-024-00360-w (PMC11681704; doi:10.1186/s41065-024-00360-w)
Supplement: Supplementary file 8 — Supplementary Material 8: Table S5 GSEA analysis. [file 41065_2024_360_MOESM8_ESM.xlsx]

## Sheet: GSEA_GO
Table S5 GSEA analysis
ONTOLOGY	ID	Description	setSize	enrichmentScore	NES	pvalue	p.adjust	qvalue	rank	leading_edge	core_enrichment
BP	GO:0016570	histone modification	350	0.411254	1.88103	1.74308e-09	2.51526e-06	1.89353e-06	4908	tags=30%, list=33%, signal=21%	Airn/Pcgf3/Nos1/Brca2/Prdm9/Rps6ka5/Hdac9/Setd1b/Msl3l2/Parg/Men1/Mettl8/Jdp2/Zfp369/Zfp451/Hlcs/Lif/Lcor/Kmt2c/Rcor1/Lif/Akap8l/Jarid2/Fendrr/Sap30bp/Ezh2/Ash1l/Kdm2b/Mbtd1/Prdm9/Nsd2/Nsd1/Mecp2/Nsd1/Ing2/Ezh2/Jmjd4/Kdm1b/Asxl2/Wdr70/Pcgf6/Brca2/Ncoa6/Pbxip1/Jmjd1c/Asxl2/Setdb2/Arid5a/Jade1/Muc1/Arid4a/Kdm6a/Setd1a/Pcgf3/Taf4/Bcor/Pagr1a/Kmt2a/Rif1/Eya1/Arrb1/Sfpq/Epc1/Pcgf3/Usp49/Baz1b/Airn/Mtf…
BP	GO:0048812	neuron projection morphogenesis	345	0.410796	1.87724	1.68867e-09	2.51526e-06	1.89353e-06	3582	tags=26%, list=24%, signal=21%	Nek3/Flrt3/Map3k13/Myh10/Nfib/Macf1/Foxp1/Arhgef28/Egr2/Ank3/Gap43/Cux1/Itpka/Macf1/Macf1/Isl2/Ngfr/Skil/Ccdc141/Cit/Arhgef28/Plxna4/Boc/Ank3/Klf7/Cyfip2/Lgr4/Zdhhc17/Ank3/Celsr3/Wnt5a/Taok1/Dixdc1/Nyap1/Cxcl12/Shox2/Zic2/Fmn1/Lgr4/Plxna2/Tbc1d24/Cdkl5/Klf7/Mecp2/Map3k13/Plxnc1/Slit2/Mbp/Mfsd2a/Zic2/Bmpr2/Lrp8/Tiam1/Igf1r/Dixdc1/Bcl2/Gdnf/Notch1/Aplp2/Ust/Gas7/Slit2/Lmtk2/Itga1/Myo9a/Fxn/Dip2b/Sh…
BP	GO:0006325	chromatin organization	375	0.406197	1.86886	1.22428e-09	2.51526e-06	1.89353e-06	3373	tags=20%, list=23%, signal=16%	Airn/Pcgf3/Ttc39aos1/Zfp518a/H2bc9/Prdm9/Hdac9/Setd1b/Ubn2/Zfp57/Arid1b/Men1/Spty2d1/Kmt2c/Rcor1/Shprh/Zfp462/Cenpp/Zbtb7a/Jarid2/Ezh2/Ash1l/Bahd1/Kdm2b/Glmn/Mbtd1/Prdm9/Nsd2/Zfp57/Nsd1/Mecp2/Bud23/Nsd1/Banp/Ing2/Ezh2/Hira/L3mbtl3/Kdm1b/Ubn2/Hltf/Pphln1/Znfx1/Ikzf1/Ttf1/Xlr/Jmjd1c/Tti1/Setdb2/Zbtb7a/Cdyl/Ythdc1/Arid4a/Atf7ip/Mettl4/Rsbn1/Kdm6a/Chd9/Setd1a/Brd9/Pcgf3/Hnrnpu/Zfp518b/Atf7ip/Bcor/Mec…
BP	GO:0000904	cell morphogenesis involved in differentiation	414	0.393082	1.82356	4.19832e-09	4.84654e-06	3.64856e-06	3680	tags=25%, list=25%, signal=20%	Pard3/Flrt3/Map3k13/Myh10/Nfib/Macf1/Foxp1/Arhgef28/Ift88/Egr2/Ank3/Gap43/Cux1/Itpka/Macf1/Macf1/Isl2/Ngfr/Skil/Ripor2/Ttc3/Ccdc141/Cit/Arhgef28/Nedd9/Plxna4/Boc/Ank3/Klf7/Lgr4/Dock5/Zdhhc17/Ank3/Celsr3/Wnt5a/Itgb1bp1/Mapk9/Dixdc1/Cxcl12/Shox2/Zic2/Fmn1/Lgr4/Plxna2/Tbc1d24/Cdkl5/Klf7/Pxn/Nbeal2/Map3k13/Ttc26/Plxnc1/Slit2/Mbp/Mfsd2a/Zic2/Bmpr2/Fndc3b/Triobp/Lrp8/Fat1/Tiam1/Igf1r/Lats2/Dixdc1/Epb41…
BP	GO:0048858	cell projection morphogenesis	357	0.400904	1.84174	1.0092e-08	6.95532e-06	5.23609e-06	3582	tags=25%, list=24%, signal=20%	Nek3/Flrt3/Map3k13/Myh10/Nfib/Macf1/Foxp1/Arhgef28/Egr2/Ank3/Gap43/Cux1/Itpka/Macf1/Macf1/Isl2/Ngfr/Skil/Ccdc141/Cit/Arhgef28/Plxna4/Boc/Ank3/Klf7/Cyfip2/Lgr4/Zdhhc17/Ank3/Celsr3/Wnt5a/Taok1/Dixdc1/Nyap1/Cxcl12/Shox2/Zic2/Fmn1/Lgr4/Plxna2/Tbc1d24/Cdkl5/Klf7/Mecp2/Map3k13/Plxnc1/Slit2/Mbp/Mfsd2a/Zic2/Bmpr2/Lrp8/Tiam1/Igf1r/Dixdc1/Bcl2/Gdnf/Notch1/Aplp2/Ust/Gas7/Slit2/Lmtk2/Itga1/Myo9a/Fxn/Dip2b/Sh…
BP	GO:0120039	plasma membrane bounded cell projection morphogenesis	355	0.401601	1.84089	1.08451e-08	6.95532e-06	5.23609e-06	3582	tags=25%, list=24%, signal=20%	Nek3/Flrt3/Map3k13/Myh10/Nfib/Macf1/Foxp1/Arhgef28/Egr2/Ank3/Gap43/Cux1/Itpka/Macf1/Macf1/Isl2/Ngfr/Skil/Ccdc141/Cit/Arhgef28/Plxna4/Boc/Ank3/Klf7/Cyfip2/Lgr4/Zdhhc17/Ank3/Celsr3/Wnt5a/Taok1/Dixdc1/Nyap1/Cxcl12/Shox2/Zic2/Fmn1/Lgr4/Plxna2/Tbc1d24/Cdkl5/Klf7/Mecp2/Map3k13/Plxnc1/Slit2/Mbp/Mfsd2a/Zic2/Bmpr2/Lrp8/Tiam1/Igf1r/Dixdc1/Bcl2/Gdnf/Notch1/Aplp2/Ust/Gas7/Slit2/Lmtk2/Itga1/Myo9a/Fxn/Dip2b/Sh…
BP	GO:0032990	cell part morphogenesis	371	0.396314	1.82368	8.64283e-09	6.95532e-06	5.23609e-06	3582	tags=25%, list=24%, signal=20%	Nek3/Flrt3/Map3k13/Myh10/Nfib/Macf1/Foxp1/Arhgef28/Egr2/Ank3/Gap43/Cux1/Itpka/Macf1/Macf1/Isl2/Ngfr/Skil/Ccdc141/Cit/Arhgef28/Plxna4/Boc/Ank3/Klf7/Cyfip2/Lgr4/Zdhhc17/Ank3/Celsr3/Wnt5a/Taok1/Dixdc1/Nyap1/Cxcl12/Shox2/Zic2/Fmn1/Lgr4/Plxna2/Tbc1d24/Cdkl5/Klf7/Mecp2/Map3k13/Plxnc1/Slit2/Mbp/Mfsd2a/Zic2/Bmpr2/Lrp8/Tiam1/Igf1r/Dixdc1/Bcl2/Gdnf/Notch1/Aplp2/Ust/Gas7/Slit2/Lmtk2/Itga1/Myo9a/Opa3/Fxn/Dip…
BP	GO:0051336	regulation of hydrolase activity	458	0.38165	1.77971	9.33383e-09	6.95532e-06	5.23609e-06	3366	tags=22%, list=23%, signal=18%	Lmf1/Bicd1/Nos1/Col28a1/Esr1/Rapgef6/Crb2/Vtn/Hdac9/Serpinb9/Rasgef1b/Rffl/Ptgs2/Men1/Ngfr/Ripor2/Bbs4/Arhgap29/Gpr55/Nedd9/Plxna4/Ccl25/Ralgps1/Cyfip2/Arhgap42/Sos1/Ccn2/Ezh2/Wnt5a/Itgb1bp1/Mapk9/Ptafr/Plxna2/Mtss2/Zc3h15/Sos2/Cdkl5/Ppp6r2/Sos1/Igf1/Gnb5/Tsc1/Plxnc1/Ezh2/Mbp/Casp8ap2/Naip5/Sos1/Wdr35/Tiam1/Pbxip1/Pcid2/Oas3/Rundc1/Ptk2b/Serpine1/Sox7/Asap1/Itga1/Myo9a/Mmut/Tsc1/Birc6/Rgs16/Sox7/…
BP	GO:0032989	cellular component morphogenesis	414	0.386188	1.79158	1.4717e-08	8.49465e-06	6.39492e-06	3582	tags=24%, list=24%, signal=19%	Nek3/Flrt3/Map3k13/Myh10/Nfib/Macf1/Foxp1/Arhgef28/Egr2/Ank3/Gap43/Cux1/Itpka/Macf1/Macf1/Isl2/Ngfr/Skil/Akap13/Ccdc141/Cit/Arhgef28/Xirp1/Plxna4/Boc/Ank3/Klf7/Cyfip2/Lgr4/Zdhhc17/Ank3/Celsr3/Wnt5a/Taok1/Dixdc1/Nyap1/Cxcl12/Shox2/Zic2/Fmn1/Lgr4/Plxna2/Tbc1d24/Cdkl5/Klf7/Mecp2/Map3k13/Plxnc1/Slit2/Mbp/Mfsd2a/Zic2/Bmpr2/Lrp8/Tiam1/Igf1r/Dixdc1/Bcl2/Gdnf/Notch1/Aplp2/Ust/Gas7/Slit2/Lmtk2/Itga1/Myo9a…
BP	GO:0050877	nervous system process	366	0.392929	1.80603	1.99564e-08	8.86066e-06	6.67046e-06	3463	tags=24%, list=24%, signal=20%	Tacr1/Nos1/Pard3/Myh10/Pomk/Egr2/Ank3/Shroom4/Wasf3/Ptgs2/Tshz3/Ngfr/Ripor2/Bbs4/Hipk2/Npas3/Atp8a1/Ank3/Chst10/Alms1/Eps8l2/Cacna1c/Fgfbp3/Ank3/Ccdc39/Cdc14a/Gnat2/Pde4a/Shank2/Dll4/Cxcl12/Ptafr/Zic2/Tbc1d24/Nav2/Zfhx2/Aars/Atpsckmt/Gprc5c/Mecp2/Tanc1/Ano1/Igf1/Katnip/Zzef1/Tsc1/Tshz3/Rps6ka2/Tpp1/Mbp/Mfsd2a/Zic2/Specc1/Triobp/Trpa1/Mme/Nav2/Atxn1/Tanc1/Pomk/Celf4/Irx5/Ptk2b/Aplp2/Pde4d/Akap9/Pd…
BP	GO:0051960	regulation of nervous system development	272	0.421727	1.87673	2.98806e-08	1.17133e-05	8.818e-06	4430	tags=32%, list=30%, signal=23%	Nos1/Pard3/Flrt3/Map3k13/Macf1/Egr2/Tcf7l2/Cux1/Itpka/Macf1/Wasf3/Macf1/Ngfr/Skil/Cit/Lif/Plxna4/Lif/Pik3r1/Ezh2/Wnt5a/Dixdc1/Dll4/Cxcl12/Shox2/Plxna2/Tbc1d24/Hook3/Cdkl5/Mecp2/Igf1/Map3k13/Prune1/Plxnc1/Slit2/Ezh2/Mbp/Trim32/Bmpr2/Lrp8/Hltf/Tiam1/Mme/Atxn1/Dixdc1/Kctd11/Notch1/Slit2/Fxn/Dip2b/Shox2/Prkch/Kif14/Rara/Nkx2-2/Shank3/Plxna2/Numbl/Dlx2/Amigo1/Sema3g/Draxin/Pcm1/Rgma/Opa1/Apoe/Man2a1/B…
BP	GO:0007417	central nervous system development	444	0.376679	1.75394	3.22572e-08	1.17133e-05	8.818e-06	3461	tags=24%, list=24%, signal=19%	Brca2/Myh10/Nfib/Rora/Pomk/Stk36/Fzd6/Vtn/Tacc2/Cplane1/Foxp1/Arhgef28/Ift88/Egr2/Tcf7l2/Shroom4/Gdf11/Wasf3/Maco1/Isl2/Ngfr/Tbx3/Bbs4/Sox4/Hapln4/Cdk5rap2/Ccdc141/Lif/Arhgef28/Mettl14/Plxna4/Lif/Sos1/Ttbk2/Ccdc39/Ezh2/Wnt5a/Ift122/Kdm2b/Dixdc1/Dll4/Runx1/Cdk5rap2/Cxcl12/Zic2/Plxna2/Nav2/Zfhx2/Hook3/Zfhx3/Aars/Mecp2/Sos1/Igf1/Zfhx3/Tsc1/Nr2f2/Secisbp2/Slit2/Tpp1/Ezh2/Mfsd2a/Nr2f1/Zic2/Lrp8/Sos1/T…
BP	GO:1902533	positive regulation of intracellular signal transduction	490	0.366797	1.71534	3.24694e-08	1.17133e-05	8.818e-06	3380	tags=23%, list=23%, signal=19%	Ptp4a3/Angpt1/Esr1/Map3k13/3425401B19Rik/Map3k20/Mfhas1/Tcf7l2/Fbh1/Tlr7/Ngfr/Skil/Akap13/Ankrd1/Hipk2/Lif/Gpr55/Lpar6/Ccl25/Lif/Prr5/Hspa1a/Trim12c/Fgfbp3/Sos1/Ccn2/Ddr2/Ezh2/Wnt5a/Nqo2/Taok1/Itgb1bp1/Dixdc1/Cxcl12/Trim44/Irak4/Sos2/Sos1/Igf1/Ndc80/Ankrd6/Cbl/Map3k13/Ezh2/Trim32/Naip5/Sos1/Sorbs3/Adipoq/Igf1r/Ikbkg/Ptprj/Gpr183/Dixdc1/Rragc/Pcid2/Ptk2b/Rb1cc1/Pdgfa/Notch1/Stk39/Gprc5b/Cbl/Itga1/…
BP	GO:0008285	negative regulation of cell population proliferation	378	0.384149	1.76534	3.97576e-08	1.34989e-05	1.01622e-05	2855	tags=20%, list=19%, signal=17%	Nos1/Brca2/Esr1/Atoh8/Nfib/Zc3h12d/Abi3bp/Ift88/Cdk6/Zbtb49/Gdf11/Ptgs2/Il2ra/Men1/Ngfr/Ripor2/Cd274/Tbx3/Sox4/Ptgir/E2f3/Trp53inp1/Lif/Cbfa2t3/Xirp1/E2f7/Lif/Hspa1a/Jarid2/Morc3/Pik3r1/Strn/Wnt5a/Ift122/Itgb1bp1/Kdm2b/Smad2/Dll4/Glmn/Runx1/Cxcl12/Fnip2/Vash1/Igf1/Tsc1/Ing2/Nr2f2/Rps6ka2/Slit2/Trim32/Bmpr2/Tbx3/Il1rl1/Adipoq/Fktn/Ptprj/Brca2/Kcnk2/Bcl2/Kctd11/Ptk2b/Rb1cc1/Fktn/Notch1/Sox7/Slit2/S…
BP	GO:0018205	peptidyl-lysine modification	266	0.422317	1.87847	5.02652e-08	1.56799e-05	1.18041e-05	1825	tags=11%, list=12%, signal=10%	Airn/Nos1/Brca2/Prdm9/Rps6ka5/Plod2/Hdac9/Setd1b/Egr2/Msl3l2/Ndufab1/Men1/Rwdd3/Mettl8/Zfp369/Zfp451/Sox4/Senp8/Lif/Lcor/Kmt2c/Lif/Esco1/Jarid2/Ezh2/Ash1l/Mbtd1/Prdm9/Nsd2/Nsd1/Atpsckmt/Mecp2/Nsd1/Ezh2/Sirt4/Asxl2/Mettl21a/Brca2/Ncoa6/Pbxip1/Asxl2/Setdb2/Arid5a/Dip2b/Jade1/Muc1/Arid4a/Setd1a/Taf4/Bcor/Pagr1a/Kmt2a/Rif1/Eya1/Arrb1/Epc1/Atp7a/Airn/Mtf2/Brd1/Zfp451
BP	GO:0045597	positive regulation of cell differentiation	473	0.36864	1.71901	5.16144e-08	1.56799e-05	1.18041e-05	3713	tags=25%, list=25%, signal=20%	Map3k13/Crb2/Atoh8/Macf1/Abi3bp/Egr2/Tcf7l2/Cux1/Itpka/Macf1/Ptgs2/Il2ra/Men1/Tshz3/Macf1/Ngfr/Skil/Ripor2/Atp11a/Sox4/Tent5a/Zfp219/Lif/Nedd9/Plxna4/Boc/Rcor1/Lif/Hspa1a/Dock5/Pik3r1/Ccn2/Ddr2/Ezh2/Mapk9/Smad2/Dixdc1/Runx1/Lrp3/Cxcl12/Shox2/Plxna2/Tbc1d24/Nfkbiz/Cdkl5/Zfhx3/Igf1/Map3k13/Socs3/Zfhx3/Tshz3/Wnt5b/Plxnc1/Bend6/Ezh2/Trim32/Bmpr2/Fndc3b/Triobp/Asxl2/Lrp8/Tiam1/Adipoq/Mme/Ikzf1/Atxn1/D…
BP	GO:0048609	multicellular organismal reproductive process	334	0.394284	1.79626	9.55873e-08	2.75865e-05	2.07676e-05	4908	tags=36%, list=33%, signal=25%	Tacr1/Xrn2/Brca2/Esr1/Prdm9/Ift88/Nr5a1/Tcp11x2/Mical2/Ptgs2/Men1/Bbs4/Npas3/Cit/Lif/Mettl14/Pcyt1b/Lif/Alms1/Lgr4/Sos1/Ash1l/Kdm2b/Runx1/Cxcl12/Prdm9/Ptafr/Lgr4/Zfp41/Crem/Sos1/Igf1/Ndc80/Ttc26/Zfp39/Hspa2/Ing2/Nr2f2/Rps6ka2/Bmpr2/Kdm1b/Sos1/Herc2/Mlh3/Ago4/Igf1r/Brca2/Zfp296/Xlr/Syne1/Bcl2/Ptk2b/Notch1/Aplp2/Akap9/Smad1/Ccdc136/Akap9/Six5/Cdyl/Paqr8/Cntrl/Ythdc1/Arid4a/Brip1/Alms1/Mertk/Rara/Ov…
BP	GO:0048667	cell morphogenesis involved in neuron differentiation	317	0.397286	1.80104	1.24317e-07	3.26162e-05	2.4554e-05	3582	tags=26%, list=24%, signal=21%	Flrt3/Map3k13/Myh10/Nfib/Macf1/Foxp1/Arhgef28/Egr2/Ank3/Gap43/Cux1/Itpka/Macf1/Macf1/Isl2/Ngfr/Skil/Ripor2/Ccdc141/Cit/Arhgef28/Plxna4/Boc/Ank3/Klf7/Lgr4/Zdhhc17/Ank3/Celsr3/Wnt5a/Dixdc1/Cxcl12/Shox2/Zic2/Fmn1/Lgr4/Plxna2/Tbc1d24/Cdkl5/Klf7/Map3k13/Ttc26/Plxnc1/Slit2/Mbp/Mfsd2a/Zic2/Bmpr2/Triobp/Lrp8/Tiam1/Igf1r/Dixdc1/Bcl2/Gdnf/Notch1/Aplp2/Ust/Slit2/Lmtk2/Fxn/Dip2b/Shox2/Ppp1r9a/Ncam1/Shank3/Ab…
BP	GO:0003006	developmental process involved in reproduction	405	0.381938	1.76899	1.22292e-07	3.26162e-05	2.4554e-05	4933	tags=34%, list=34%, signal=24%	Angpt1/Xrn2/Brca2/Esr1/Prdm9/Ift88/Nr5a1/Tcf7l2/Tcp11x2/Mical2/Ptgs2/Tbx3/Bbs4/Cit/Lif/Mettl14/E2f7/Pcyt1b/Lif/Alms1/Lgr4/Wnt5a/Ash1l/Kdm2b/Runx1/Cxcl12/Prdm9/Lgr4/Zfp41/Pkd2/Crem/Vash1/Igf1/Socs3/Ttc26/Zfp39/Hspa2/Ing2/Nr2f2/Rps6ka2/Gjb3/Bmpr2/Zfat/Tbx3/Pcdh12/Herc2/Ago4/Igf1r/Brca2/Lhfpl2/Zfp296/Ncoa6/Xlr/Syne1/Jmjd1c/Bcl2/Irx5/Ptk2b/Notch1/Serpine1/Akap9/Asb1/Ccdc136/Akap9/Six5/Cdyl/Paqr8/Cntr…
BP	GO:0051093	negative regulation of developmental process	478	0.362578	1.69204	1.76945e-07	4.44055e-05	3.34292e-05	3750	tags=25%, list=26%, signal=20%	Ankrd2/Nfib/Rora/Hdac9/Foxp1/Cdk6/Nr5a1/Tcf7l2/Gdf11/Men1/Jdp2/Isl2/Ngfr/Skil/Tbx3/Ttc3/Mark1/Cdk5rap2/Trp53inp1/Cit/Lif/Gpr55/Mettl14/Klf7/Lif/Alms1/Jarid2/Pik3r1/Lbh/Ezh2/Wnt5a/Itgb1bp1/Dixdc1/Runx1/Cdk5rap2/Lrp3/Hook3/Klf7/Zfhx3/Mecp2/Vash1/Igf1/Rai1/Ddx6/Zfhx3/Slit2/Ezh2/Mbp/Bmpr2/Fndc3b/Tbx3/Trib2/Xylt1/N4bp2l2/Adipoq/Usf3/Ankrd26/Dixdc1/Tnpo2/Kcnk2/Bcl2/Kctd11/Ptk2b/Notch1/Serpine1/Slit2/As…
BP	GO:0007610	behavior	274	0.406902	1.81275	2.40465e-07	5.78318e-05	4.35368e-05	3750	tags=30%, list=26%, signal=23%	Tacr1/Nos1/Pomk/Foxp1/Ift88/Egr2/Ptgs2/Bbs4/Hipk2/Npas3/Atp8a1/Chst10/Cacna1c/Fgfbp3/Strn/Shank2/Runx1/Cxcl12/Adam22/Nav2/Zfhx2/Per3/Baiap3/Zfhx3/Mecp2/Tanc1/Igf1/Lpar5/Zfhx3/Zzef1/Tsc1/Mfsd2a/Specc1/Mbd5/Mme/Nav2/Apba1/Atxn1/Tanc1/Ankrd26/Pomk/Bcl2/Crbn/Aplp2/Pde4d/Gprc5b/Zfhx3/Tsc1/Fxn/Bbip1/Eif2ak4/En1/Ncam1/Gdf15/Shank3/Gigyf2/Abi2/Kmt2a/B4galt2/Cfap69/Atp7a/Gnaq/P2ry2/Zfhx3/Gnaq/Atp1a3/Oxr1/…
BP	GO:0032259	methylation	224	0.424618	1.86222	2.81206e-07	6.24278e-05	4.69967e-05	4367	tags=32%, list=30%, signal=23%	Airn/Gtpbp3/Prdm9/Setd1b/Zfp57/Tyw3/Men1/Mettl8/Zfp369/Prdm11/Gtpbp3/Mettl14/Alkbh8/Lcor/Kmt2c/Jarid2/Mettl15/Fendrr/Pcif1/Ezh2/Prdm11/Ash1l/Prdm9/Nsd2/Zfp57/Nsd1/Atpsckmt/Mecp2/Bud23/Nsd1/Thada/Ezh2/Jmjd4/Kdm1b/Zcchc4/Asxl2/Virma/Mettl21a/Ncoa6/Asxl2/Ndufaf7/Setdb2/Prdm15/Thumpd2/Prdm11/Arid4a/Atf7ip/Mettl4/Mrm1/Setd1a/Mettl16/Atf7ip/Bcor/Mecom/Pagr1a/Rnmt/Kmt2a/Rif1/Nsun3/Airn/Mtf2/Trmt2b/Ilf3/…
BP	GO:0032504	multicellular organism reproduction	337	0.389164	1.77623	2.77568e-07	6.24278e-05	4.69967e-05	4564	tags=33%, list=31%, signal=24%	Tacr1/Xrn2/Brca2/Esr1/Prdm9/Ift88/Nr5a1/Tcp11x2/Mical2/Ptgs2/Men1/Bbs4/Npas3/Cit/Lif/Mettl14/Pcyt1b/Lif/Alms1/Lgr4/Sos1/Ash1l/Kdm2b/Runx1/Cxcl12/Prdm9/Ptafr/Lgr4/Zfp41/Crem/Sos1/Igf1/Ndc80/Ttc26/Zfp39/Hspa2/Ing2/Nr2f2/Rps6ka2/Bmpr2/Kdm1b/Sos1/Herc2/Mlh3/Ago4/Igf1r/Brca2/Zfp296/Xlr/Syne1/Bcl2/Ptk2b/Notch1/Aplp2/Akap9/Smad1/Ccdc136/Akap9/Six5/Cdyl/Paqr8/Cntrl/Ythdc1/Arid4a/Brip1/Alms1/Mertk/Rara/Ov…
BP	GO:0050767	regulation of neurogenesis	237	0.420261	1.8543	3.12017e-07	6.45507e-05	4.85949e-05	3601	tags=26%, list=25%, signal=20%	Nos1/Map3k13/Macf1/Egr2/Cux1/Itpka/Macf1/Macf1/Skil/Cit/Lif/Plxna4/Lif/Ezh2/Wnt5a/Dixdc1/Dll4/Cxcl12/Shox2/Plxna2/Tbc1d24/Hook3/Cdkl5/Mecp2/Igf1/Map3k13/Prune1/Plxnc1/Slit2/Ezh2/Mbp/Trim32/Bmpr2/Lrp8/Hltf/Tiam1/Mme/Atxn1/Dixdc1/Kctd11/Notch1/Slit2/Fxn/Dip2b/Shox2/Prkch/Nkx2-2/Shank3/Plxna2/Numbl/Dlx2/Amigo1/Sema3g/Draxin/Pcm1/Rgma/Opa1/Apoe/Man2a1/Baiap2/Rapgef2/Nkx2-2/Gli3/Mbd1/Skil/Igf1/Sema3a/…
BP	GO:0043414	macromolecule methylation	203	0.436207	1.89432	3.62113e-07	7.2073e-05	5.42578e-05	4367	tags=31%, list=30%, signal=22%	Airn/Gtpbp3/Prdm9/Setd1b/Zfp57/Tyw3/Men1/Mettl8/Zfp369/Gtpbp3/Mettl14/Alkbh8/Lcor/Kmt2c/Jarid2/Mettl15/Fendrr/Pcif1/Ezh2/Ash1l/Prdm9/Nsd2/Zfp57/Nsd1/Atpsckmt/Mecp2/Bud23/Nsd1/Thada/Ezh2/Jmjd4/Kdm1b/Zcchc4/Asxl2/Virma/Mettl21a/Ncoa6/Asxl2/Ndufaf7/Setdb2/Thumpd2/Arid4a/Atf7ip/Mettl4/Setd1a/Mettl16/Atf7ip/Bcor/Pagr1a/Kmt2a/Rif1/Nsun3/Airn/Mtf2/Ilf3/Rab3d/Virma/Virma/Kmt2e/Paxbp1/Supt6/Gnas/Kdm4c/Tet…
BP	GO:0035264	multicellular organism growth	124	0.496208	2.04735	3.78901e-07	7.29006e-05	5.48809e-05	3522	tags=27%, list=24%, signal=21%	Brca2/Tcf7l2/Bbs4/Stk40/Ercc6/Chaserr/Palb2/Kmt2c/Alms1/Sos1/Fendrr/Sos1/Igf1/Rai1/Slc25a25/Mfsd2a/Sos1/Mbd5/Brca2/Apba1/Ikzf1/Rasal2/Ankrd26/Bcl2/Pde4d/Fxn/En1/Alms1/Kdm6a/Rara/Gdf15/Gigyf2/Atrn/Nek1/Slc12a2/Ercc5/Stat5a/Sos1/Stil/Igf1/Ankrd26/Gnas/Six3/Kdm6a/Wdtc1/Ghr/Atxn2/Atrn/Plag1/Heg1/Ncor1/Rai1/Stat5b/Stil/Smpd3/Ercc5/Norad/Xpa/Zfp36l1/Agt/Dhcr7/Stil/Kmt2c/Fto/Atxn2/Ep300/Bcl2/Xrcc2/Chd7/…
BP	GO:0043009	chordate embryonic development	494	0.350766	1.64167	3.93468e-07	7.32612e-05	5.51523e-05	3367	tags=20%, list=23%, signal=17%	Angpt1/Brca2/Myh10/Crb2/Fzd6/Scx/Foxp1/Tcf7l2/Men1/Tshz3/Skil/Atp11a/Tbx3/Bbs4/Sox4/Lif/Lpar6/Palb2/E2f7/Lif/Rbbp8/Ttbk2/Fendrr/Psph/Wnt5a/Zfp420/Ift122/Kdm2b/Smad2/Glmn/Mbtd1/Runx1/Shox2/Zic2/Plxna2/Dnaaf2/Pkd2/Vash1/Smpd4/Igf1/Hoxa6/Socs3/Tsc1/Tshz3/Nr2f2/Slit2/Zic2/Bmpr2/Specc1/Zfat/Asxl2/Tbx3/Thoc2/Adgrf5/Pcdh12/Xylt1/N4bp2l2/Adgrf5/Brca2/Lats2/Ncoa6/Apba1/Epb41l5/Hoxd3/Rundc1/Celf4/Asxl2/Irx…
BP	GO:0019637	organophosphate metabolic process	377	0.372438	1.71168	4.06397e-07	7.33038e-05	5.51844e-05	4055	tags=30%, list=28%, signal=23%	Nos1/Pfkfb2/Pld1/Rora/Acot11/Pik3c2b/Pigb/Itpka/Efr3b/Tmem38b/Pfkp/Cbfa2t3/Dgkz/Pcyt1b/Zbtb7a/Shpk/Dgke/Pik3r1/Nudt7/Cept1/Nus1/Ppat/Mocos/Ptafr/Smg1/Ehhadh/Pitpnc1/Atpsckmt/Mecp2/Nus1/Smpd4/Igf1/Socs3/Pigl/Gfpt1/Mocos/Dolk/Mfsd2a/Itpkc/Pip4p2/Adgrf5/Adgrf5/Ak5/Pfkfb4/Mtmr10/Dhdds/Ptk2b/Pdgfa/Pde4d/Gpat3/Serac1/Crls1/Cant1/Rab23/Zbtb7a/Mtmr11/Pip4k2a/Ippk/Pigb/Nt5c2/Selenoi/Slc25a13/Gmpr2/Hdhd5/F…
BP	GO:0120035	regulation of plasma membrane bounded cell projection organization	392	0.36478	1.68297	5.23984e-07	9.05267e-05	6.81501e-05	3350	tags=24%, list=23%, signal=19%	Map3k13/Cenpj/Pld1/Macf1/Ift88/Gap43/Cux1/Itpka/Abi3/Macf1/Kif24/Macf1/Ngfr/Skil/Ripor2/Bbs4/Ankrd1/Mark1/Cit/Lif/Plxna4/Lif/Eps8l2/Kif24/Pik3r1/Ttbk2/Ezh2/Wnt5a/Dixdc1/Cxcl12/Shox2/Plxna2/Tbc1d24/Cdkl5/Map3k13/Tsc1/Plxnc1/Slit2/Tenm3/Ezh2/Mbp/Mfsd2a/Bmpr2/Lrp8/Thoc2/Xylt1/Tiam1/Igf1r/Tenm3/Dixdc1/Syne1/Ptk2b/Cenpj/Ust/Gprc5b/Slit2/Kif24/Pfn2/Tsc1/Odf2l/Ttbk2/Fxn/Dip2b/Dmtn/Shox2/Ccdc88a/Ift46/Pp…
BP	GO:1903047	mitotic cell cycle process	448	0.35926	1.67484	5.33248e-07	9.05267e-05	6.81501e-05	3468	tags=19%, list=24%, signal=15%	Cul9/Brca2/Esr1/Cenpj/Myh10/Tacc2/Zc3h12d/Map3k20/Ank3/Men1/Zfyve26/Ripor2/Bbs4/Cdk5rap2/E2f3/Cit/E2f7/Dgkz/Ank3/Hspa1a/Akap8l/Rbbp8/Ank3/Cdc14a/Ddr2/Ezh2/Taok1/Cdk5rap2/Cenph/Gins3/Atad5/Ctdspl/Pkd2/Mecp2/Misp/Pogz/Igf1/Ndc80/Hspa2/Ezh2/Ccnj/Eme2/Igf1r/Brca2/Lats2/Zwilch/Tacc2/Pcid2/Cul9/Mitd1/Bcl2/Cenpj/Npat/Zfyve26/Skp2/Ticrr/Zwint/Fhl1/Jade1/Muc1/Ccng1/Dsn1/Tacc2/Nsl1/Kif14/Cdk17/Miip/Hnrnpu/…
BP	GO:0060284	regulation of cell development	311	0.389967	1.76021	6.42594e-07	0.0001028	7.73897e-05	4036	tags=27%, list=27%, signal=21%	Nos1/Map3k13/Macf1/Hdac9/Egr2/Cux1/Itpka/Tcp11x2/Macf1/Macf1/Skil/Ttc3/Cit/Lif/Nedd9/Plxna4/Lif/Dock5/Ezh2/Wnt5a/Itgb1bp1/Mapk9/Dixdc1/Dll4/Runx1/Cxcl12/Shox2/Plxna2/Tbc1d24/Hook3/Cdkl5/Mecp2/Igf1/Map3k13/Prune1/Plxnc1/Slit2/Ezh2/Mbp/Trim32/Bmpr2/Triobp/Lrp8/Hltf/Tiam1/Adipoq/Mme/Atxn1/Dixdc1/Bcl2/Kctd11/Notch1/Slit2/Fxn/Dip2b/Dmtn/Shox2/Cass4/Prkch/Kif14/Nkx2-2/Shank3/Spry4/Plxna2/Numbl/Dlx2/Ami…
BP	GO:0060322	head development	356	0.372873	1.71034	6.76785e-07	0.0001028	7.73897e-05	3680	tags=26%, list=25%, signal=20%	Brca2/Flrt3/Myh10/Nfib/Rora/Pomk/Stk36/Fzd6/Tacc2/Scx/Cplane1/Ift88/Egr2/Tcf7l2/Shroom4/Maco1/Tbx3/Bbs4/Cdk5rap2/Ccdc141/Mettl14/Plxna4/Sos1/Ttbk2/Ccdc39/Ezh2/Wnt5a/Kdm2b/Dixdc1/Cdk5rap2/Cxcl12/Plxna2/Nav2/Zfhx2/Hook3/Zfhx3/Aars/Mecp2/Sos1/Igf1/Zfhx3/Tsc1/Nr2f2/Secisbp2/Slit2/Ezh2/Mfsd2a/Nr2f1/Lrp8/Sos1/Tbx3/Igf1r/Brca2/Ncoa6/Nav2/Ikzf1/Atxn1/Dixdc1/Pomk/Tacc2/Lhx6/Bcl2/Ccdc85c/Notch1/Aplp2/Slit2…
BP	GO:0031344	regulation of cell projection organization	400	0.366188	1.6908	8.58778e-07	0.000123922	9.32904e-05	3350	tags=24%, list=23%, signal=19%	Map3k13/Cenpj/Pld1/Macf1/Ift88/Gap43/Cux1/Itpka/Abi3/Macf1/Kif24/Macf1/Ngfr/Skil/Ripor2/Bbs4/Ankrd1/Mark1/Cit/Lif/Plxna4/Lif/Eps8l2/Kif24/Pik3r1/Ttbk2/Ezh2/Wnt5a/Dixdc1/Cxcl12/Shox2/Plxna2/Tbc1d24/Cdkl5/Map3k13/Tsc1/Plxnc1/Slit2/Tenm3/Ezh2/Mbp/Mfsd2a/Bmpr2/Lrp8/Thoc2/Xylt1/Tiam1/Igf1r/Tenm3/Dixdc1/Syne1/Ptk2b/Cenpj/Ust/Gprc5b/Slit2/Kif24/Pfn2/Myo9a/Tsc1/Odf2l/Ttbk2/Fxn/Dip2b/Dmtn/Shox2/Ccdc88a/If…
BP	GO:0030031	cell projection assembly	304	0.385069	1.73368	1.11801e-06	0.000150074	0.000112978	2990	tags=21%, list=20%, signal=17%	Abcc4/Rapgef6/Cenpj/Myh10/Pld1/Stk36/Cplane1/Cep290/Ift88/Gap43/Abi3/Arid1b/Wasf3/Kif24/Ripor2/Cep290/Ro60/Bbs4/Alms1/Eps8l2/Kif24/Pik3r1/Ttbk2/Celsr3/Ccdc39/Cdc14a/Ift122/Cep162/Mtss2/Dnaaf2/Cdkl5/Spef1/Pxn/Ttc26/Slit2/Cep70/Wdr35/Syne1/Cenpj/Pdgfa/Cep164/Arhgef6/Slit2/Asap1/Kif24/Pfn2/Rab23/Wdr90/Odf2l/Ttbk2/Fgd4/Dmtn/Ccdc88a/Bbip1/Ift46/Ppp1r9a/Alms1/Scin/Abi2/Anln/Gm14137/Ttbk2/Mphosph9/Cfap6…
BP	GO:0007167	enzyme-linked receptor protein signaling pathway	474	0.350247	1.6325	1.23797e-06	0.000162399	0.000122257	3711	tags=23%, list=25%, signal=18%	Ptp4a3/Angpt1/Esr1/Flrt3/Crb2/Atoh8/Scx/Ift88/Tcf7l2/Gdf11/Men1/Ngfr/Skil/Zfp451/Irs3/Hipk2/Ptgir/Lif/Nedd9/Trps1/Fut8/Lif/Cyfip2/Zbtb7a/Zdhhc17/Fgfbp3/Pik3r1/Sos1/Ccn2/Ddr2/Nus1/Wnt5a/Smad2/Zic2/Trim33/Nus1/Sos1/Pxn/Zfyve9/Ctdspl2/Igf1/Cbl/Socs3/Ing2/Rasl11b/Zic2/Bmpr2/Sos1/Zfp128/Tiam1/Adipoq/Igf1r/Mbd5/Ptprj/Lats2/Atxn1/Ankrd26/Akap7/Irs1/Ptk2b/Pdgfa/Gdnf/Stxbp4/Notch1/Lmtk2/Smad1/Cbl/Slc33a1/…
BP	GO:0048729	tissue morphogenesis	352	0.371582	1.70011	1.78278e-06	0.000214379	0.000161388	3362	tags=22%, list=23%, signal=18%	Angpt1/Pard3/Esr1/Flrt3/Crb2/Macf1/Fzd6/Scx/Cplane1/Foxp1/Wnt6/Macf1/Macf1/Ngfr/Tbx3/Bbs4/Ankrd1/Sox4/Lif/Lif/Alms1/Lgr4/Sos1/Celsr3/Ccdc39/Wnt5a/Ift122/Kdm2b/Smad2/Dll4/Glmn/Runx1/Cxcl12/Shox2/Zic2/Fmn1/Lgr4/Pkd2/Sos1/Pxn/Igf1/Ankrd6/Socs3/Dlg3/Tsc1/Slit2/Zic2/Bmpr2/Sos1/Tbx3/Timeless/Fat1/Igf1r/Epb41l5/Bcl2/Pdgfa/Gdnf/Notch1/Slit2/Smad1/Epb41l5/Rab23/Myo9a/Tsc1/Fat1/Ctnnd1/Shox2/Alms1/Kdm6a/Rar…
BP	GO:0120031	plasma membrane bounded cell projection assembly	293	0.38873	1.7446	1.97352e-06	0.000223356	0.000168146	2990	tags=21%, list=20%, signal=17%	Abcc4/Rapgef6/Cenpj/Myh10/Pld1/Stk36/Cplane1/Cep290/Ift88/Gap43/Abi3/Arid1b/Wasf3/Kif24/Ripor2/Cep290/Ro60/Bbs4/Alms1/Eps8l2/Kif24/Pik3r1/Ttbk2/Celsr3/Ccdc39/Cdc14a/Ift122/Cep162/Mtss2/Dnaaf2/Cdkl5/Spef1/Pxn/Ttc26/Slit2/Cep70/Wdr35/Syne1/Cenpj/Cep164/Arhgef6/Slit2/Asap1/Kif24/Pfn2/Rab23/Wdr90/Odf2l/Ttbk2/Fgd4/Dmtn/Ccdc88a/Bbip1/Ift46/Ppp1r9a/Alms1/Abi2/Anln/Gm14137/Ttbk2/Mphosph9/Cfap69/Atp7a/Syn…
BP	GO:0007600	sensory perception	141	0.458353	1.91297	2.14932e-06	0.000230867	0.0001738	3193	tags=29%, list=22%, signal=23%	Tacr1/Nos1/Pomk/Ptgs2/Tshz3/Ngfr/Ripor2/Bbs4/Alms1/Eps8l2/Cdc14a/Gnat2/Pde4a/Dll4/Cxcl12/Ptafr/Zic2/Nav2/Zfhx2/Atpsckmt/Gprc5c/Mecp2/Ano1/Igf1/Tshz3/Mbp/Zic2/Triobp/Trpa1/Mme/Nav2/Pomk/Irx5/Pdcl/Opa3/Fxn/Alms1/Alg10b/Ncam1/Lhfpl3/Cfap69/P2ry2/Rdh10/Slc4a7/Espnl/Slc12a2/Opa1/Lhfpl4/Igf1/Map1a/Mbp/Gnas/Prx/Espnl/Map1a/Kcnip3/Triobp/Comt/Mpv17/Rest/Tfap2a/Spata7/Zfhx2/Tjp1/Icam1/Lctl/Gnb1/Pomk/Ccr2/…
BP	GO:2000112	regulation of cellular macromolecule biosynthetic process	276	0.393431	1.75422	2.18628e-06	0.000230867	0.0001738	4787	tags=34%, list=33%, signal=23%	Pld1/Zc3h12d/Larp6/Tcf7l2/Klhl25/Sox4/Mettl14/Eif2s3x/Tnrc6b/Pcif1/Ptafr/Sarnp/Ppp1r3b/Dcp2/Aars/Pan3/Igf1/Ddx6/Tsc1/Gfpt1/Secisbp2/Jmjd4/Zcchc4/Ago4/Fktn/Samd4/Cnot8/Bcl2/Irs1/Ptk2b/Rb1cc1/Fktn/Tnrc6a/Tsc1/Eif2ak4/Cnot6l/Pus7/Rara/Samd4/Dcp2/Hnrnpu/Mettl16/Gigyf2/Irs1/Dph6/Epm2aip1/Tia1/Shfl/Unk/Ppp1r15b/Nsun3/Tnrc6a/Dcp1a/Slc6a9/Shfl/Syncrip/Cpeb4/Sepsecs/Ilf3/Pan3/Abcb10/Cnot8/Hnrnpr/Pan3/Chp1…
BP	GO:0048608	reproductive structure development	222	0.412907	1.80958	2.56902e-06	0.000264792	0.00019934	5365	tags=39%, list=37%, signal=26%	Angpt1/Brca2/Esr1/Nr5a1/Tcf7l2/Ptgs2/Tbx3/Lif/E2f7/Pcyt1b/Lif/Lgr4/Wnt5a/Ash1l/Runx1/Lgr4/Pkd2/Vash1/Igf1/Socs3/Ing2/Nr2f2/Gjb3/Bmpr2/Zfat/Tbx3/Pcdh12/Ago4/Igf1r/Brca2/Ncoa6/Jmjd1c/Bcl2/Irx5/Notch1/Serpine1/Akap9/Asb1/Akap9/Birc6/Arid4a/Brip1/Mertk/Rara/Vash2/Taf4/Arrb1/Nrip1/Foxf2/Crkl/Rdh10/Akap9/Ube3a/Kdm5b/Stat5a/Spata2/Ube3a/Pcyt1b/Igf1/Bptf/Sema3a/Ncoa1/Fem1b/Frs2/Six3/Kdm5b/Apc/Med1/Pkd2/N…
BP	GO:0031346	positive regulation of cell projection organization	232	0.401804	1.77003	2.66844e-06	0.000265555	0.000199915	3350	tags=26%, list=23%, signal=21%	Map3k13/Cenpj/Macf1/Cux1/Itpka/Macf1/Macf1/Ngfr/Skil/Ripor2/Bbs4/Ankrd1/Lif/Plxna4/Lif/Eps8l2/Pik3r1/Ttbk2/Ezh2/Wnt5a/Dixdc1/Cxcl12/Shox2/Plxna2/Tbc1d24/Cdkl5/Map3k13/Plxnc1/Tenm3/Ezh2/Bmpr2/Lrp8/Tiam1/Igf1r/Tenm3/Dixdc1/Ptk2b/Cenpj/Gprc5b/Ttbk2/Fxn/Shox2/Ccdc88a/Ppp1r9a/Camk1d/Rab8b/Abi2/Anln/Gm14137/Ttbk2/Plxna2/Atp7a/Numbl/Amigo1/P2ry2/Fez1/Setx/Dab2ip/Rgma/Opa1/Apoe/Baiap2/Cflar/Rapgef2/Cbfa2…
BP	GO:0010564	regulation of cell cycle process	417	0.353304	1.63842	2.65838e-06	0.000265555	0.000199915	4940	tags=32%, list=34%, signal=22%	Cul9/Brca2/Esr1/Prdm9/Cenpj/Zc3h12d/Map3k20/Men1/Zfyve26/Ripor2/Cep295/Bbs4/Cdk5rap2/Ercc6/Cit/Lif/E2f7/Dgkz/Lif/Hspa1a/Alms1/Ccn2/Cdc14a/Ddr2/Ezh2/Wnt5a/Taok1/Cdk5rap2/Prdm9/Atad5/Ctdspl/Pkd2/Mecp2/Igf1/Ndc80/Hspa2/Rps6ka2/Ezh2/Timeless/Eme2/Igf1r/Brca2/Zwilch/Pcid2/Cul9/Bcl2/Cenpj/Stxbp4/Zfyve26/Ticrr/Zwint/Fhl1/Jade1/Cep295/Eif2ak4/Muc1/Ccng1/Birc6/Cep295/Alms1/Kif14/Wiz/Miip/Ovol1/Hnrnpu/Mdm2…
BP	GO:0044089	positive regulation of cellular component biogenesis	304	0.377169	1.69812	2.95048e-06	0.00027863	0.000209758	4432	tags=29%, list=30%, signal=21%	Tacr1/Esr1/Flrt3/Cenpj/Ripor2/Cep295/Bbs4/Cdk5rap2/Hspa1a/Eps8l2/Pik3r1/Ttbk2/Ccn2/Itgb1bp1/Mapk9/Cdk5rap2/Fmn1/Fnip2/G3bp1/Mecp2/Pan3/Pxn/Tsc1/Fchsd1/Pphln1/Sorbs3/Ptprj/Ikzf1/Epb41l5/Ptk2b/Cenpj/Crbn/Akap9/Setdb2/Asap1/Pfn2/Epb41l5/Akap9/Tsc1/Ttbk2/Cep295/Pip4k2a/Ccdc88a/Cep295/Cnot6l/Atf7ip/Gpr65/Atf7ip/Lrsam1/Abi2/Anln/Gm14137/Ttbk2/Nphp1/Atp7a/Amigo1/Hyal1/Snx18/Bbc3/Akap9/Stam/Dab2ip/Pan3/S…
BP	GO:0007420	brain development	320	0.377003	1.71297	3.35096e-06	0.000293057	0.000220618	3680	tags=27%, list=25%, signal=21%	Brca2/Myh10/Nfib/Rora/Pomk/Stk36/Fzd6/Tacc2/Cplane1/Ift88/Egr2/Tcf7l2/Shroom4/Maco1/Tbx3/Bbs4/Cdk5rap2/Ccdc141/Mettl14/Plxna4/Sos1/Ttbk2/Ccdc39/Ezh2/Wnt5a/Kdm2b/Dixdc1/Cdk5rap2/Cxcl12/Plxna2/Nav2/Zfhx2/Hook3/Zfhx3/Aars/Mecp2/Sos1/Igf1/Zfhx3/Tsc1/Nr2f2/Secisbp2/Slit2/Ezh2/Mfsd2a/Nr2f1/Lrp8/Sos1/Tbx3/Igf1r/Brca2/Ncoa6/Nav2/Ikzf1/Atxn1/Dixdc1/Pomk/Tacc2/Lhx6/Bcl2/Ccdc85c/Notch1/Aplp2/Slit2/Smad1/Coq…
BP	GO:0009725	response to hormone	350	0.362177	1.65655	3.3141e-06	0.000293057	0.000220618	4921	tags=33%, list=34%, signal=23%	Tacr1/Nos1/Esr1/Pld1/Hdac9/Foxp1/Egr2/Nr5a1/Akap13/Fbxo32/Bbs4/Irs3/Zbtb7a/Pik3r1/Lbh/Lancl2/Lpin3/Pxn/Igf1/Socs3/Tsc1/Ptgfr/Mbp/Adipoq/Igf1r/Mbd5/Ptprj/Lats2/Ankrd26/Bcl2/Irs1/Gdnf/Stxbp4/Notch1/Skp2/Crls1/Pdcd7/Arid5a/Foxo1/Tsc1/Zbtb7a/Klf9/Pip4k2a/Paqr8/Rara/Lpin2/Gdf15/Uri1/Hnrnpu/Rab8b/Stat2/Irs1/Pagr1a/Epm2aip1/Pcsk9/Acsl1/Steap2/Ube3a/Stat5a/Opa1/Sik2/Ube3a/Trerf1/Igf1/Ankrd26/Adam9/Ncoa1/…
BP	GO:1901135	carbohydrate derivative metabolic process	400	0.354397	1.63636	3.88203e-06	0.00032474	0.00024447	4934	tags=36%, list=34%, signal=25%	Angpt1/Lmf1/Pfkfb2/Rora/Pomk/Hs6st2/Acot11/Parg/Tcf7l2/Pigb/Dpy19l3/Ovgp1/Tyw5/Uggt1/Pfkp/Cbfa2t3/Fut8/Chst10/Zbtb7a/Slc35c1/Shpk/Nudt7/Nus1/Ppat/Trip11/Ehhadh/Gla/Atpsckmt/B3gnt8/Crem/Nus1/Igf1/Glce/Pigl/Gfpt1/B3gnt9/Dpy19l4/Xylt1/Fktn/Gba2/Pfkfb4/Mgat4a/Pomk/Bcl2/Dhdds/Fktn/Pde4d/Gpat3/Has1/Chst7/Gne/Cant1/Rab23/Cdadc1/Gxylt2/St8sia4/Zbtb7a/Pigb/Nt5c2/Aoah/Galnt11/Alg10b/Slc25a13/Gmpr2/Csgalnac…
BP	GO:0044770	cell cycle phase transition	314	0.373523	1.68856	4.02679e-06	0.000332037	0.000249963	4918	tags=32%, list=34%, signal=22%	Cenpj/Zc3h12d/Map3k20/Men1/Cdk5rap2/E2f3/Ercc6/Cit/E2f7/Dgkz/Akap8l/Rbbp8/Cdc14a/Ddr2/Ezh2/Taok1/Cdk5rap2/Atad5/Ctdspl/Pkd2/Mecp2/Ndc80/Hspa2/Ezh2/Ccnj/Timeless/Eme2/Lats2/Zwilch/Pcid2/Bcl2/Cenpj/Stxbp4/Npat/Skp2/Ticrr/Zwint/Fhl1/Jade1/Map3k11/Eif2ak4/Muc1/Ccng1/Kif14/Cdk17/Miip/Ovol1/Mdm2/Acvr1b/Gigyf2/Pagr1a/Taok2/Ccne2/Apbb2/Kcna5/E2f6/Hyal1/Lsm11/Ercc3/Nek1/Cacul1/Mre11a/Ino80/Ticrr/Cdk5rap2/…
BP	GO:0055085	transmembrane transport	463	0.344626	1.60915	4.59603e-06	0.000368448	0.000277374	3757	tags=27%, list=26%, signal=21%	Slc37a1/Nos1/Abcc4/Slc66a1/Esr1/Kcnc3/Slc25a27/Ank1/Clcn2/Ank3/Slc16a5/Slc22a15/Kcnk13/Slc43a3/Kcnk3/Grpel1/Slc14a1/Tmem38b/Micu3/Tmco3/Ank3/Slc35c1/Cacna1c/Atp6v0a2/Ank3/Slc5a5/Slc5a6/Kcnb1/Scara5/Ptafr/Pkd2/Atp6v1a/Atpsckmt/Ano1/Igf1/Slc9a4/Gnb5/Hspa2/Slc25a25/Tsc1/Ocln/Trpa1/Slco2b1/Snx27/Disp1/Adipoq/Cox15/Slc46a3/Akap7/Kcnk2/Slc26a2/Bcl2/Cybb/Irs1/Ptk2b/Lrrc8e/Crbn/Stxbp4/Pde4d/Slc22a21/Akap…
BP	GO:0000165	MAPK cascade	398	0.358716	1.65767	4.78135e-06	0.000378054	0.000284606	3035	tags=20%, list=21%, signal=17%	Angpt1/Esr1/Map3k13/Map3k20/Mfhas1/Tlr7/Men1/Ngfr/Irak3/Akap13/Hipk2/Stk40/Prdm11/Ercc6/Lif/Gpr55/Ccl25/Lif/Trim12c/Zdhhc17/Fgfbp3/Lbh/Ccn2/Ddr2/Ezh2/Prdm11/Wnt5a/Ash1l/Nqo2/Taok1/Itgb1bp1/Mapk9/Dixdc1/Cxcl12/Irak4/Igf1/Ankrd6/Map3k13/Ezh2/Mbp/Naip5/Sorbs3/Adipoq/Fktn/Igf1r/Ptprj/Gpr183/Ankrd26/Dixdc1/Ptk2b/Rb1cc1/Pdgfa/Fktn/Notch1/Stk39/Smad1/Prdm15/Itga1/Foxo1/Fgd4/Map3k11/Prdm11/Rara/Gdf15/Ccl…
BP	GO:0061458	reproductive system development	225	0.408736	1.79714	5.27643e-06	0.000408919	0.000307842	5365	tags=39%, list=37%, signal=25%	Angpt1/Brca2/Esr1/Nr5a1/Tcf7l2/Ptgs2/Tbx3/Lif/E2f7/Pcyt1b/Lif/Lgr4/Wnt5a/Ash1l/Runx1/Lgr4/Pkd2/Vash1/Igf1/Socs3/Ing2/Nr2f2/Gjb3/Bmpr2/Zfat/Tbx3/Pcdh12/Ago4/Igf1r/Brca2/Ncoa6/Jmjd1c/Bcl2/Irx5/Notch1/Serpine1/Akap9/Asb1/Akap9/Birc6/Arid4a/Brip1/Mertk/Rara/Vash2/Taf4/Arrb1/Nrip1/Foxf2/Crkl/Rdh10/Akap9/Ube3a/Kdm5b/Stat5a/Spata2/Ube3a/Pcyt1b/Igf1/Bptf/Sema3a/Ncoa1/Fem1b/Frs2/Six3/Kdm5b/Apc/Med1/Pkd2/N…
BP	GO:0008015	blood circulation	192	0.413653	1.78492	5.3134e-06	0.000408919	0.000307842	3192	tags=23%, list=22%, signal=19%	Ptp4a3/Tacr1/Angpt1/Nos1/Ptgs2/Sp4/Bbs4/Tmem38b/Arhgap42/Dock5/Cacna1c/Fgfbp3/Pik3r1/Ccn2/Itgb1bp1/Ptafr/Shox2/Nav2/Mecp2/Nr2f2/Rps6ka2/Slit2/Bmpr2/Ocln/Trpa1/Wdr35/Adipoq/Ptprj/Nav2/Irx5/Pde4d/Akap9/Stk39/Slit2/Itga1/Akap9/Shox2/Cacna2d1/Tcap/Mdm2/Myl1/Kcnh2/Kcna5/Fli1/Gnaq/P2ry2/Akap9/Gnaq/Atp1a3/Sumo1/Arhgef12/Apoe/Ccn2/Npr1/Sema3a/Gnaq/Gnas/Zc3h12a/Rgs2/Amot/Foxc2/Pde4b/Rock2/Adm2/Mdm4/Smad3/…
BP	GO:0030855	epithelial cell differentiation	287	0.379047	1.69722	5.71393e-06	0.000433958	0.000326691	3389	tags=22%, list=23%, signal=18%	Pard3/Esr1/Atoh8/Nfib/Foxp1/Ift88/Cdsn/Cdk6/Cux1/Ptgs2/Men1/Skil/Ripor2/Tbx3/Sox4/Tmem38b/Lif/E2f7/Klf7/Lif/Lbh/Ezh2/Wnt5a/Klf7/Maf/Igf1/Slc9a4/Nr2f2/Ezh2/Bmpr2/Fndc3b/Triobp/Tbx3/Fat1/Pphln1/Adipoq/Lats2/Yipf6/Epb41l5/Jmjd1c/Gdnf/Ppl/Notch1/Serpine1/Pde4d/Akap9/Epb41l5/Myo9a/Akap9/Fam20c/Fat1/Ctnnd1/Fam20c/Arid4a/Prkch/Alg10b/Col24a1/Rara/Nkx2-2/Ovol1/Grem1/Abi2/Eya1/Slc4a7/Akap9/Ercc3/Cep152/St…
BP	GO:0019953	sexual reproduction	315	0.371208	1.6787	5.81197e-06	0.000435672	0.000327981	4564	tags=32%, list=31%, signal=23%	Xrn2/Brca2/Prdm9/Ift88/Tcp11x2/Mical2/Ovgp1/Ptgs2/Bbs4/Cit/Mettl14/Spata33/Pcyt1b/Kmt2c/Alms1/Lgr4/Sos1/Ash1l/Kdm2b/Cxcl12/Prdm9/Lgr4/Zfp41/Ubap2l/Crem/Sos1/Igf1/Ndc80/Ttc26/Zfp39/Hspa2/Ing2/Nr2f2/Rps6ka2/Kdm1b/Sos1/Herc2/Mlh3/Ago4/Brca2/Lhfpl2/Zfp296/Xlr/Syne1/Bcl2/Ptk2b/Notch1/Akap9/Smad1/Ccdc136/Akap9/Six5/Cdyl/Paqr8/Cntrl/Ythdc1/Arid4a/Brip1/Alms1/Mertk/Rara/Ovol1/Spa17/Lhfpl2/Hpgds/Nphp1/Cfa…
BP	GO:0061564	axon development	257	0.393013	1.74434	6.31596e-06	0.000459845	0.000346179	3582	tags=25%, list=24%, signal=19%	Flrt3/Map3k13/Myh10/Nfib/Macf1/Foxp1/Arhgef28/Egr2/Ank3/Gap43/Macf1/Macf1/Isl2/Ngfr/Skil/Ccdc141/Arhgef28/Plxna4/Boc/Ank3/Klf7/Lgr4/Zdhhc17/Ank3/Celsr3/Wnt5a/Dixdc1/Cxcl12/Shox2/Zic2/Lgr4/Plxna2/Tbc1d24/Cdkl5/Klf7/Map3k13/Plxnc1/Slit2/Mbp/Trim32/Zic2/Bmpr2/Xylt1/Tiam1/Igf1r/Dixdc1/Bcl2/Gdnf/Notch1/Aplp2/Ust/Slit2/Lmtk2/Fxn/Dip2b/Shox2/Ncam1/Vash2/Dhfr/Taok2/Ank3/Plxna2/Apbb2/Numbl/Amigo1/Sema3g/A…
BP	GO:0048589	developmental growth	412	0.349072	1.61923	6.97946e-06	0.000497351	0.000374415	3711	tags=24%, list=25%, signal=19%	Brca2/Esr1/Flrt3/Map3k13/Macf1/Foxp1/Gap43/Tcf7l2/Macf1/Men1/Macf1/Akap13/Bbs4/Stk40/Tmem38b/Ercc6/Chaserr/Palb2/Plxna4/Kmt2c/Arih2/Alms1/Cyfip2/Jarid2/Cacna1c/Sos1/Fendrr/Ddr2/Ezh2/Wnt5a/Smad2/Cxcl12/Fmn1/Cdkl5/Mecp2/Sos1/Igf1/Rai1/Map3k13/Slc25a25/Slit2/Ezh2/Mfsd2a/Bmpr2/Sos1/Igf1r/Mbd5/Brca2/Lats2/Apba1/Ikzf1/Rasal2/Ankrd26/Epb41l5/Kcnk2/Bcl2/Notch1/Serpine1/Pde4d/Slit2/Smad1/Epb41l5/Fxn/Dip2b…
BP	GO:0044772	mitotic cell cycle phase transition	256	0.384846	1.71065	7.07791e-06	0.000498216	0.000375066	4918	tags=33%, list=34%, signal=23%	Cenpj/Zc3h12d/Men1/Cdk5rap2/E2f3/Cit/E2f7/Dgkz/Rbbp8/Cdc14a/Ddr2/Ezh2/Taok1/Cdk5rap2/Atad5/Ctdspl/Pkd2/Mecp2/Ndc80/Hspa2/Ezh2/Ccnj/Lats2/Zwilch/Pcid2/Bcl2/Cenpj/Npat/Skp2/Ticrr/Zwint/Fhl1/Jade1/Muc1/Ccng1/Kif14/Cdk17/Miip/Mdm2/Acvr1b/Gigyf2/Taok2/Ccne2/Kcna5/E2f6/Hyal1/Lsm11/Ercc3/Cacul1/Mre11a/Ino80/Ticrr/Cdk5rap2/Mad1l1/Dcun1d3/Stil/Gen1/Kmt2e/Ndc80/Chmp7/Atad5/Cul4a/Fbxl12/Apc/Phf8/Pkd2/Rfwd3/…
BP	GO:0030029	actin filament-based process	446	0.345074	1.60869	7.21577e-06	0.0005018	0.000377764	3646	tags=21%, list=25%, signal=17%	Tacr1/Arhgap26/Nos1/Daam1/Pard3/Myh10/Foxp1/Wipf2/Shroom4/Itpka/Mical2/Wasf3/Myo1b/Akap13/Bbs4/Capza1/Cit/Mical3/Nedd9/Xirp1/Elmo1/Ssh2/Prr5/Alms1/Cyfip2/Cacna1c/Pik3r1/Rhobtb2/Ccn2/Taok1/Itgb1bp1/Dixdc1/Fmn1/Mical3/Nuak2/Pxn/Plekhh2/Tsc1/Slit2/Trim32/Specc1/Triobp/Utrn/Fchsd1/Fat1/Sorbs3/Iqsec2/Gba2/Dixdc1/Ssh2/Epb41l5/Bcl2/Ptk2b/Pdgfa/Pde4d/Akap9/Gas7/Slit2/Pfn2/Epb41l5/Farp2/Akap9/Tsc1/Fat1/Dm…
BP	GO:0044255	cellular lipid metabolic process	425	0.34414	1.5966	7.42733e-06	0.00050436	0.000379691	4055	tags=29%, list=28%, signal=22%	Lmf1/Esr1/Pld1/Acot11/Pik3c2b/Tcf7l2/Pigb/Itpka/Efr3b/Ndufab1/Ptgs2/Dhrs13/Tmem38b/Acaa1a/Dgkz/Pcyt1b/Slc35c1/Dgke/Pik3r1/Nudt7/Cept1/Nus1/Mapk9/Smg1/Arv1/Ehhadh/Gla/Cygb/Pitpnc1/Crem/Mecp2/Nus1/Lpin3/Smpd4/Lipe/Socs3/Pigl/Dolk/Mfsd2a/Etfdh/Sirt4/Hacd2/Itpkc/Pip4p2/Adgrf5/Adipoq/Adgrf5/Gba2/Arv1/Ankrd26/Kdsr/Mtmr10/Cryl1/Dhdds/Irs1/Pdgfa/Gpat3/Serac1/Crls1/Apod/St8sia4/Mtmr11/Pip4k2a/Ggps1/Erlin1…
BP	GO:0044057	regulation of system process	236	0.390536	1.7235	8.63197e-06	0.000579346	0.000436142	4431	tags=32%, list=30%, signal=23%	Tacr1/Nos1/Pard3/Foxp1/Egr2/Wasf3/Ptgs2/Tshz3/Ngfr/Fbxo32/Sp4/Tmem38b/Lif/Lif/Arhgap42/Dock5/Jarid2/Cacna1c/Fgfbp3/Pik3r1/Ccn2/Runx1/Ptafr/Shox2/Tbc1d24/Zfhx2/Atpsckmt/Mecp2/Igf1/Tshz3/Bmpr2/Trpa1/Wdr35/Adipoq/Celf4/Irx5/Ptk2b/Gtf2ird1/Notch1/Pde4d/Slc22a21/Akap9/Stk39/Foxo1/Akap9/Shox2/Calcrl/Ncam1/Cacna2d1/Mdm2/Rab8b/Shank3/Kcnh2/Kcna5/Akap9/Sumo1/Apoe/Ccn2/Gpr35/Baiap2/Igf1/Sema3a/Gls/Gnas/Zc3…
BP	GO:0001701	in utero embryonic development	322	0.366322	1.66165	9.26676e-06	0.000607815	0.000457574	3367	tags=19%, list=23%, signal=15%	Angpt1/Brca2/Myh10/Foxp1/Tcf7l2/Tshz3/Skil/Atp11a/Tbx3/Lif/Lpar6/Palb2/E2f7/Lif/Rbbp8/Fendrr/Psph/Zfp420/Smad2/Runx1/Dnaaf2/Pkd2/Vash1/Smpd4/Igf1/Socs3/Tshz3/Nr2f2/Slit2/Specc1/Zfat/Tbx3/Thoc2/Pcdh12/N4bp2l2/Brca2/Lats2/Ncoa6/Apba1/Epb41l5/Rundc1/Celf4/Notch1/Npat/Slit2/Epb41l5/Cmip/Cmip/Mbnl1/Birc6/Ythdc1/Kdm6a/Atp11a/Vash2/Acvr1b/Bcor/Mecom/Cr1l/Unk/Rdh10/Rcn1/Syvn1/Tanc2/Nmt1/Man2a1/Gli3/Stil/…
BP	GO:0007409	axonogenesis	230	0.395737	1.74215	9.61116e-06	0.000623322	0.000469248	3582	tags=25%, list=24%, signal=20%	Flrt3/Map3k13/Myh10/Nfib/Macf1/Foxp1/Arhgef28/Egr2/Ank3/Gap43/Macf1/Macf1/Isl2/Ngfr/Skil/Ccdc141/Arhgef28/Plxna4/Boc/Ank3/Klf7/Lgr4/Zdhhc17/Ank3/Celsr3/Wnt5a/Dixdc1/Cxcl12/Shox2/Zic2/Lgr4/Plxna2/Cdkl5/Klf7/Map3k13/Plxnc1/Slit2/Mbp/Zic2/Bmpr2/Tiam1/Igf1r/Dixdc1/Bcl2/Gdnf/Notch1/Aplp2/Ust/Slit2/Lmtk2/Fxn/Dip2b/Shox2/Ncam1/Taok2/Ank3/Plxna2/Apbb2/Numbl/Amigo1/Sema3g/Ablim1/Ephb4/Draxin/Rgma/Apoe/Fbx…
BP	GO:0007411	axon guidance	109	0.470111	1.91212	1.13985e-05	0.00071513	0.000538362	3115	tags=26%, list=21%, signal=21%	Flrt3/Myh10/Nfib/Foxp1/Egr2/Ank3/Gap43/Isl2/Ngfr/Ccdc141/Plxna4/Boc/Ank3/Klf7/Lgr4/Ank3/Celsr3/Wnt5a/Cxcl12/Zic2/Lgr4/Plxna2/Klf7/Plxnc1/Slit2/Zic2/Bmpr2/Gdnf/Notch1/Slit2/Lmtk2/Ncam1/Ank3/Plxna2/Apbb2/Sema3g/Ablim1/Ephb4/Draxin/Gli3/Sema3a/Sema6c/Sema3d/Nexn/Bdnf/Plxna1/Draxin/B4gat1/Gli3/Nectin1/Runx3/Lmtk2/Gas1/Plxna4/Foxp1/Vegfa/Sema6b/Gli2/Efna4
BP	GO:0097485	neuron projection guidance	109	0.470111	1.91212	1.13985e-05	0.00071513	0.000538362	3115	tags=26%, list=21%, signal=21%	Flrt3/Myh10/Nfib/Foxp1/Egr2/Ank3/Gap43/Isl2/Ngfr/Ccdc141/Plxna4/Boc/Ank3/Klf7/Lgr4/Ank3/Celsr3/Wnt5a/Cxcl12/Zic2/Lgr4/Plxna2/Klf7/Plxnc1/Slit2/Zic2/Bmpr2/Gdnf/Notch1/Slit2/Lmtk2/Ncam1/Ank3/Plxna2/Apbb2/Sema3g/Ablim1/Ephb4/Draxin/Gli3/Sema3a/Sema6c/Sema3d/Nexn/Bdnf/Plxna1/Draxin/B4gat1/Gli3/Nectin1/Runx3/Lmtk2/Gas1/Plxna4/Foxp1/Vegfa/Sema6b/Gli2/Efna4
BP	GO:0043410	positive regulation of MAPK cascade	245	0.386127	1.71345	1.17228e-05	0.00072757	0.000547727	3362	tags=24%, list=23%, signal=19%	Angpt1/Esr1/Map3k13/Mfhas1/Ngfr/Akap13/Hipk2/Lif/Gpr55/Ccl25/Lif/Trim12c/Fgfbp3/Ccn2/Ddr2/Ezh2/Wnt5a/Nqo2/Taok1/Dixdc1/Cxcl12/Igf1/Ankrd6/Map3k13/Ezh2/Naip5/Sorbs3/Igf1r/Ptprj/Gpr183/Dixdc1/Ptk2b/Rb1cc1/Pdgfa/Notch1/Stk39/Itga1/Fgd4/Map3k11/Rara/Gdf15/Ccl22/Gpr183/Lpar2/Xcl1/Taok2/Garem1/Tlr3/Dusp22/Tlr9/Dvl3/Arrb1/Crkl/Card9/Pik3cg/Dab2ip/Map2k5/Osm/Mturn/Apoe/Ccn2/Sh3rf1/Cflar/Rapgef2/Fgd2/Igf1…
BP	GO:0010720	positive regulation of cell development	191	0.415377	1.79241	1.20038e-05	0.000729326	0.00054905	4100	tags=27%, list=28%, signal=20%	Map3k13/Macf1/Egr2/Cux1/Itpka/Macf1/Macf1/Skil/Lif/Nedd9/Plxna4/Lif/Dock5/Mapk9/Dixdc1/Runx1/Cxcl12/Shox2/Plxna2/Tbc1d24/Cdkl5/Igf1/Map3k13/Plxnc1/Trim32/Bmpr2/Triobp/Lrp8/Tiam1/Adipoq/Mme/Atxn1/Dixdc1/Bcl2/Notch1/Fxn/Dmtn/Shox2/Cass4/Prkch/Nkx2-2/Shank3/Plxna2/Numbl/Amigo1/Crkl/Opa1/Apoe/Man2a1/Baiap2/Nkx2-2/Gli3/Skil/Igf1/Shtn1/Stau2/Dixdc1/Dixdc1/Plag1/Tlr2/Bdnf/Plxna1/Map6/Map1b/Stau2/Prkci/F…
BP	GO:0007346	regulation of mitotic cell cycle	285	0.370384	1.65623	1.19595e-05	0.000729326	0.00054905	4937	tags=32%, list=34%, signal=22%	Cul9/Brca2/Esr1/Cenpj/Zc3h12d/Map3k20/Men1/Cdk5rap2/E2f7/Dgkz/Cdc14a/Ddr2/Ezh2/Taok1/Cdk5rap2/Atad5/Ctdspl/Pkd2/Mecp2/Igf1/Ndc80/Hspa2/Ezh2/Eme2/Igf1r/Brca2/Zwilch/Pcid2/Cul9/Bcl2/Cenpj/Ticrr/Zwint/Fhl1/Thap1/Jade1/Muc1/Ccng1/Kif14/Miip/Ovol1/Hnrnpu/Mdm2/Gigyf2/Taok2/Kif20b/Kcna5/Ttc28/Hyal1/Lsm11/Ercc3/Mre11a/Ino80/Stat5a/Ticrr/Cdk5rap2/Mad1l1/Dcun1d3/Rad50/Stil/Gen1/Igf1/Kmt2e/Ndc80/Atad5/Cdk11…
BP	GO:0097435	supramolecular fiber organization	421	0.340024	1.57777	1.26639e-05	0.000761419	0.000573209	3518	tags=21%, list=24%, signal=17%	Tacr1/Cenpj/Myh10/Tacc2/Scx/Foxp1/Ift88/Shroom4/Mical2/Wasf3/Kif24/Myo1b/Akap13/Bbs4/Myh11/Thsd4/Cdk5rap2/Myh11/Capza1/Mical3/Nedd9/Xirp1/Elmo1/Ssh2/Tubgcp6/Hspa1a/Alms1/Cyfip2/Kif24/Pik3r1/Rhobtb2/Ttbk2/Ccn2/Ddr2/Taok1/Itgb1bp1/Cdk5rap2/Fmn1/Mical3/Hook3/Mecp2/Spef1/Pxn/Plekhh2/Prune1/Tsc1/Slit2/Triobp/Fchsd1/Fat1/Hdgfl3/Sorbs3/Gba2/Ssh2/Tacc2/Bcl2/Ptk2b/Cenpj/Akap9/Gas7/Slit2/Kif24/Pfn2/Akap9/T…
BP	GO:0031056	regulation of histone modification	144	0.443016	1.85163	1.34337e-05	0.000783937	0.000590161	2618	tags=16%, list=18%, signal=13%	Airn/Nos1/Prdm9/Rps6ka5/Parg/Men1/Jdp2/Zfp369/Zfp451/Lif/Lcor/Lif/Akap8l/Jarid2/Fendrr/Sap30bp/Prdm9/Nsd1/Mecp2/Nsd1/Ing2/Asxl2/Wdr70/Asxl2/Arid5a/Muc1/Bcor/Kmt2a/Rif1/Arrb1/Airn/Mtf2/Zfp451/Wdr70/Kdm5a/Znhit1/Kmt2e/Paxbp1/Tada2a/Supt6/Kdm4c/Mthfr/Kdm4c/Ppp4r3b/Nsd3/Kmt2b/Ncor1/Trip12
BP	GO:0048872	homeostasis of number of cells	199	0.407681	1.76574	1.34459e-05	0.000783937	0.000590161	4938	tags=33%, list=34%, signal=22%	Ank1/Ift88/Mfhas1/Cdk6/Il2ra/Men1/Skil/Sox4/Tnfsf13b/Rcor1/Hspa1a/Lgr4/Zbtb7a/Sos1/Ezh2/Lgr4/Sos2/Ubap2l/Sos1/Cdin1/Ezh2/L3mbtl3/Sos1/Adgrf5/Ikbkg/P2ry14/Adgrf5/Gpr183/Ikzf1/Bcl2/Notch1/Zbtb7a/Dmtn/Arid4a/Il20rb/Mertk/Sash3/Setd1a/Ank1/Gpr183/Acvr1b/Gigyf2/Mecom/Kmt2a/Fam210b/Card9/Brd1/Itpkb/Vps54/Abcb10/Stat5a/Sos1/Sos2/Skil/Kmt2e/Nckap1l/Tet2/Cdk6/Ets1/Med1/Klf13/Ncapg2/Atxn2/Pde4b/Ncor1/Mb/St…
BP	GO:0006935	chemotaxis	284	0.373097	1.67019	1.31817e-05	0.000783937	0.000590161	3115	tags=21%, list=21%, signal=18%	Angpt1/Flrt3/Myh10/Nfib/Tmem102/Foxp1/Egr2/Ank3/Gap43/Ffar2/Cklf/Maco1/Isl2/Ngfr/Sell/Ripor2/Ccdc141/Stx3/Plxna4/Boc/Ank3/Klf7/Ccl25/Lgr4/Ank3/Celsr3/Wnt5a/Cxcl12/Ptafr/Zic2/Lgr4/Plxna2/Klf7/Plxnc1/Slit2/Zic2/Bmpr2/Ptprj/Gpr183/Ptk2b/Pdgfa/Gdnf/Notch1/Serpine1/Pde4d/Stk39/Slit2/Lmtk2/Itga1/Ncam1/Ccl22/Gpr183/Camk1d/Angpt2/Grem1/Xcl1/Ank3/Plxna2/Apbb2/Crkl/Sema3g/Ablim1/Pik3cg/Ephb4/Il16/Slc12a2/D…
BP	GO:0031646	positive regulation of nervous system process	18	0.753798	2.06824	1.41895e-05	0.000819019	0.000616572	901	tags=19%, list=6%, signal=18%	Pard3/Egr2/Wasf3/Ngfr/Fgfbp3/Ptafr/Atpsckmt/Igf1/Trpa1
BP	GO:0003013	circulatory system process	210	0.406994	1.76943	1.47308e-05	0.000841842	0.000633753	3065	tags=22%, list=21%, signal=18%	Ptp4a3/Tacr1/Angpt1/Nos1/Ptgs2/Akap13/Sp4/Bbs4/Tmem38b/Arhgap42/Dock5/Cacna1c/Fgfbp3/Pik3r1/Ccn2/Slc5a6/Itgb1bp1/Ptafr/Shox2/Nav2/Mecp2/Nr2f2/Rps6ka2/Slit2/Mfsd2a/Bmpr2/Ocln/Trpa1/Wdr35/Adipoq/Ptprj/Nav2/Irx5/Pde4d/Akap9/Stk39/Slit2/Itga1/Akap9/Shox2/Cacna2d1/Tcap/Mdm2/Myl1/Kcnh2/Kcna5/Fli1/Gnaq/P2ry2/Akap9/Gnaq/Atp1a3/Sumo1/Arhgef12/Apoe/Ccn2/Npr1/Sema3a/Gnaq/Gnas/Zc3h12a/Rgs2/Amot/Foxc2/Pde4b/H…
BP	GO:0002009	morphogenesis of an epithelium	305	0.366272	1.64955	1.57253e-05	0.000889868	0.000669908	3362	tags=23%, list=23%, signal=18%	Angpt1/Pard3/Esr1/Flrt3/Fzd6/Cplane1/Foxp1/Wnt6/Ngfr/Tbx3/Bbs4/Sox4/Lif/Lif/Alms1/Lgr4/Sos1/Celsr3/Ccdc39/Wnt5a/Ift122/Kdm2b/Dll4/Glmn/Runx1/Cxcl12/Zic2/Fmn1/Lgr4/Pkd2/Sos1/Pxn/Igf1/Ankrd6/Socs3/Dlg3/Tsc1/Slit2/Zic2/Sos1/Tbx3/Timeless/Fat1/Igf1r/Epb41l5/Bcl2/Pdgfa/Gdnf/Notch1/Slit2/Epb41l5/Rab23/Myo9a/Tsc1/Fat1/Ctnnd1/Alms1/Kdm6a/Rara/Tcap/Shank3/Grem1/Nphp1/Dvl3/Ntn4/Eya1/Kif20b/Atp7a/Foxf2/Kdm2…
BP	GO:0040017	positive regulation of locomotion	356	0.352387	1.61637	1.60739e-05	0.000900763	0.00067811	5153	tags=34%, list=35%, signal=23%	Tacr1/Angpt1/Atoh8/Pld1/Vtn/Hdac9/Tmem102/Foxp1/Ptgs2/Sell/Ripor2/Cd274/Nedd9/Stx3/Atp8a1/Ssh2/Prr5/Dock5/Pik3r1/Ddr2/Nus1/Wnt5a/Itgb1bp1/Cxcl12/Ptafr/Tbc1d24/Nus1/Igf1/Wnt5b/Slit2/Trim32/Bmpr2/Tiam1/Igf1r/Ptprj/Ssh2/Epb41l5/Bcl2/Irs1/Ptk2b/Pdgfa/Notch1/Serpine1/Pde4d/Stk39/Slit2/Epb41l5/Cep43/Dmtn/Cass4/Camk1d/Mdm2/Acvr1b/Xcl1/Irs1/Cfap69/Kif20b/Atp7a/Crkl/Sema3g/Hyal1/P2ry2/Pik3cg/Il16/Rin2/Dab…
BP	GO:0009628	response to abiotic stimulus	480	0.330955	1.54535	1.65572e-05	0.000910058	0.000685108	3691	tags=22%, list=25%, signal=18%	Tacr1/Ankrd2/Nos1/Brca2/Rora/Slc25a27/Scx/Acot11/Map3k20/Ptgs2/Men1/Rwdd3/Ngfr/Kcnk3/Ripor2/Fbxo32/Ro60/Ankrd1/Trp53inp1/Ercc6/Aen/Zfp976/Cbfa2t3/Hspa1a/Cacna1c/Pik3r1/Atp6v0a2/Gnat2/Mapk9/Scara5/Cxcl12/Per3/Pkd2/Atp6v1a/Mecp2/Tanc1/Ano1/Igf1/Lipe/Slc9a4/Gnb5/Zzef1/Tsc1/Zranb3/Trim32/Tbl2/Trpa1/Xylt1/Brca2/Mme/Atxn1/Tanc1/Aen/Kcnk2/Bcl2/Lrrc8e/Elk1/Notch1/Stk39/Ticrr/Slc25a27/Foxo1/Tsc1/Eif2ak4/G…
BP	GO:0006811	ion transport	496	0.328993	1.54033	1.67128e-05	0.000910058	0.000685108	3409	tags=23%, list=23%, signal=19%	Slc37a1/Nos1/Abcc4/Slc66a1/Kcnc3/Ank1/Clcn2/Ank3/Slc16a5/Slc22a15/Kcnk13/Ptgs2/Kcnk3/Myo1b/Tmc4/Tmem38b/Micu3/Calhm5/Tmco3/Ank3/Cacna1c/Atp6v0a2/Ank3/Slc5a5/Ccn2/Slc5a6/Mapk9/Kcnb1/Scara5/Cxcl12/Ptafr/Pkd2/Atp6v1a/Atpsckmt/Ano1/Igf1/Slc9a4/Gnb5/Hspa2/Slc25a25/Tsc1/Trpa1/Slco2b1/Snx27/Pacsin3/Cox15/Apba1/Maged2/Akap7/Kcnk2/Slc26a2/Bcl2/Cybb/Ptk2b/Lrrc8e/Crbn/Gdnf/Serpine1/Pde4d/Slc22a21/Akap9/Stk3…
BP	GO:0051345	positive regulation of hydrolase activity	283	0.375873	1.68031	1.82857e-05	0.000986401	0.00074258	3035	tags=20%, list=21%, signal=17%	Lmf1/Esr1/Rapgef6/Rasgef1b/Men1/Ngfr/Arhgap29/Gpr55/Nedd9/Ccl25/Ralgps1/Cyfip2/Arhgap42/Sos1/Ccn2/Ezh2/Wnt5a/Mapk9/Ptafr/Mtss2/Zc3h15/Sos2/Cdkl5/Sos1/Gnb5/Tsc1/Ezh2/Mbp/Casp8ap2/Sos1/Wdr35/Tiam1/Rundc1/Ptk2b/Sox7/Asap1/Itga1/Myo9a/Mmut/Tsc1/Rgs16/Sox7/Gpr65/Ccl22/Cd300a/Xcl1/Dvl3/Arrb1/Ppp1r15b/Gnaq/Crkl/Arap2/Tbc1d22b/Card9/Snx18/Bbc3/Gnaq/Rgma/Ccn2/Sos1/Tbc1d2b/Cflar/Rapgef2/Sos2/Sipa1l2/Rasgrp…
BP	GO:0033002	muscle cell proliferation	144	0.43784	1.83	1.95885e-05	0.00103471	0.00077895	4417	tags=34%, list=30%, signal=24%	Tacr1/Angpt1/Esr1/Foxp1/Tcf7l2/Ptgs2/Ptgir/Jarid2/Pik3r1/Ddr2/Nqo2/Ptafr/Irak4/Igf1/Bmpr2/Adipoq/Igf1r/Kcnk2/Notch1/Pde4d/Skp2/Smad1/Apod/Six5/Calcrl/Ncam1/Kcnk2/Kpna1/Mdm2/Gnaq/Gnaq/Apoe/Cflar/Npr1/Igf1/Nqo2/Paxbp1/Pdcd4/Frs2/Gnaq/Ang/Apc/Rgs5/Ccn4/Foxj2/Foxc2/Mapk11/Stat5b/Comt/Tenm4/Apc/Smpd3/Agt/Ldlrap1/Rps6kb1/Foxp1/Vegfa/Jak2/Rps6kb1/Akirin1/Igf1r/Tgfbr1/Rgs5/Apc/Rgs5/Mfn2/Pik3ca/Notch1/Cdk…
BP	GO:0060249	anatomical structure homeostasis	144	0.437562	1.82884	1.95885e-05	0.00103471	0.00077895	3563	tags=27%, list=24%, signal=21%	Angpt1/Crb2/Scx/Cep290/Ptgs2/Cep290/Bbs4/Nkiras1/Ercc6/Gpr55/Ccn2/Taok1/Tpp1/Mbp/Mfsd2a/Trim32/Ocln/Adgrf5/Adgrf5/Bcl2/Ptk2b/Notch1/Slc22a21/Stk39/Il20rb/Sash3/Mtf1/Lrrk1/Gigyf2/Kmt2a/Tlr9/Apbb2/Poc1b/P2ry2/Vps54/Slc12a2/Ldb2/Rab3d/Ccn2/Map1a/Nanos1/Mbp/Gnas/Def8/Syk/Apc/Adam8/Tmem64/Map1a/Bbs12/Apc/Norad/Ptger4/Spata7/Tjp1/Ptger4/Vegfa/Ccr2/Sash3/Gata2/Apbb2/Tyro3/Vps54/Bcl2/Nf1/Gpr137/Pthlh/Apc…
BP	GO:0007186	G protein-coupled receptor signaling pathway	211	0.400562	1.74218	1.97532e-05	0.00103471	0.00077895	3398	tags=28%, list=23%, signal=22%	Tacr1/Bicd1/Nos1/Esr1/Fzd6/Rgs20/Kctd12b/Ffar2/Akap13/Ptgir/Gpr55/Lpar6/Adgrl4/Dgkz/Ccl25/Lgr4/Dgke/Celsr3/Gnat2/Pde4a/Ptafr/Lgr4/Baiap3/Gprc5c/Ano1/Lpar5/Gnb5/Gpr19/Ptgfr/Adgrf5/P2ry14/Adgrf5/Gpr183/Rgs12/Kcnk2/Ptk2b/Pde4d/Gprc5b/Atrnl1/Pdcl/Calcrl/Rgs3/Rgs16/Gpr65/Kcnk2/Ccl22/Gpr183/Lpar2/Xcl1/Arrb1/Gnaq/Crkl/Gpr160/P2ry2/Pik3cg/Gpr162/Gnaq/Ccr10/Arhgef12/Apoe/Gpr35/Ric8b/Rapgef2/Rgs20/Gpr161/G…
BP	GO:0042330	taxis	287	0.369411	1.65407	1.98983e-05	0.00103471	0.00077895	3567	tags=24%, list=24%, signal=19%	Angpt1/Flrt3/Myh10/Nfib/Tmem102/Foxp1/Egr2/Ank3/Gap43/Ffar2/Cklf/Maco1/Isl2/Ngfr/Sell/Ripor2/Ccdc141/Stx3/Plxna4/Boc/Ank3/Klf7/Ccl25/Lgr4/Ank3/Celsr3/Wnt5a/Cxcl12/Ptafr/Zic2/Lgr4/Plxna2/Klf7/Plxnc1/Slit2/Zic2/Bmpr2/Ptprj/Gpr183/Ptk2b/Pdgfa/Gdnf/Notch1/Serpine1/Pde4d/Stk39/Slit2/Lmtk2/Itga1/Ncam1/Ccl22/Gpr183/Camk1d/Angpt2/Grem1/Xcl1/Ank3/Plxna2/Apbb2/Crkl/Sema3g/Ablim1/Pik3cg/Ephb4/Il16/Slc12a2/D…
BP	GO:0070848	response to growth factor	328	0.357874	1.62661	2.02986e-05	0.0010461	0.000787523	3370	tags=21%, list=23%, signal=17%	Ptp4a3/Angpt1/Nos1/Flrt3/Crb2/Scx/Tcf7l2/Men1/Ngfr/Skil/Zfp451/Ankrd1/Hipk2/Fut8/Cyfip2/Zbtb7a/Zdhhc17/Fgfbp3/Sos1/Ccn2/Nus1/Wnt5a/Itgb1bp1/Smad2/Dll4/Runx1/Mtss2/Trim33/Zfhx3/Nus1/Sos1/Pxn/Zfyve9/Ctdspl2/Zfhx3/Ing2/Slit2/Rasl11b/Bmpr2/Sos1/Zfp128/Igf1r/Lats2/Epb41l5/Gdnf/Elk1/Notch1/Serpine1/Has1/Slit2/Lmtk2/Smad1/Epb41l5/Slc33a1/Zfhx3/Fam20c/Zbtb7a/Fam20c/Gdf15/Uri1/Acvr1b/Grem1/Xcl1/Fos/Garem1…
BP	GO:0007169	transmembrane receptor protein tyrosine kinase signaling pathway	310	0.357072	1.61341	2.06418e-05	0.00105438	0.000793754	3642	tags=24%, list=25%, signal=19%	Ptp4a3/Angpt1/Esr1/Flrt3/Ift88/Tcf7l2/Ngfr/Irs3/Ptgir/Nedd9/Cyfip2/Zdhhc17/Fgfbp3/Pik3r1/Sos1/Ccn2/Ddr2/Nus1/Wnt5a/Nus1/Sos1/Pxn/Igf1/Cbl/Socs3/Sos1/Tiam1/Adipoq/Igf1r/Mbd5/Ptprj/Atxn1/Ankrd26/Irs1/Ptk2b/Pdgfa/Gdnf/Stxbp4/Notch1/Lmtk2/Cbl/Itga1/Apod/Foxo1/Fam20c/Pip4k2a/Ccdc88a/Fam20c/Cass4/Mertk/Gdf15/Myorg/Angpt2/Gigyf2/Irs1/Garem1/Myorg/Spry4/Cilp/Crkl/Fam72a/Setx/Ephb4/Dab2ip/Mvb12b/Cblb/Stat…
BP	GO:0014070	response to organic cyclic compound	321	0.362019	1.64145	2.08395e-05	0.00105514	0.000794326	4933	tags=33%, list=34%, signal=23%	Tacr1/Nos1/Esr1/Rora/Foxp1/Cdk6/Sell/Irak3/Akap13/Fbxo32/Hlcs/Tmem38b/Lcor/Zbtb7a/Pik3r1/Lbh/Ezh2/Epg5/Smad2/Gramd1b/Pkd2/Crem/Mecp2/Igf1/Gnb5/Ptgfr/Ezh2/Mbp/Trpa1/Adipoq/Akap7/Bcl2/Irs1/Gdnf/Pde4d/Akap9/Skp2/Smad1/Crls1/Cgas/Pdcd7/Akap9/Zbtb7a/Klf9/Dmtn/Paqr8/Ncam1/Uri1/Hnrnpu/Dhfr/Cd83/Irs1/Pagr1a/Tlr3/Recql5/Tlr9/Fam210b/Nrip1/Gnaq/Card9/Pik3cg/Akap9/Gnaq/Btrc/Ube3a/Stat5a/Cflar/Rapgef2/Ube3a/…
BP	GO:0001894	tissue homeostasis	129	0.451977	1.87111	2.3324e-05	0.00115065	0.000866229	3563	tags=28%, list=24%, signal=21%	Angpt1/Crb2/Scx/Cep290/Ptgs2/Cep290/Bbs4/Nkiras1/Ercc6/Gpr55/Ccn2/Tpp1/Mbp/Mfsd2a/Trim32/Ocln/Adgrf5/Adgrf5/Bcl2/Ptk2b/Notch1/Slc22a21/Stk39/Il20rb/Sash3/Mtf1/Lrrk1/Gigyf2/Kmt2a/Tlr9/Apbb2/Poc1b/Vps54/Slc12a2/Ldb2/Rab3d/Ccn2/Map1a/Nanos1/Mbp/Gnas/Def8/Syk/Adam8/Tmem64/Map1a/Bbs12/Norad/Ptger4/Spata7/Tjp1/Ptger4/Vegfa/Ccr2/Sash3/Gata2/Apbb2/Vps54/Bcl2/Nf1/Gpr137/Pthlh/Tmem119/Adgrf5/Notch1/Clcn3
BP	GO:0034249	negative regulation of cellular amide metabolic process	130	0.442249	1.83141	2.69535e-05	0.00129018	0.000971272	3258	tags=27%, list=22%, signal=22%	Zc3h12d/Gga3/Mettl14/Tnrc6b/Pcif1/Dcp2/Pan3/Igf1/Ddx6/Tsc1/Ago4/Samd4/Cnot8/Tnrc6a/Tsc1/Eif2ak4/Cnot6l/Pus7/Rara/Samd4/Dcp2/Hnrnpu/Mettl16/Gigyf2/Tia1/Rtn2/Shfl/Unk/Tnrc6a/Dcp1a/Shfl/Syncrip/Cpeb4/Ilf3/Pan3/Cnot8/Apoe/Hnrnpr/Pan3/Rtn2/Pde12/Igf1/Tent4a/Rnf139/Spon1/Nanos1/Ang/Dapk3/Zc3h12a/Rgs2/Parn/Samd4b/Cpeb4/Tyms/Rock2/Caprin2/Larp1/Eif2ak1/Zfp36l1/Ago4/Samd4/Eif4ebp2/Unk/Hnrnpu/Fto/Rbm4
BP	GO:0090407	organophosphate biosynthetic process	222	0.393186	1.72315	2.67705e-05	0.00129018	0.000971272	4936	tags=40%, list=34%, signal=27%	Nos1/Pld1/Pik3c2b/Pigb/Itpka/Efr3b/Tmem38b/Dgkz/Pcyt1b/Dgke/Pik3r1/Cept1/Nus1/Ppat/Mocos/Ptafr/Smg1/Atpsckmt/Nus1/Socs3/Pigl/Mocos/Dolk/Itpkc/Adgrf5/Adgrf5/Ak5/Dhdds/Ptk2b/Pdgfa/Gpat3/Serac1/Crls1/Pip4k2a/Ippk/Pigb/Selenoi/Slc25a13/Gmpr2/Hdhd5/Fam126b/Pi4k2b/Flad1/Acsl1/Pik3cg/Itpkb/Oasl2/Ak3/Gmpr/Mocs3/Piga/Nfs1/Npr1/Pcyt1b/Sla2/Chp1/Gphn/Lclat1/Dcakd/Smg1/Bpnt2/Pdgfa/Tyms/Plaat3/Gpat3/Dhodh/Pip…
BP	GO:0001501	skeletal system development	284	0.367611	1.64564	2.68108e-05	0.00129018	0.000971272	3754	tags=24%, list=26%, signal=19%	Nfib/Scx/Foxp1/Gdf11/Men1/Akap13/Tbx3/Sox4/Hapln4/Tmem38b/Zfp219/Chaserr/Phospho1/Trps1/Zbtb7a/Ccn2/Ddr2/Wnt5a/Ash1l/Atg9a/Smad2/Mbtd1/Runx1/Trip11/Shox2/Fmn1/Nsd2/Maf/Igf1/Nbeal2/Rai1/Amer1/Hoxa6/Bmpr2/Asxl2/Tbx3/Xylt1/Pbxip1/Hoxd3/Asxl2/Irx5/Pdgfa/Smad1/Rab23/Arid5a/Opa3/Fam20c/Zbtb7a/Shox2/Pip4k2a/Fam20c/Rara/Gdf11/Lrrk1/Grem1/Csgalnact1/Wwox/Eya1/Dlx1as/Atp7a/Fli1/Dlx2/Gnaq/Hyal1/Rdh10/Gnaq/C…
BP	GO:0030335	positive regulation of cell migration	340	0.354755	1.61757	2.80149e-05	0.00129362	0.000973858	5153	tags=33%, list=35%, signal=23%	Tacr1/Angpt1/Atoh8/Pld1/Vtn/Hdac9/Tmem102/Foxp1/Ptgs2/Sell/Ripor2/Cd274/Nedd9/Atp8a1/Ssh2/Prr5/Dock5/Pik3r1/Ddr2/Nus1/Wnt5a/Itgb1bp1/Cxcl12/Ptafr/Tbc1d24/Nus1/Igf1/Wnt5b/Trim32/Bmpr2/Tiam1/Igf1r/Ptprj/Ssh2/Epb41l5/Bcl2/Irs1/Ptk2b/Pdgfa/Notch1/Serpine1/Pde4d/Stk39/Epb41l5/Cep43/Dmtn/Cass4/Camk1d/Mdm2/Acvr1b/Xcl1/Irs1/Kif20b/Atp7a/Crkl/Sema3g/Hyal1/P2ry2/Pik3cg/Rin2/Dab2ip/Ccar1/Stat5a/Med23/Rapgef…
BP	GO:1901987	regulation of cell cycle phase transition	246	0.378761	1.68186	2.90109e-05	0.00132897	0.00100047	4904	tags=33%, list=33%, signal=22%	Cenpj/Zc3h12d/Map3k20/Men1/Cdk5rap2/Ercc6/E2f7/Dgkz/Cdc14a/Ddr2/Ezh2/Taok1/Cdk5rap2/Atad5/Ctdspl/Pkd2/Mecp2/Ndc80/Hspa2/Ezh2/Timeless/Eme2/Zwilch/Pcid2/Bcl2/Cenpj/Stxbp4/Ticrr/Zwint/Fhl1/Jade1/Eif2ak4/Muc1/Ccng1/Kif14/Miip/Ovol1/Mdm2/Gigyf2/Pagr1a/Taok2/Apbb2/Kcna5/Hyal1/Lsm11/Ercc3/Nek1/Mre11a/Ino80/Ticrr/Cdk5rap2/Mad1l1/Dcun1d3/Stil/Gen1/Kmt2e/Ndc80/Fem1b/Atad5/Cul4a/Six3/Apc/Pkd2/Rfwd3/Dbf4/Hy…
BP	GO:0010638	positive regulation of organelle organization	315	0.357713	1.61767	3.16716e-05	0.00140999	0.00106147	3505	tags=22%, list=24%, signal=17%	Tacr1/Prdm9/Cenpj/Ank1/Wasf3/Cep295/Bbs4/Cdk5rap2/Hspa1a/Ttbk2/Ccn2/Wnt5a/Itgb1bp1/Mapk9/Cdk5rap2/Prdm9/Fmn1/G3bp1/Mecp2/Pan3/Pxn/Igf1/Tsc1/Fchsd1/Pphln1/Sorbs3/Wdr35/Igf1r/Ptk2b/Cenpj/Akap9/Setdb2/Asap1/Pfn2/Akap9/Tsc1/Ttbk2/Cep295/Pip4k2a/Ccdc88a/Cep295/Cnot6l/Atf7ip/Gpr65/Scin/Atl3/Ank1/Atf7ip/Lrsam1/Abi2/Gm14137/Ttbk2/Sfpq/Snx18/Bbc3/Akap9/Mre11a/Pan3/Ino80/Opa1/Zfp13/Naf1/Ccn2/Cdk5rap2/Mad1l…
BP	GO:0044092	negative regulation of molecular function	495	0.323949	1.51689	3.42213e-05	0.00150783	0.00113512	3600	tags=21%, list=25%, signal=17%	Bicd1/Nos1/Col28a1/Esr1/Crb2/Nfib/Fzd6/Vtn/Hdac9/Serpinb9/Ank3/Tcf7l2/Fbh1/Rffl/Ptgs2/Men1/Rwdd3/Ripor2/Irak3/Bbs4/Xirp1/Ank3/Zfp462/Ttbk2/Ank3/Ddr2/Ezh2/Itgb1bp1/Gla/Pkd2/Mecp2/Igf1/Cbl/Gnb5/Tsc1/Nr2f2/Deptor/Ezh2/Naip5/Pura/Snx27/Lrpap1/Trib2/Adipoq/Igf1r/Ptprj/Lats2/Sh3bp5/Epb41l5/Pcid2/Mitd1/Crbn/Notch1/Serpine1/Sh3bp5/Akap9/Stk39/Cbl/Epb41l5/Akap9/Tsc1/Ttbk2/Cep43/Pip4k2a/Eif2ak4/Birc6/Uri1/…
BP	GO:1901990	regulation of mitotic cell cycle phase transition	192	0.395699	1.70744	3.51142e-05	0.00153545	0.00115591	4904	tags=33%, list=33%, signal=23%	Cenpj/Zc3h12d/Men1/Cdk5rap2/E2f7/Dgkz/Cdc14a/Ddr2/Ezh2/Taok1/Cdk5rap2/Atad5/Ctdspl/Pkd2/Mecp2/Ndc80/Hspa2/Ezh2/Zwilch/Pcid2/Bcl2/Cenpj/Ticrr/Zwint/Fhl1/Jade1/Muc1/Ccng1/Kif14/Miip/Mdm2/Gigyf2/Taok2/Kcna5/Hyal1/Lsm11/Ercc3/Mre11a/Ino80/Ticrr/Cdk5rap2/Mad1l1/Dcun1d3/Stil/Gen1/Kmt2e/Ndc80/Atad5/Cul4a/Apc/Pkd2/Rfwd3/Dbf4/Hyal1/Wac/Cdk5rap2/Stil/Fbxo5/Apc/Ino80/Zfp36l1/Bid/Ppp2ca/Abraxas1/Stil/Uimc1/C…
BP	GO:0051962	positive regulation of nervous system development	169	0.41638	1.77353	3.59268e-05	0.00153607	0.00115638	4430	tags=31%, list=30%, signal=22%	Flrt3/Map3k13/Macf1/Egr2/Cux1/Itpka/Macf1/Macf1/Skil/Lif/Plxna4/Lif/Pik3r1/Dixdc1/Cxcl12/Shox2/Plxna2/Tbc1d24/Cdkl5/Igf1/Map3k13/Plxnc1/Trim32/Bmpr2/Lrp8/Tiam1/Mme/Atxn1/Dixdc1/Notch1/Fxn/Shox2/Prkch/Nkx2-2/Shank3/Plxna2/Numbl/Amigo1/Opa1/Apoe/Man2a1/Baiap2/Nkx2-2/Gli3/Skil/Igf1/Shtn1/Stau2/Dixdc1/Tpbg/Dixdc1/Plag1/Tlr2/Bdnf/Plxna1/Map6/Map1b/Stau2/Prkci/Fbxw8/Caprin2/Met/Tenm4/Gli3/Amigo2/Macf1/…
BP	GO:0001667	ameboidal-type cell migration	255	0.367823	1.63355	3.57174e-05	0.00153607	0.00115638	3370	tags=20%, list=23%, signal=16%	Ptp4a3/Tacr1/Angpt1/Crb2/Atoh8/Macf1/Hdac9/Foxp1/Macf1/Rffl/Ptgs2/Macf1/Dock5/Macir/Ddr2/Nus1/Wnt5a/Itgb1bp1/Dll4/Cxcl12/Cygb/Mecp2/Nus1/Vash1/Pxn/Igf1/Nr2f2/Slit2/Bmpr2/Epb41l5/Ptk2b/Gdnf/Notch1/Serpine1/Has1/Slit2/Pfn2/Epb41l5/Dmtn/Lgals8/Acvr1b/Angpt2/Grem1/Anln/Sema3g/Hyal1/Pik3cg/Ephb4/Rin2/Dab2ip/Map2k5/Stat5a/Apoe/Igf1/Sema3a/Adam9/Sema6c/Sema3d/Nanos1/Clec14a/Zc3h12a/Ets1/Adam8/Tpbg/Amot/…
BP	GO:2000147	positive regulation of cell motility	346	0.353858	1.61651	3.56174e-05	0.00153607	0.00115638	5153	tags=33%, list=35%, signal=23%	Tacr1/Angpt1/Atoh8/Pld1/Vtn/Hdac9/Tmem102/Foxp1/Ptgs2/Sell/Ripor2/Cd274/Nedd9/Atp8a1/Ssh2/Prr5/Dock5/Pik3r1/Ddr2/Nus1/Wnt5a/Itgb1bp1/Cxcl12/Ptafr/Tbc1d24/Nus1/Igf1/Wnt5b/Trim32/Bmpr2/Tiam1/Igf1r/Ptprj/Ssh2/Epb41l5/Bcl2/Irs1/Ptk2b/Pdgfa/Notch1/Serpine1/Pde4d/Stk39/Epb41l5/Cep43/Dmtn/Cass4/Camk1d/Mdm2/Acvr1b/Xcl1/Irs1/Cfap69/Kif20b/Atp7a/Crkl/Sema3g/Hyal1/P2ry2/Pik3cg/Rin2/Dab2ip/Ccar1/Stat5a/Med23…
BP	GO:0006479	protein methylation	136	0.42874	1.7832	3.89066e-05	0.00162731	0.00122507	4486	tags=30%, list=31%, signal=21%	Airn/Prdm9/Setd1b/Men1/Zfp369/Lcor/Kmt2c/Jarid2/Fendrr/Ezh2/Ash1l/Prdm9/Nsd2/Nsd1/Atpsckmt/Mecp2/Nsd1/Ezh2/Jmjd4/Asxl2/Mettl21a/Ncoa6/Asxl2/Ndufaf7/Setdb2/Arid4a/Setd1a/Bcor/Pagr1a/Kmt2a/Rif1/Airn/Mtf2/Ilf3/Rab3d/Kmt2e/Paxbp1/Supt6/Kdm4c/Tet2/Mthfr/Kdm4c/Ncoa6/Nsd3/Kmt2b/Rlf/Kmt2d/Arid4b/Fam98a/Kmt5c/Bcor/Rab6a/Nsd2/Kmt2c/Crebbp/Arid4a/Smarca5/Kmt2d/Vcpkmt/Atrx/Kmt5a/Bcor/Etfbkmt/Lcor/Kdm4b/Kmt2d…
BP	GO:0008213	protein alkylation	136	0.42874	1.7832	3.89066e-05	0.00162731	0.00122507	4486	tags=30%, list=31%, signal=21%	Airn/Prdm9/Setd1b/Men1/Zfp369/Lcor/Kmt2c/Jarid2/Fendrr/Ezh2/Ash1l/Prdm9/Nsd2/Nsd1/Atpsckmt/Mecp2/Nsd1/Ezh2/Jmjd4/Asxl2/Mettl21a/Ncoa6/Asxl2/Ndufaf7/Setdb2/Arid4a/Setd1a/Bcor/Pagr1a/Kmt2a/Rif1/Airn/Mtf2/Ilf3/Rab3d/Kmt2e/Paxbp1/Supt6/Kdm4c/Tet2/Mthfr/Kdm4c/Ncoa6/Nsd3/Kmt2b/Rlf/Kmt2d/Arid4b/Fam98a/Kmt5c/Bcor/Rab6a/Nsd2/Kmt2c/Crebbp/Arid4a/Smarca5/Kmt2d/Vcpkmt/Atrx/Kmt5a/Bcor/Etfbkmt/Lcor/Kdm4b/Kmt2d…
BP	GO:0045786	negative regulation of cell cycle	225	0.386532	1.69951	4.15318e-05	0.00170444	0.00128313	4918	tags=34%, list=34%, signal=23%	Esr1/Zc3h12d/Map3k20/Cdk6/Ptgs2/Men1/Cdk5rap2/Ercc6/Lif/E2f7/Dgkz/Lif/Ezh2/Taok1/Cdk5rap2/Ctdspl/Pkd2/Ndc80/Nr2f2/Rps6ka2/Ezh2/Timeless/Eme2/Lats2/Zwilch/Pcid2/Bcl2/Ticrr/Zwint/Fhl1/Jade1/Eif2ak4/Muc1/Ccng1/Miip/Ovol1/Mdm2/Gigyf2/Taok2/Apbb2/Baz1b/Nek1/Dab2ip/Mre11a/Osm/Rnf167/Ticrr/Znhit1/Cdk5rap2/Mad1l1/Dcun1d3/Stil/Gen1/Ndc80/Fem1b/Cul4a/Angel2/Cdk6/Apc/Ccp110/Ets1/Pkd2/Rfwd3/Wac/Trim35/Ccar2/…
BP	GO:0006417	regulation of translation	241	0.377212	1.6709	4.16524e-05	0.00170444	0.00128313	3289	tags=22%, list=22%, signal=17%	Pld1/Zc3h12d/Larp6/Klhl25/Sox4/Mettl14/Eif2s3x/Tnrc6b/Pcif1/Ptafr/Sarnp/Dcp2/Aars/Pan3/Igf1/Ddx6/Tsc1/Secisbp2/Jmjd4/Zcchc4/Ago4/Samd4/Cnot8/Ptk2b/Tnrc6a/Tsc1/Eif2ak4/Cnot6l/Pus7/Rara/Samd4/Dcp2/Hnrnpu/Mettl16/Gigyf2/Dph6/Tia1/Shfl/Unk/Ppp1r15b/Nsun3/Tnrc6a/Dcp1a/Shfl/Syncrip/Cpeb4/Sepsecs/Ilf3/Pan3/Cnot8/Hnrnpr/Pan3/Ctif/Upf3b/Pde12/Igf1/Tent4a/Rnf139/Nanos1/Ang/Ogfod1/Dapk3/Larp1b/Zc3h12a/Igf2b…
BP	GO:0071363	cellular response to growth factor stimulus	317	0.357243	1.61951	4.19318e-05	0.00170444	0.00128313	3370	tags=21%, list=23%, signal=17%	Ptp4a3/Angpt1/Nos1/Flrt3/Crb2/Scx/Tcf7l2/Men1/Ngfr/Skil/Zfp451/Ankrd1/Hipk2/Fut8/Cyfip2/Zbtb7a/Zdhhc17/Fgfbp3/Sos1/Ccn2/Nus1/Wnt5a/Itgb1bp1/Smad2/Dll4/Runx1/Mtss2/Trim33/Nus1/Sos1/Pxn/Zfyve9/Ctdspl2/Ing2/Slit2/Rasl11b/Bmpr2/Sos1/Zfp128/Igf1r/Lats2/Epb41l5/Gdnf/Notch1/Serpine1/Has1/Slit2/Lmtk2/Smad1/Epb41l5/Slc33a1/Fam20c/Zbtb7a/Fam20c/Gdf15/Uri1/Acvr1b/Grem1/Xcl1/Fos/Garem1/Wwox/Dusp22/Spry4/Cilp…
BP	GO:0016571	histone methylation	112	0.454402	1.8489	4.35216e-05	0.00175669	0.00132247	4468	tags=30%, list=30%, signal=21%	Airn/Prdm9/Setd1b/Men1/Zfp369/Lcor/Kmt2c/Jarid2/Fendrr/Ezh2/Ash1l/Prdm9/Nsd2/Nsd1/Mecp2/Nsd1/Ezh2/Jmjd4/Asxl2/Ncoa6/Asxl2/Setdb2/Arid4a/Setd1a/Bcor/Pagr1a/Kmt2a/Rif1/Airn/Mtf2/Kmt2e/Paxbp1/Supt6/Kdm4c/Tet2/Mthfr/Kdm4c/Ncoa6/Nsd3/Kmt2b/Rlf/Kmt2d/Arid4b/Kmt5c/Bcor/Nsd2/Kmt2c/Crebbp/Arid4a/Smarca5/Kmt2d/Atrx/Bcor/Lcor/Kdm4b/Kmt2d/Rbbp5/Mthfr/Nfyc/Phf1/Eed/Bcor/Ehmt1/Rlf/Nsd3/Jmjd4/Atrx/Phf19/Zfp369/…
BP	GO:0030099	myeloid cell differentiation	249	0.376421	1.67419	4.52152e-05	0.00181238	0.00136439	3458	tags=23%, list=24%, signal=18%	Ank1/Foxp1/Sbno2/Mfhas1/Cdk6/Lif/Gpr55/Cbfa2t3/Batf2/Rcor1/Lif/Hspa1a/Zbtb7a/Pik3r1/Runx1/Nbeal2/Cdin1/L3mbtl3/Asxl2/Adgrf5/Adipoq/Adgrf5/Ncoa6/Gpr183/Ikzf1/Asxl2/Ptk2b/Farp2/Fam20c/Zbtb7a/Dmtn/Pip4k2a/Fam20c/Arid4a/Scin/Rara/Setd1a/Ank1/Gmpr2/Gpr183/Acvr1b/Lrrk1/Fos/Farp2/Fam210b/Fli1/Batf/Brd1/Itpkb/Abcb10/Mturn/Stat5a/Gp1bb/Kmt2e/Pir/Nckap1l/Gnas/Cul4a/Cnot4/Tet2/Cdk6/Apc/Ifi207/Mturn/Ets1/Ost…
BP	GO:0018022	peptidyl-lysine methylation	101	0.460242	1.85506	4.69381e-05	0.00186846	0.00140661	4364	tags=30%, list=30%, signal=21%	Airn/Prdm9/Setd1b/Men1/Zfp369/Lcor/Kmt2c/Jarid2/Ezh2/Ash1l/Prdm9/Nsd2/Nsd1/Atpsckmt/Mecp2/Nsd1/Ezh2/Asxl2/Mettl21a/Ncoa6/Asxl2/Setdb2/Arid4a/Setd1a/Bcor/Pagr1a/Kmt2a/Rif1/Airn/Mtf2/Kmt2e/Supt6/Kdm4c/Tet2/Kdm4c/Ncoa6/Nsd3/Kmt2b/Rlf/Kmt2d/Arid4b/Kmt5c/Bcor/Nsd2/Kmt2c/Arid4a/Kmt2d/Vcpkmt/Atrx/Kmt5a/Bcor/Etfbkmt/Lcor/Kdm4b/Kmt2d/Rbbp5/Nfyc/Phf1/Eed/Bcor/Etfbkmt/Ehmt1/Rlf/Nsd3/Atrx/Phf19/Zfp369/Kdm3a/…
BP	GO:0034330	cell junction organization	344	0.352904	1.61219	4.72821e-05	0.00186926	0.00140721	5367	tags=34%, list=37%, signal=23%	Ppfibp1/Pard3/Flrt3/Myh10/Macf1/Thsd1/Ank3/Gap43/Itpka/Macf1/Wasf3/Macf1/Capza1/Ppfia3/Dgkz/Ank3/Pik3r1/Ank3/Syn1/Wnt5a/Itgb1bp1/Shank2/Fmn1/Cdkl5/Mecp2/Pxn/Tanc1/Erc1/Ky/Tsc1/Nfia/Mpdz/Ocln/Utrn/Lrp8/Snx27/Igf1r/Ptprj/Tanc1/Epb41l5/Bcl2/Abhd17a/Ptk2b/Gdnf/Pfn2/Epb41l5/Myo9a/Apod/Tsc1/Ctnnd1/Dmtn/Gripap1/Ppp1r9a/Prkch/Arvcf/Rab8b/Shank3/Grem1/Abi2/Taok2/Ky/Ank3/Dusp22/Nphp1/Ywhaz/Numbl/Amigo1/Crk…
BP	GO:0000082	G1/S transition of mitotic cell cycle	134	0.425969	1.76566	4.93396e-05	0.00191133	0.00143888	4918	tags=38%, list=34%, signal=25%	Cenpj/Zc3h12d/Men1/E2f3/E2f7/Dgkz/Rbbp8/Ddr2/Ezh2/Ctdspl/Pkd2/Ezh2/Lats2/Bcl2/Cenpj/Npat/Skp2/Fhl1/Jade1/Muc1/Kif14/Cdk17/Mdm2/Acvr1b/Gigyf2/Ccne2/Kcna5/E2f6/Hyal1/Lsm11/Cacul1/Ino80/Dcun1d3/Stil/Kmt2e/Cul4a/Apc/Phf8/Pkd2/Rfwd3/Dbf4/Hyal1/Wac/Rhou/Stil/Apc/Ino80/Bid/Rps6kb1/Ppp2ca/Camk2g/Pole/Stil/Bach1/Crebbp/Rps6kb1/Phf8/Cdk2ap2/Appl2/Bcl2/Rpa2/Apc/Cdkn1a/Prkdc/Acvr1/Camk2d/Cdc25a/Ankrd17/Ctdsp…
BP	GO:0034097	response to cytokine	457	0.325107	1.51466	5.02809e-05	0.00193481	0.00145656	3558	tags=19%, list=24%, signal=15%	Ptp4a3/Angpt1/Rps6ka5/Rora/Tmem102/Sbno2/Rffl/Ptgs2/Ripor2/Irak3/Cd274/Iigp1/Ro60/Bbs4/Ankrd1/Ifi209/Tnfsf13b/Nkiras1/Pfkp/Ccl25/Hspa1a/Jarid2/Shpk/Wnt5a/Cxcl12/Ifi213/Trim44/Usp25/Irak4/Zc3h15/Smpd4/Socs3/Slit2/Trim32/Naip5/Ocln/Wdr35/Adipoq/Il12rb2/Mme/Oas3/Ifi203/Bcl2/Ptk2b/Stx11/Stxbp4/Notch1/Serpine1/Stk39/Slit2/Csf2rb/Il20rb/Ccl22/Hnrnpu/Shank3/Stat2/Xcl1/Rnmt/Shfl/Spry4/Rif1/Mcl1/Numbl/Crk…
BP	GO:0017148	negative regulation of translation	118	0.448675	1.83644	5.13687e-05	0.00196358	0.00147822	3258	tags=27%, list=22%, signal=21%	Zc3h12d/Mettl14/Tnrc6b/Pcif1/Dcp2/Pan3/Ddx6/Tsc1/Ago4/Samd4/Cnot8/Tnrc6a/Tsc1/Eif2ak4/Cnot6l/Pus7/Rara/Samd4/Dcp2/Hnrnpu/Mettl16/Gigyf2/Tia1/Shfl/Unk/Tnrc6a/Dcp1a/Shfl/Syncrip/Cpeb4/Ilf3/Pan3/Cnot8/Hnrnpr/Pan3/Pde12/Tent4a/Rnf139/Nanos1/Ang/Dapk3/Zc3h12a/Rgs2/Parn/Samd4b/Cpeb4/Tyms/Rock2/Caprin2/Larp1/Eif2ak1/Zfp36l1/Ago4/Samd4/Eif4ebp2/Unk/Hnrnpu/Fto/Rbm4
BP	GO:0043542	endothelial cell migration	123	0.441383	1.82108	6.14381e-05	0.00223959	0.001686	3035	tags=22%, list=21%, signal=18%	Ptp4a3/Angpt1/Atoh8/Hdac9/Foxp1/Ptgs2/Nus1/Wnt5a/Itgb1bp1/Dll4/Mecp2/Nus1/Vash1/Pxn/Igf1/Nr2f2/Slit2/Bmpr2/Ptk2b/Notch1/Slit2/Lgals8/Angpt2/Grem1/Pik3cg/Ephb4/Rin2/Dab2ip/Map2k5/Stat5a/Apoe/Igf1/Clec14a/Zc3h12a/Ets1/Adam8/Amot/Foxc2/Loxl2/Lgals8/Rock2/Met/Lemd3/Sash1/Agt/Sp100/Adora2b/Foxp1/Vegfa
BP	GO:2000113	negative regulation of cellular macromolecule biosynthetic process	125	0.441386	1.82051	6.00936e-05	0.00223959	0.001686	4412	tags=34%, list=30%, signal=24%	Zc3h12d/Mettl14/Tnrc6b/Pcif1/Dcp2/Pan3/Ddx6/Tsc1/Gfpt1/Ago4/Samd4/Cnot8/Tnrc6a/Tsc1/Eif2ak4/Cnot6l/Pus7/Rara/Samd4/Dcp2/Hnrnpu/Mettl16/Gigyf2/Tia1/Shfl/Unk/Tnrc6a/Dcp1a/Shfl/Syncrip/Cpeb4/Ilf3/Pan3/Cnot8/Hnrnpr/Pan3/Pde12/Tent4a/Rnf139/Nanos1/Ang/Dapk3/Zc3h12a/Rgs2/Parn/Samd4b/Cpeb4/Tyms/Rock2/Caprin2/Larp1/Eif2ak1/Zfp36l1/Ago4/Samd4/Eif4ebp2/Unk/Hnrnpu/Fto/Rbm4/Tnrc6b/Oga/Dhx36/Eif4enif1/Fmr1/Cn…
BP	GO:1903829	positive regulation of protein localization	254	0.366856	1.62981	6.00346e-05	0.00223959	0.001686	3041	tags=18%, list=21%, signal=15%	Ptp4a3/Bicd1/Cenpj/Myh10/Pfkfb2/Cep290/Ank3/Tcf7l2/Ptgs2/Ngfr/Cep295/Cep290/Ankrd1/Sox4/Lif/Stx3/Ric3/Ank3/Lif/Pik3r1/Ank3/Itgb1bp1/Kcnb1/Mtcl1/Baiap3/Ano1/Ctdspl2/Igf1/Ndc80/Trpa1/Snx27/Ncoa6/Mtcl1/Abhd17a/Cenpj/Clip3/Cep295/Ccdc88a/Cep295/Mdm2/Ank3/Tcaf1/Arrb1/Kif20b/Mtcl1/Dtx3l/Bbc3/Pcm1/Cd2ap/Ctdspl2/Chp1/Gli3/Igf1/Slc5a3/Map1a/Adam9/Ndc80/Ccdc88a/Rapgef3/Ang/Zc3h12a/Cep135/Apc/Tm9sf4/Asph/En…
BP	GO:0007276	gamete generation	277	0.365096	1.62798	6.11789e-05	0.00223959	0.001686	4564	tags=32%, list=31%, signal=23%	Xrn2/Brca2/Prdm9/Ift88/Tcp11x2/Mical2/Ptgs2/Bbs4/Cit/Mettl14/Pcyt1b/Alms1/Lgr4/Sos1/Kdm2b/Cxcl12/Prdm9/Lgr4/Zfp41/Crem/Sos1/Igf1/Ndc80/Ttc26/Zfp39/Hspa2/Ing2/Rps6ka2/Kdm1b/Sos1/Herc2/Mlh3/Ago4/Brca2/Zfp296/Xlr/Syne1/Bcl2/Ptk2b/Notch1/Akap9/Smad1/Ccdc136/Akap9/Six5/Cdyl/Paqr8/Cntrl/Ythdc1/Arid4a/Brip1/Alms1/Mertk/Rara/Ovol1/Hpgds/Nphp1/Cfap69/Nrip1/Syne1/Crkl/Kdm2b/Akap9/Setx/Mlh3/Alkbh5/Nek1/Sbf1…
BP	GO:0010608	post-transcriptional regulation of gene expression	318	0.351509	1.59445	6.19008e-05	0.00223959	0.001686	3289	tags=19%, list=22%, signal=16%	Esr1/Pld1/Zc3h12d/Larp6/Klhl25/Sox4/Tent5a/Mettl14/Eif2s3x/Tnrc6b/Pcif1/Snip1/Ptafr/Sarnp/Dcp2/Aars/Mecp2/Pan3/Igf1/Ddx6/Tsc1/Secisbp2/Nr2f1/Jmjd4/Zcchc4/Ago4/Samd4/Epb41l5/Pcid2/Cnot8/Ptk2b/Fastkd5/Gdnf/Tnrc6a/Epb41l5/Tsc1/Eif2ak4/Ythdc1/Cnot6l/Pus7/Rara/Samd4/Dcp2/Hnrnpu/Mettl16/Rnasel/Gigyf2/Dph6/Tia1/Shfl/Unk/Ppp1r15b/Nsun3/Tnrc6a/Dcp1a/Alkbh5/Shfl/Syncrip/Cpeb4/Sepsecs/Ilf3/Pan3/Cnot8/Naf1/H…
BP	GO:0010562	positive regulation of phosphorus metabolic process	449	0.326931	1.52338	6.11854e-05	0.00223959	0.001686	4434	tags=28%, list=30%, signal=21%	Angpt1/Nos1/Map3k13/Pfkfb2/Rps6ka5/Vtn/Fbh1/Gdf11/Ptgs2/Akap13/Hipk2/Ercc6/Lif/Nedd9/Dgkz/Lif/Prr5/Pik3r1/Ccn2/Ddr2/Ezh2/Wnt5a/Itgb1bp1/Mapk9/Glmn/Ptafr/Tlr1/Fnip2/Pkd2/Camkk1/Pxn/Igf1/Map3k13/Dlg3/Hspa2/Ezh2/Bmpr2/Lrp8/Adgrf5/Adipoq/Igf1r/Ikbkg/Ptprj/Adgrf5/Bcl2/Irs1/Ptk2b/Rb1cc1/Pdgfa/Gdnf/Pde4d/Akap9/Gprc5b/Lmtk2/Rap2b/Pfn2/Ppp1r7/Fiz1/Itga1/Akap9/Clip3/Fgd4/Ctnnd1/Map3k11/Ccdc88a/Eif2ak4/Mob3…
BP	GO:0045937	positive regulation of phosphate metabolic process	449	0.326931	1.52338	6.11854e-05	0.00223959	0.001686	4434	tags=28%, list=30%, signal=21%	Angpt1/Nos1/Map3k13/Pfkfb2/Rps6ka5/Vtn/Fbh1/Gdf11/Ptgs2/Akap13/Hipk2/Ercc6/Lif/Nedd9/Dgkz/Lif/Prr5/Pik3r1/Ccn2/Ddr2/Ezh2/Wnt5a/Itgb1bp1/Mapk9/Glmn/Ptafr/Tlr1/Fnip2/Pkd2/Camkk1/Pxn/Igf1/Map3k13/Dlg3/Hspa2/Ezh2/Bmpr2/Lrp8/Adgrf5/Adipoq/Igf1r/Ikbkg/Ptprj/Adgrf5/Bcl2/Irs1/Ptk2b/Rb1cc1/Pdgfa/Gdnf/Pde4d/Akap9/Gprc5b/Lmtk2/Rap2b/Pfn2/Ppp1r7/Fiz1/Itga1/Akap9/Clip3/Fgd4/Ctnnd1/Map3k11/Ccdc88a/Eif2ak4/Mob3…
BP	GO:0048598	embryonic morphogenesis	352	0.346002	1.58307	6.28026e-05	0.00225153	0.00169499	3222	tags=20%, list=22%, signal=17%	Flrt3/Crb2/Atoh8/Macf1/Pou2f1/Fzd6/Vtn/Scx/Cplane1/Ift88/Map3k20/Wnt6/Tcf7l2/Macf1/Men1/Macf1/Ripor2/Tbx3/Bbs4/Sox4/Hipk2/Cacna1c/Sos1/Ttbk2/Ccdc39/Wnt5a/Ift122/Kdm2b/Smad2/Dll4/Glmn/Shox2/Zic2/Nsd1/Pkd2/Sos1/Nsd1/Hoxa6/Socs3/Tsc1/Hira/Mbp/Zic2/Bmpr2/Triobp/Asxl2/Sos1/Tbx3/Adipoq/Lats2/Epb41l5/Hoxd3/Asxl2/Irx5/Gdnf/Notch1/Sox7/Smad1/Epb41l5/Rab23/Tsc1/Ttbk2/Mbnl1/Shox2/En1/Sox7/Col12a1/Kdm6a/Rara…
BP	GO:0048511	rhythmic process	153	0.422381	1.77956	6.40182e-05	0.00228094	0.00171714	3680	tags=30%, list=25%, signal=23%	Esr1/Rora/Egr2/Nr5a1/Ngfr/Lgr4/Tef/Ezh2/Mapk9/Runx1/Lgr4/Per3/Nfkb2/Zfhx3/Crem/Igf1/Rai1/Zfhx3/Gfpt1/Ezh2/Timeless/Igf1r/Zfhx3/Klf9/Hnrnpu/Kmt2a/Nudt12/Arrb1/Sfpq/Nrip1/Zfhx3/Setx/Phlpp1/Btrc/Kdm5a/Ube3a/Kdm5b/Stat5a/Csnk1e/Ube3a/Cipc/Igf1/Cul4a/Six3/Kdm5b/Nr1d2/Fbxl12/Zfhx3/Arntl/Nfkb2/Bdnf/Ccar2/Ncor1/Cbx3/Setx/Rock2/Rai1/Stat5b/Fbxl3/Bhlhe41/Ptger4/Kdm5a/Mat2a/Agt/Dnm1l/Timeless/Ptger4/Cry2/Ps…
BP	GO:0007612	learning	71	0.502274	1.91074	6.50891e-05	0.00230487	0.00173515	3712	tags=34%, list=25%, signal=25%	Tacr1/Ptgs2/Atp8a1/Chst10/Cacna1c/Shank2/Mecp2/Tanc1/Zzef1/Tsc1/Specc1/Atxn1/Tanc1/Tsc1/Eif2ak4/En1/Shank3/Kmt2a/B4galt2/Atp1a3/Ube3a/Ube3a/Map1a/Chst10/Rapgef3/Shank2/Syt11/Tpbg/Map1a/Prkar2b/Tlr2/Bdnf/Cic/Stra6/Comt/Rin1/Agt/Syngap1/Tlr2/Sgk1/Ckap5/Nf1/Ube3a/Peg13/Cln3/Specc1/Taco1
BP	GO:0045596	negative regulation of cell differentiation	354	0.343216	1.57181	6.89446e-05	0.00242651	0.00182672	3389	tags=22%, list=23%, signal=18%	Ankrd2/Rora/Foxp1/Cdk6/Tcf7l2/Gdf11/Men1/Jdp2/Isl2/Skil/Tbx3/Ttc3/Mark1/Cdk5rap2/Trp53inp1/Cit/Gpr55/Mettl14/Pik3r1/Lbh/Ezh2/Wnt5a/Itgb1bp1/Dixdc1/Runx1/Cdk5rap2/Lrp3/Hook3/Zfhx3/Mecp2/Igf1/Ddx6/Zfhx3/Slit2/Ezh2/Mbp/Bmpr2/Fndc3b/Tbx3/Trib2/N4bp2l2/Adipoq/Usf3/Ankrd26/Dixdc1/Tnpo2/Kctd11/Ptk2b/Notch1/Slit2/Smad1/Zfhx3/Foxo1/Dip2b/Dmtn/Eif2ak4/Sinhcaf/Rara/Gdf11/Nkx2-2/Hnrnpu/Grem1/Spry4/Dlx2/Sema3…
BP	GO:0034968	histone lysine methylation	93	0.475563	1.89454	6.98618e-05	0.00244389	0.00183981	1739	tags=12%, list=12%, signal=11%	Airn/Prdm9/Setd1b/Men1/Zfp369/Lcor/Kmt2c/Jarid2/Ezh2/Ash1l/Prdm9/Nsd2/Nsd1/Mecp2/Nsd1/Ezh2/Asxl2/Ncoa6/Asxl2/Setdb2/Arid4a/Setd1a/Bcor/Pagr1a/Kmt2a/Rif1/Airn/Mtf2
BP	GO:0045926	negative regulation of growth	146	0.416683	1.74965	7.08382e-05	0.00246312	0.00185428	3579	tags=28%, list=24%, signal=22%	Zc3h12d/Foxp1/Tcf7l2/Men1/Prdm11/Hspa1a/Alms1/Jarid2/St7l/Prdm11/Wnt5a/Mecp2/Rai1/Slit2/Sertad2/Bmpr2/Ptprj/Ankrd26/Kcnk2/Bcl2/Slit2/St7l/Fhl1/Fxn/Dip2b/Prdm11/Alms1/Kcnk2/Gdf15/Acvr1b/Grem1/Sema3g/Hyal1/Bbc3/Draxin/Dab2ip/Rgma/Dcun1d3/Ankrd26/Sema3a/Sema6c/Sema3d/Gnas/Rgma/Prdm11/Rgs2/Apc/Naif1/Atxn2/Hyal1/Mapk11/Ccar2/Draxin/Caprin2/Rai1/Smad3/Apc/Sertad3/Tchp/Prdm4/Agt/Gas1/Rgma/Foxp1/Rgma/Sem…
BP	GO:0043408	regulation of MAPK cascade	358	0.346587	1.59201	7.20372e-05	0.00248981	0.00187437	2597	tags=18%, list=18%, signal=15%	Angpt1/Esr1/Map3k13/Mfhas1/Men1/Ngfr/Irak3/Akap13/Hipk2/Stk40/Prdm11/Lif/Gpr55/Ccl25/Lif/Trim12c/Zdhhc17/Fgfbp3/Lbh/Ccn2/Ddr2/Ezh2/Prdm11/Wnt5a/Ash1l/Nqo2/Taok1/Itgb1bp1/Mapk9/Dixdc1/Cxcl12/Igf1/Ankrd6/Map3k13/Ezh2/Naip5/Sorbs3/Adipoq/Fktn/Igf1r/Ptprj/Gpr183/Ankrd26/Dixdc1/Ptk2b/Rb1cc1/Pdgfa/Fktn/Notch1/Stk39/Prdm15/Itga1/Foxo1/Fgd4/Map3k11/Prdm11/Rara/Gdf15/Ccl22/Gpr183/Lpar2/Cd300a/Xcl1/Mecom/T…
BP	GO:0042327	positive regulation of phosphorylation	406	0.331103	1.53438	7.27135e-05	0.00249823	0.00188071	3074	tags=19%, list=21%, signal=16%	Angpt1/Nos1/Map3k13/Pfkfb2/Rps6ka5/Vtn/Fbh1/Gdf11/Ptgs2/Akap13/Hipk2/Ercc6/Lif/Nedd9/Dgkz/Lif/Prr5/Pik3r1/Ccn2/Ddr2/Ezh2/Wnt5a/Itgb1bp1/Mapk9/Glmn/Tlr1/Fnip2/Pkd2/Camkk1/Pxn/Igf1/Map3k13/Dlg3/Hspa2/Ezh2/Bmpr2/Lrp8/Adipoq/Igf1r/Ikbkg/Ptprj/Bcl2/Irs1/Ptk2b/Rb1cc1/Pdgfa/Gdnf/Pde4d/Akap9/Gprc5b/Lmtk2/Rap2b/Pfn2/Fiz1/Akap9/Clip3/Fgd4/Ctnnd1/Map3k11/Ccdc88a/Eif2ak4/Mob3c/Cass4/Ppp1r9a/Kif14/Mertk/Gdf11…
BP	GO:0098900	regulation of action potential	23	0.681158	2.02406	7.55495e-05	0.00254375	0.00191498	1961	tags=30%, list=13%, signal=26%	Tacr1/Foxp1/Ank3/Ank3/Cacna1c/Ank3/Kcnb1/Mecp2/Trpa1/Akap9/Akap9/Cacna2d1/Ank3/Akap9/Sumo1/Gpr35
BP	GO:1902017	regulation of cilium assembly	47	0.566009	1.97209	7.58012e-05	0.00254375	0.00191498	2970	tags=28%, list=20%, signal=22%	Cenpj/Ift88/Kif24/Bbs4/Kif24/Ttbk2/Cdkl5/Syne1/Cenpj/Kif24/Odf2l/Ttbk2/Ccdc88a/Ift46/Ttbk2/Mphosph9/Syne1/Mphosph9/Ccdc88a/Map4/Cep135/Ccp110/Entr1/Ccdc88a/Dzip1/Mark4/Tchp/Cep97/Syne2/Sdccag8
BP	GO:0040008	regulation of growth	383	0.341693	1.57392	7.55665e-05	0.00254375	0.00191498	5341	tags=37%, list=36%, signal=25%	Map3k13/Macf1/Zc3h12d/Foxp1/Gap43/Tcf7l2/Macf1/Men1/Macf1/Bbs4/Prdm11/Nedd9/Plxna4/Hspa1a/Alms1/Jarid2/Cacna1c/St7l/Prdm11/Wnt5a/Kctd6/Kdm2b/Cxcl12/Cdkl5/Mecp2/Igf1/Rai1/Dcun1d5/Map3k13/Socs3/Ing2/Slit2/Mfsd2a/Sertad2/Trim32/Bmpr2/Igf1r/Mbd5/Ptprj/Lats2/Ikzf1/Ankrd26/Kcnk2/Bcl2/Kctd11/Ptk2b/Notch1/Serpine1/Slit2/St7l/Opa3/Fhl1/Kazald1/Fxn/Dip2b/Jade1/Cep43/Csf2rb/Prdm11/Alms1/Kif14/Ncam1/Sash3/Kc…
BP	GO:0030036	actin cytoskeleton organization	419	0.329519	1.52561	7.54844e-05	0.00254375	0.00191498	3646	tags=20%, list=25%, signal=16%	Tacr1/Arhgap26/Daam1/Myh10/Foxp1/Shroom4/Itpka/Mical2/Wasf3/Myo1b/Akap13/Bbs4/Capza1/Cit/Mical3/Nedd9/Xirp1/Elmo1/Ssh2/Prr5/Alms1/Cyfip2/Pik3r1/Rhobtb2/Ccn2/Taok1/Itgb1bp1/Dixdc1/Fmn1/Mical3/Nuak2/Pxn/Plekhh2/Tsc1/Slit2/Trim32/Specc1/Triobp/Utrn/Fchsd1/Fat1/Sorbs3/Iqsec2/Gba2/Dixdc1/Ssh2/Epb41l5/Bcl2/Ptk2b/Pdgfa/Gas7/Slit2/Pfn2/Epb41l5/Farp2/Tsc1/Fat1/Dmtn/Ccdc88a/Cass4/Ppp1r9a/Gpr65/Alms1/Scin/T…
BP	GO:0120032	regulation of plasma membrane bounded cell projection assembly	122	0.434881	1.79129	8.35122e-05	0.00275447	0.00207361	2990	tags=23%, list=20%, signal=19%	Cenpj/Pld1/Ift88/Gap43/Abi3/Kif24/Ripor2/Bbs4/Eps8l2/Kif24/Pik3r1/Ttbk2/Cdkl5/Slit2/Syne1/Cenpj/Slit2/Kif24/Pfn2/Odf2l/Ttbk2/Dmtn/Ccdc88a/Ift46/Ppp1r9a/Abi2/Anln/Gm14137/Ttbk2/Mphosph9/Atp7a/Syne1/Mphosph9/Myo10/Abi3/Ccdc88a/Abitram/Def8/Map4/Stau2/Cep135/Apc/Ccp110/Entr1/Ccdc88a/Arhgap24/Dzip1/Mark4/Ppp1r9a/Stau2/Fnbp1l/Apc/Fam98a/Tchp/F2rl1/Cep97/Syne2/Sdccag8/Fnbp1l/Icam1
BP	GO:0051897	positive regulation of protein kinase B signaling	59	0.529502	1.95347	8.65669e-05	0.002839	0.00213725	4598	tags=39%, list=31%, signal=27%	Angpt1/Mfhas1/Tcf7l2/Ngfr/Itgb1bp1/Cxcl12/Igf1/Igf1r/Ptprj/Pdgfa/Meis3/Cass4/Rara/Gdf15/Myorg/Myorg/Pik3cg/Phlpp1/Osm/Igf1/Adam8/Tpbg/Pdgfa/Met/Rictor/Vegfa/Fam110c/Igf1r/Tgfbr1/Pik3ca/Myorg/Phlpp1/Mfhas1/Specc1l/F7/Hbegf/Specc1l/Pik3ca/Adam8/Itsn1/Insr
BP	GO:0008284	positive regulation of cell population proliferation	483	0.31871	1.48781	8.9877e-05	0.00293091	0.00220644	3184	tags=21%, list=22%, signal=17%	Tacr1/Esr1/Slc25a27/Scx/Foxp1/Cdk6/Tcf7l2/Ptgs2/Il2ra/Ngfr/Cd274/Tbx3/Sox4/Tnfsf13b/Hipk2/E2f3/Lif/Stx3/Tsc22d1/Kmt2c/Lif/Lbh/Ccn2/Ddr2/Ezh2/Wnt5a/Nqo2/Itgb1bp1/Shank2/Dll4/Cxcl12/Ptafr/Shox2/Atad5/Irak4/Mecp2/Igf1/Ptgfr/Ezh2/Bmpr2/Fndc3b/Pura/Tbx3/N4bp2l2/Tiam1/Igf1r/Il12rb2/Gpr183/Pbxip1/Atxn1/Cnot8/Bcl2/Irs1/Ptk2b/Pdgfa/Gdnf/Stxbp4/Notch1/Serpine1/Pde4d/Skp2/Slc25a27/Meis3/Fxn/Cep43/Shox2/Csf2…
BP	GO:0050769	positive regulation of neurogenesis	153	0.418744	1.76424	9.07013e-05	0.00294117	0.00221416	4430	tags=31%, list=30%, signal=22%	Map3k13/Macf1/Egr2/Cux1/Itpka/Macf1/Macf1/Skil/Lif/Plxna4/Lif/Dixdc1/Cxcl12/Shox2/Plxna2/Tbc1d24/Cdkl5/Igf1/Map3k13/Plxnc1/Trim32/Bmpr2/Lrp8/Tiam1/Mme/Atxn1/Dixdc1/Notch1/Fxn/Shox2/Prkch/Nkx2-2/Shank3/Plxna2/Numbl/Amigo1/Opa1/Apoe/Man2a1/Baiap2/Nkx2-2/Gli3/Skil/Igf1/Shtn1/Stau2/Dixdc1/Dixdc1/Plag1/Tlr2/Bdnf/Plxna1/Map6/Map1b/Stau2/Prkci/Fbxw8/Caprin2/Met/Tenm4/Gli3/Macf1/Lrp8/Plxna4/Dnm1l/Tlr2/Ti…
BP	GO:0030902	hindbrain development	86	0.476607	1.8841	9.26179e-05	0.00296995	0.00223583	3326	tags=30%, list=23%, signal=24%	Myh10/Nfib/Rora/Cplane1/Egr2/Ttbk2/Ezh2/Kdm2b/Dixdc1/Plxna2/Nav2/Aars/Mecp2/Igf1/Ezh2/Igf1r/Nav2/Dixdc1/Bcl2/Smad1/Coq8b/Ttbk2/En1/Kif14/B4galt2/Ttbk2/Plxna2/Atp7a/Atrn/Crkl/Kdm2b/Slc4a7/Arl13b/Igf1/Nanos1/Dixdc1/Otx1/Atxn2/Dixdc1/Atrn/Samd4b/Pdss2/Gas1/Cplane1/Nfix/Gli2/Ogdh/Gata2/Rere/En2/Atxn2/Bcl2/Igf1r
BP	GO:0046486	glycerolipid metabolic process	184	0.397919	1.7096	9.37623e-05	0.00299003	0.00225095	3185	tags=25%, list=22%, signal=20%	Lmf1/Esr1/Pld1/Pik3c2b/Tcf7l2/Pigb/Itpka/Efr3b/Dgkz/Pcyt1b/Dgke/Pik3r1/Cept1/Smg1/Pitpnc1/Mecp2/Lpin3/Smpd4/Lipe/Socs3/Pigl/Mfsd2a/Itpkc/Pip4p2/Mtmr10/Pdgfa/Gpat3/Serac1/Crls1/Mtmr11/Pip4k2a/Pigb/Lpin2/Selenoi/Hdhd5/Fam126b/Pi4k2b/Pcsk9/Acsl1/Pik3cg/Serinc3/Itpkb/Mtmr10/Apoe/Piga/Pcyt1b/Pikfyve/Sla2/Mtmr4/Ang/Synj2/Lclat1/Lpl/Smg1/Slc22a4/Bpnt2/Pdgfa/Plaat3/Gpat3/Pip5k1a/Synj2/Mtmr9/Pank2/Uvrag/P…
BP	GO:0043087	regulation of GTPase activity	213	0.381343	1.66149	9.56604e-05	0.00301722	0.00227142	3065	tags=21%, list=21%, signal=17%	Rapgef6/Rasgef1b/Ripor2/Bbs4/Arhgap29/Nedd9/Plxna4/Ccl25/Ralgps1/Arhgap42/Sos1/Ezh2/Wnt5a/Itgb1bp1/Plxna2/Mtss2/Zc3h15/Sos2/Cdkl5/Sos1/Gnb5/Tsc1/Plxnc1/Ezh2/Sos1/Tiam1/Pbxip1/Rundc1/Ptk2b/Asap1/Myo9a/Mmut/Tsc1/Rgs16/Gpr65/Ccl22/Xcl1/Plxna2/Dvl3/Arrb1/Crkl/Arap2/Tbc1d22b/Snx18/Sbf1/Dab2ip/Cblb/Rgma/Sos1/Tbc1d2b/Rapgef2/Sos2/Dynlt1c/Sipa1l2/Rasgrp4/Rapgef3/Tbc1d16/Gnas/Rgma/Arhgap24/Amot/Gapvd1/Mls…
BP	GO:1905114	cell surface receptor signaling pathway involved in cell-cell signaling	267	0.354764	1.5759	9.51786e-05	0.00301722	0.00227142	2787	tags=18%, list=19%, signal=15%	Daam1/Macf1/Fzd6/Tle1/Wnt6/Tcf7l2/Macf1/Macf1/Ngfr/Sox4/Mark1/Frat1/Usp34/Lgr4/Strn/Celsr3/Wnt5a/Dixdc1/Fam53b/Lgr4/Tbc1d24/G3bp1/Pkd2/Mecp2/Amer1/Ankrd6/Wnt5b/Invs/Tiam1/Lats2/Pbxip1/Atxn1/Dixdc1/Celf4/Ptk2b/Notch1/Sox7/Gprc5b/Prdm15/Foxo1/Jade1/Ctnnd1/Tle1/Ppp1r9a/Sox7/Kdm6a/Kpna1/Shank3/Lrrk1/Grem1/Wwox/Hic1/Dvl3/Gnaq/Peg12/Gnaq/Btrc/Draxin/Dab2ip/Apoe/Baiap2/Csnk1e/Amer1/Rnf213/Gli3/Depdc1b/H…
BP	GO:0048469	cell maturation	79	0.489154	1.8982	0.000103825	0.00323935	0.00243864	2247	tags=23%, list=15%, signal=19%	Brca2/Map3k13/Ank3/Tcp11x2/Gdf11/Ank3/Zbtb7a/Ank3/Kcnb1/Runx1/Mecp2/Map3k13/Rps6ka2/L3mbtl3/Brca2/Lhx6/Bcl2/Irx5/Ptk2b/Farp2/Fam20c/Zbtb7a/Fam20c/Kif14/Gdf11/Ank3/Farp2/Ntn4/Fam210b/Gnaq/Brd1/Gnaq/Opa1/Btk/Fem1b/Gnaq/Six3
BP	GO:0051301	cell division	385	0.338096	1.56079	0.0001067	0.00329344	0.00247936	3508	tags=19%, list=24%, signal=15%	Pard3/Nek3/Brca2/Cenpj/Myh10/Ank3/Cdk6/Men1/Zfyve26/Bbs4/Cit/Mical3/Nedd9/E2f7/Ank3/Knl1/Rbbp8/Ank3/Lbh/Cdc14a/Itgb1bp1/Dixdc1/Tead3/Mical3/Anapc10/Misp/Pogz/Ndc80/Ing2/Triobp/Lmln/Thoc2/Timeless/Igf1r/Brca2/Lats2/Zwilch/Dixdc1/Mitd1/Cenpj/Pdgfa/Cep164/Notch1/Setdb2/Zfyve26/Prdm15/Zwint/Lrrcc1/Cntrl/Ccng1/Birc6/Dsn1/Brip1/Klhl42/Nsl1/Kif14/Hnrnpu/Anln/Garem1/Ank3/Recql5/Mis18bp1/Ccne2/Kif20b/Ttc2…
BP	GO:0006302	double-strand break repair	171	0.408381	1.74093	0.000108496	0.00331345	0.00249442	4178	tags=32%, list=28%, signal=23%	Brca2/Prdm9/Rnf169/Fbh1/Zfyve26/Ercc6/Palb2/Fancm/Zbtb7a/Rbbp8/Mbtd1/Top3a/Prdm9/Nsd2/Pogz/Helq/Timeless/Eme2/Wdr70/Brca2/Rnf169/Zfyve26/Cgas/Zbtb7a/Cyren/Brip1/Swsap1/Poll/Aptx/Recql5/Rif1/Eya1/Sfpq/Epc1/Dtx3l/Setx/Ercc5/Mre11a/Wdr70/Ino80/Rad50/Polq/Gen1/Rnf169/Lig1/Esco2/Dclre1a/Iffo1/Ppp4r3b/Rfwd3/Brip1/Rmi2/Trip12/Fancm/Setx/Dclre1b/Ino80/Kmt5c/Cdc45/Pogz/Ercc5/Uvrag/Trip12/Mcm9/Timeless/Abr…
BP	GO:0001654	eye development	192	0.384599	1.65955	0.000113591	0.00341484	0.00257075	3669	tags=26%, list=25%, signal=20%	Myh10/Crb2/Pou2f1/Cep290/Ift88/Clcn2/Gdf11/Skil/Cep290/Bbs4/Hipk2/Lif/Kmt2c/Lif/Alms1/Cacna1c/Sos1/Gnat2/Ift122/Kdm2b/Dll4/Sos1/Maf/Slc25a25/Tenm3/Mfsd2a/Bmpr2/Sos1/Fat1/Tenm3/Ikzf1/Celf4/Bcl2/Irx5/Meis3/Fat1/Six5/Alms1/Mertk/Rara/Gdf11/Abi2/Nphp1/Foxf2/Dlx2/Kdm2b/Rdh10/Rcn1/Slc4a7/Smoc1/Sos1/Man2a1/Gli3/Skil/Ift122/Fat1/Frs2/Six3/Stau2/Nectin3/Apc/Med1/Foxc2/Fat1/Bdnf/Stau2/Plaat3/Prkci/Smad3/St…
BP	GO:0030155	regulation of cell adhesion	395	0.336156	1.55186	0.00011501	0.00342185	0.00257603	3035	tags=19%, list=21%, signal=16%	Angpt1/Macf1/Vtn/Zc3h12d/Tmem102/Ecm2/Abi3bp/Cdsn/Ank3/Cdk6/Macf1/Il2ra/Men1/Macf1/Ripor2/Cd274/Sox4/Tnfsf13b/Lif/Nedd9/Stx3/Plxna4/Ank3/Ccl25/Lif/Dock5/Pik3r1/Ank3/Wnt5a/Itgb1bp1/Glmn/Runx1/Cxcl12/Ptafr/Fmn1/Plxna2/Nfkbiz/Zfhx3/Igf1/Zfhx3/Tsc1/Plxnc1/Tenm3/Mbp/Triobp/Utrn/Adipoq/Ptprj/Il12rb2/Tenm3/Ikzf1/Epb41l5/Bcl2/Ptk2b/Notch1/Serpine1/Pde4d/Epb41l5/Apod/Zfhx3/Tsc1/Dmtn/Muc1/Cass4/Il20rb/Lgal…
BP	GO:0022604	regulation of cell morphogenesis	194	0.390368	1.686	0.000116418	0.00344598	0.0025942	3521	tags=21%, list=24%, signal=17%	Map3k13/Myh10/Macf1/Cux1/Itpka/Macf1/Wasf3/Macf1/Ttc3/Nedd9/Plxna4/Dock5/Rhobtb2/Wnt5a/Itgb1bp1/Mapk9/Plxna2/Tbc1d24/Cdkl5/Mecp2/Pxn/Map3k13/Plxnc1/Mfsd2a/Triobp/Lrp8/Ago4/Zmym6/Ptk2b/Gas7/Myo9a/Fgd4/Dmtn/Cass4/Itga7/Taok2/Gm14137/Spry4/Plxna2/Palmd/Numbl/Crkl/Myo10/Opa1/Baiap2/Rhobtb2/Dapk3/Mark2/Camsap1/Fmnl3/Stau2/Ttc3/Epb41l2/Plxna1/Mkln1/Brwd1/Stau2/Rhou/Fbxw8/Caprin2/Triobp/Met/Mark2/Macf1/…
BP	GO:0048660	regulation of smooth muscle cell proliferation	103	0.451856	1.83027	0.00012252	0.00358978	0.00270245	4417	tags=36%, list=30%, signal=25%	Tacr1/Esr1/Foxp1/Tcf7l2/Ptgs2/Ptgir/Pik3r1/Ddr2/Nqo2/Ptafr/Irak4/Igf1/Bmpr2/Adipoq/Igf1r/Pde4d/Skp2/Apod/Calcrl/Mdm2/Gnaq/Gnaq/Apoe/Npr1/Igf1/Nqo2/Pdcd4/Frs2/Gnaq/Ang/Rgs5/Ccn4/Foxj2/Stat5b/Comt/Smpd3/Agt/Ldlrap1/Rps6kb1/Foxp1/Vegfa/Jak2/Rps6kb1/Igf1r/Rgs5/Rgs5/Mfn2/Pik3ca/Cdkn1a/Prkdc/Apln/Camk2d/Xrcc6/Ndrg2/Hbegf/Mnat1/Ptafr/Pak1/Hdac4/Pik3ca/Adamts1/Prkca/Aif1
BP	GO:0060491	regulation of cell projection assembly	125	0.43283	1.78522	0.00012221	0.00358978	0.00270245	3038	tags=23%, list=21%, signal=19%	Cenpj/Pld1/Ift88/Gap43/Abi3/Kif24/Ripor2/Bbs4/Eps8l2/Kif24/Pik3r1/Ttbk2/Cdkl5/Slit2/Syne1/Cenpj/Slit2/Kif24/Pfn2/Odf2l/Ttbk2/Dmtn/Ccdc88a/Ift46/Ppp1r9a/Abi2/Anln/Gm14137/Ttbk2/Mphosph9/Atp7a/Syne1/Mphosph9/Myo10/Abi3/Ccdc88a/Abitram/Def8/Map4/Stau2/Cep135/Apc/Ccp110/Entr1/Ccdc88a/Arhgap24/Dzip1/Mark4/Ppp1r9a/Stau2/Fnbp1l/Apc/Fam98a/Tchp/F2rl1/Cep97/Syne2/Sdccag8/Fnbp1l/Icam1/Fam110c
BP	GO:0060541	respiratory system development	132	0.424571	1.76169	0.000123618	0.00360366	0.0027129	3165	tags=23%, list=22%, signal=18%	Nfib/Pou2f1/Foxp1/Ift88/Clcn2/Cux1/Tshz3/Stk40/Nkiras1/Tmem38b/Lif/Lif/Fendrr/Ccdc39/Ccn2/Wnt5a/Smad2/Ano1/Igf1/Tshz3/Bmpr2/Fndc3b/Timeless/Disp1/Atxn1/Pdgfa/Elk1/Notch1/Rara/Eya1/Ywhaz/Atp7a/Rdh10/Ccn2/Man2a1/Tmtc3/Zfp157/Hsd11b1/Gli3/Igf1/Pdgfa/Heg1/Speg/Cic/Zfp157/Stra6/Gli3/Smpd3/Wwp1/Dhcr7/Timeless/Foxp1/Vegfa/Disp1/Gli2/Sox11
BP	GO:0050954	sensory perception of mechanical stimulus	54	0.544628	1.95332	0.000125377	0.00363657	0.00273767	2990	tags=29%, list=20%, signal=24%	Tshz3/Ripor2/Alms1/Eps8l2/Cdc14a/Cxcl12/Nav2/Igf1/Tshz3/Mbp/Triobp/Trpa1/Nav2/Alms1/Alg10b/Lhfpl3/Espnl/Slc12a2/Lhfpl4/Igf1/Map1a/Mbp/Espnl/Map1a/Triobp/Mpv17/Rest/Tfap2a/Tjp1/Icam1
BP	GO:0044264	cellular polysaccharide metabolic process	46	0.555388	1.93909	0.000129672	0.00374233	0.00281729	1562	tags=21%, list=11%, signal=19%	Tcf7l2/Stk40/Stbd1/Ppp1r3b/B3gnt8/Igf1/Gfpt1/B3gnt9/Pcdh12/Irs1/Rb1cc1/Has1/Phkb/Phka2/Aoah/Csgalnact1/Irs1/Epm2aip1
BP	GO:0007423	sensory organ development	262	0.368022	1.63546	0.00013358	0.00383593	0.00288776	3669	tags=25%, list=25%, signal=19%	Myh10/Crb2/Pou2f1/Fzd6/Cep290/Ift88/Clcn2/Cux1/Gdf11/Skil/Ripor2/Cep290/Tbx3/Bbs4/Hipk2/Lif/Kmt2c/Lif/Alms1/Cacna1c/Sos1/Wnt5a/Gnat2/Ift122/Kdm2b/Dll4/Trip11/Sos1/Maf/Igf1/Slc25a25/Tenm3/Mfsd2a/Bmpr2/Triobp/Sos1/Tbx3/Fat1/Tenm3/Ikzf1/Celf4/Bcl2/Irx5/Notch1/Meis3/Fat1/Six5/Alms1/Alg10b/Mertk/Rara/Gdf11/Tcap/Abi2/Nphp1/Dvl3/Eya1/Foxf2/Dlx2/Kdm2b/Rdh10/Rcn1/Slc4a7/Smoc1/Sos1/Man2a1/Gli3/Skil/Igf1/Dc…
BP	GO:0001934	positive regulation of protein phosphorylation	369	0.332457	1.53023	0.000141847	0.0040332	0.00303627	3074	tags=19%, list=21%, signal=16%	Angpt1/Nos1/Map3k13/Rps6ka5/Vtn/Fbh1/Gdf11/Ptgs2/Akap13/Hipk2/Ercc6/Lif/Nedd9/Lif/Prr5/Pik3r1/Ccn2/Ddr2/Ezh2/Wnt5a/Itgb1bp1/Mapk9/Tlr1/Fnip2/Pkd2/Camkk1/Pxn/Igf1/Map3k13/Dlg3/Hspa2/Ezh2/Bmpr2/Lrp8/Adipoq/Ikbkg/Ptprj/Bcl2/Ptk2b/Rb1cc1/Pdgfa/Gdnf/Pde4d/Akap9/Gprc5b/Rap2b/Pfn2/Fiz1/Akap9/Clip3/Fgd4/Ctnnd1/Map3k11/Ccdc88a/Eif2ak4/Mob3c/Cass4/Ppp1r9a/Kif14/Gdf11/Gdf15/Acvr1b/Cd300a/Lrrk1/Grem1/Mob1b/T…
BP	GO:0040029	epigenetic regulation of gene expression	107	0.445376	1.8096	0.00014365	0.00404463	0.00304486	3373	tags=23%, list=23%, signal=18%	Airn/Pcgf3/Zfp57/Jarid2/Ezh2/Bahd1/Glmn/Zfp57/Mecp2/Ezh2/L3mbtl3/Kdm1b/Pphln1/Znfx1/Setdb2/Cdyl/Ythdc1/Arid4a/Atf7ip/Setd1a/Pcgf3/Hnrnpu/Atf7ip/Rif1/Epc1/Pcgf3/Airn/Phf2/Msl3/Trim27/Gnas/Ifi207/Phf8/Rfwd3/Pcgf5/Kmt2b/Mphosph8/Cbx3/Kmt2d/Ifi207/Arid4b/Rlim/Ppm1d/Phf8/Arid4a/Hnrnpu/Smarca5/Rlim/Apobec1/Kmt2d/Ep300/Morc2a/Msl2
BP	GO:0001508	action potential	36	0.597098	1.95537	0.000145675	0.00408174	0.00307281	1961	tags=27%, list=13%, signal=24%	Tacr1/Foxp1/Ank3/Ank3/Cacna1c/Ank3/Kcnb1/Mecp2/Trpa1/Akap9/Akap9/Cacna2d1/Kcnh2/Ank3/Kcna5/Gnaq/Akap9/Gnaq/Sumo1/Gpr35
BP	GO:0044782	cilium organization	177	0.397584	1.70028	0.000146999	0.00409893	0.00308575	2980	tags=23%, list=20%, signal=19%	Abcc4/Cenpj/Stk36/Cplane1/Cep290/Ift88/Kif24/Cep290/Ro60/Bbs4/Alms1/Kif24/Ttbk2/Celsr3/Ccdc39/Cdc14a/Ift122/Zic2/Cep162/Dnaaf2/Cdkl5/Pkd2/Spef1/Ttc26/Zic2/Cep70/Wdr35/Syne1/Cenpj/Cep164/Ttc30b/Asap1/Kif24/Rab23/Wdr90/Odf2l/Ttbk2/Ccdc88a/Bbip1/Ift46/Alms1/Rttn/Ttbk2/Mphosph9/Cfap69/Syne1/Mphosph9/Poc1b/Ablim1/Ptpdc1/Nek1/Exoc5/Pcm1/Arl13b/Stil/Dzip1l/Ccdc88a/Ift122/Map4/Ift74/Cep135/Cep20/Ccp110/E…
BP	GO:0048659	smooth muscle cell proliferation	105	0.443804	1.80242	0.000150825	0.00416537	0.00313576	4417	tags=35%, list=30%, signal=25%	Tacr1/Esr1/Foxp1/Tcf7l2/Ptgs2/Ptgir/Pik3r1/Ddr2/Nqo2/Ptafr/Irak4/Igf1/Bmpr2/Adipoq/Igf1r/Pde4d/Skp2/Apod/Calcrl/Mdm2/Gnaq/Gnaq/Apoe/Npr1/Igf1/Nqo2/Pdcd4/Frs2/Gnaq/Ang/Rgs5/Ccn4/Foxj2/Stat5b/Comt/Smpd3/Agt/Ldlrap1/Rps6kb1/Foxp1/Vegfa/Jak2/Rps6kb1/Igf1r/Rgs5/Rgs5/Mfn2/Pik3ca/Cdkn1a/Prkdc/Apln/Camk2d/Xrcc6/Ndrg2/Hbegf/Mnat1/Ptafr/Pak1/Hdac4/Pik3ca/Adamts1/Prkca/Aif1
BP	GO:0048732	gland development	218	0.376486	1.64649	0.000153168	0.00417422	0.00314243	3567	tags=22%, list=24%, signal=17%	Brca2/Esr1/Nfib/Ift88/Clcn2/Nr5a1/Tcf7l2/Tbx3/Chaserr/E2f7/Jarid2/Lbh/Ccdc39/Ezh2/Wnt5a/Ash1l/Smad2/Runx1/Pkd2/Igf1/Slit2/Ezh2/Tbx3/Igf1r/Brca2/Ikzf1/Hoxd3/Bcl2/Irs1/Rb1cc1/Pdgfa/Elk1/Notch1/Slit2/Ctnnd1/Igsf3/Irs1/Ntn4/Pcsk9/Crkl/Slc12a2/Btrc/Ube3a/Kdm5b/Stat5a/Mad1l1/Man2a1/Igsf3/Cflar/Ube3a/Zfp157/Gli3/Armc5/Igf1/Sema3a/Fem1b/Frs2/Six3/Atf7/Kdm5b/Tet2/Apc/Rb1cc1/Med1/Pkd2/Irs1/Plag1/Pdgfa/Plxn…
BP	GO:0051098	regulation of binding	224	0.370749	1.62597	0.000153168	0.00417422	0.00314243	2982	tags=17%, list=20%, signal=14%	Angpt1/Plcl1/Nfib/Vtn/Larp6/Tcf7l2/Fbh1/Men1/Ripor2/Hipk2/Lif/Xirp1/Lif/Zfp462/Zbtb7a/Ttbk2/Wnt5a/Itgb1bp1/Smad2/Nsd1/Mecp2/Igf1/Nsd1/Lrpap1/Tiam1/Adipoq/Pbxip1/Epb41l5/Mitd1/Aplp2/Epb41l5/Plcl2/Ttbk2/Zbtb7a/Rara/Zc4h2/Ttbk2/Plcl2/Arrb1/Pcsk9/Dtx3l/Cblb/Sumo1/Rgma/Apoe/Rapgef2/Igf1/Spon1/Zfp462/Rapgef3/Rgma/Mark2/Ifi207/Hmbox1/Zfp90/Dzip1/Gtpbp4/Bdnf/Rfng/Caprin2/Smad3/Ifi207/Met/Mark2/Rest/Ldlra…
BP	GO:0048878	chemical homeostasis	488	0.321994	1.5055	0.000153315	0.00417422	0.00314243	3326	tags=21%, list=23%, signal=17%	Tacr1/Nos1/Slc66a1/Esr1/Rora/Slc25a27/Ank1/Hdac9/Ank3/Tcf7l2/Ffar2/Ngfr/Kcnk3/Sox4/Nkiras1/Ptgir/Tmem38b/Micu3/Gpr55/Ric3/Lpar6/Ank3/Klf7/Alms1/Cacna1c/Mon1a/Pik3r1/Atp6v0a2/Ank3/Nus1/Tlcd1/Wnt5a/Gnat2/Kcnb1/Scara5/Baiap3/Gramd1b/Klf7/Pkd2/Atp6v1a/Nus1/Ano1/Hectd4/Igf1/Slc9a4/Thada/Ptgfr/Dmxl1/Trpa1/Adgrf5/Adipoq/Igf1r/Mbd5/Ptprj/Adgrf5/Hectd4/Ncoa6/Ankrd26/Bcl2/Ptk2b/Stxbp4/Aplp2/Pde4d/Stk39/Gpr…
BP	GO:1901652	response to peptide	220	0.375258	1.64306	0.000155649	0.00421787	0.00317529	4771	tags=33%, list=33%, signal=23%	Nos1/Pld1/Hdac9/Egr2/Ngfr/Irs3/Pik3r1/Lpin3/Pxn/Ano1/Igf1/Socs3/Tsc1/Timeless/Adipoq/Igf1r/Mbd5/Ptprj/Ankrd26/Irs1/Stxbp4/Notch1/Foxo1/Tsc1/Pip4k2a/Cacna2d1/Lpin2/Gdf15/Mdm2/Rab8b/Stat2/Irs1/Epm2aip1/Pcsk9/Card9/Atp1a3/Stat5a/Opa1/Sik2/Igf1/Ankrd26/Arhgef2/Apc/Irf5/Lpl/Wdtc1/Ghr/Irs1/Foxc2/Rab8b/Srsf3/Atp2a1/Serpina3g/Epm2aip1/Prkci/Rock2/Stat5b/Nck1/Apc/Smpd3/Zfp36l1/Agt/Jak1/Rps6kb1/Trarg1/Ador…
BP	GO:0006310	DNA recombination	178	0.390196	1.67266	0.000157228	0.00424074	0.00319251	4636	tags=33%, list=32%, signal=23%	Xrn2/Brca2/Prdm9/Foxp1/Fbh1/Zfyve26/Ercc6/Ankle1/Palb2/Fancm/Rbbp8/Ezh2/Mbtd1/Top3a/Prdm9/Nsd2/Atad5/Pogz/Zranb3/Helq/Ezh2/Timeless/Eme2/Brca2/Zfyve26/Cgas/Cyren/Brip1/Swsap1/Pagr1a/Poll/Recql5/Rif1/Sfpq/Epc1/Batf/Setx/Zranb3/Ercc5/Mre11a/Ino80/Cep63/Rad50/Polq/Gen1/Lig1/Supt6/Atad5/Rfwd3/Brip1/Rmi2/Fancm/Setx/Ino80/Kmt5c/Cdc45/Pogz/Ercc5/Top2b/Mcm9/Timeless/Eme2/Foxp1/Smc6/Nsd2/Ube2n/Trp53bp1/Sm…
BP	GO:0031589	cell-substrate adhesion	200	0.379136	1.64315	0.000167866	0.00448575	0.00337695	1865	tags=13%, list=13%, signal=12%	Angpt1/Macf1/Vtn/Thsd1/Ecm2/Abi3bp/Cdk6/Macf1/Men1/Macf1/Nedd9/Ccl25/Dock5/Pik3r1/Ccn2/Itgb1bp1/Fmn1/Pxn/Tsc1/Fndc3b/Triobp/Utrn/Sorbs3/Tiam1/Ptprj/Epb41l5/Hoxd3/Bcl2/Ptk2b/Notch1/Serpine1/Epb41l5/Itga1/Apod/Atrnl1/Tsc1/Dmtn/Cass4/Kif14/Mertk/Itga7/Angpt2/Grem1/Taok2/Dusp22/Spry4/Ntn4/Atrn/Crkl/Utrn/Rin2/Smoc1
BP	GO:0010948	negative regulation of cell cycle process	184	0.391454	1.68183	0.00016947	0.00450775	0.00339352	4224	tags=29%, list=29%, signal=21%	Esr1/Zc3h12d/Map3k20/Men1/Cdk5rap2/Ercc6/Lif/E2f7/Dgkz/Lif/Ezh2/Taok1/Cdk5rap2/Ctdspl/Pkd2/Ndc80/Rps6ka2/Ezh2/Timeless/Eme2/Zwilch/Pcid2/Bcl2/Ticrr/Zwint/Fhl1/Jade1/Eif2ak4/Muc1/Ccng1/Miip/Ovol1/Mdm2/Gigyf2/Taok2/Apbb2/Baz1b/Nek1/Dab2ip/Mre11a/Osm/Ticrr/Znhit1/Cdk5rap2/Mad1l1/Dcun1d3/Stil/Gen1/Ndc80/Fem1b/Cul4a/Apc/Ccp110/Pkd2/Rfwd3/Wac/Ccar2/Cdk5rap2/Stil/Fbxo5/Apc/Zfp36l1/Gas1/Timeless/Abraxas1…
BP	GO:0048736	appendage development	103	0.44688	1.81012	0.000174248	0.00455095	0.00342604	3459	tags=28%, list=24%, signal=21%	Fzd6/Scx/Cplane1/Ift88/Map3k20/Tbx3/Sox4/Zfp219/Cacna1c/Ttbk2/Wnt5a/Ift122/Shox2/Fmn1/Plxna2/Nr2f2/Bmpr2/Tbx3/Notch1/Rab23/Ttbk2/Mbnl1/Shox2/Iqce/En1/Rara/Grem1/Mecom/Ttbk2/Plxna2/Atp7a/Gnaq/Rdh10/Gnaq/Smoc1/Gli3/Ift122/Gnaq/Gnas/Asph/Wnt9a/Med1/Ift52/Bpnt2/Gli3/Tfap2a/Tmem231/Gas1/Cplane1/Slc39a1/Runx2/Gli2/Sox11/Fzd6/Intu/Bcl2l11/Osr1/Chd7/Atrx
BP	GO:0060173	limb development	103	0.44688	1.81012	0.000174248	0.00455095	0.00342604	3459	tags=28%, list=24%, signal=21%	Fzd6/Scx/Cplane1/Ift88/Map3k20/Tbx3/Sox4/Zfp219/Cacna1c/Ttbk2/Wnt5a/Ift122/Shox2/Fmn1/Plxna2/Nr2f2/Bmpr2/Tbx3/Notch1/Rab23/Ttbk2/Mbnl1/Shox2/Iqce/En1/Rara/Grem1/Mecom/Ttbk2/Plxna2/Atp7a/Gnaq/Rdh10/Gnaq/Smoc1/Gli3/Ift122/Gnaq/Gnas/Asph/Wnt9a/Med1/Ift52/Bpnt2/Gli3/Tfap2a/Tmem231/Gas1/Cplane1/Slc39a1/Runx2/Gli2/Sox11/Fzd6/Intu/Bcl2l11/Osr1/Chd7/Atrx
BP	GO:0046330	positive regulation of JNK cascade	56	0.519776	1.8823	0.000179092	0.00461481	0.00347411	2592	tags=22%, list=18%, signal=18%	Mfhas1/Hipk2/Ccn2/Wnt5a/Taok1/Dixdc1/Ankrd6/Naip5/Dixdc1/Ptk2b/Rb1cc1/Fgd4/Map3k11/Taok2/Tlr3/Dusp22/Card9/Dab2ip/Mturn/Ccn2/Sh3rf1/Mturn/Dixdc1/Rb1cc1/Dixdc1/Sh3rf1/Sh3rf1
BP	GO:0008544	epidermis development	132	0.418923	1.73825	0.000178716	0.00461481	0.00347411	3350	tags=24%, list=23%, signal=19%	Fzd6/Ift88/Cdsn/Cux1/Ptgs2/Ngfr/Ripor2/Trps1/Klf7/Lgr4/Sos1/Ezh2/Wnt5a/Runx1/Lgr4/Klf7/Sos1/Ezh2/Triobp/Sos1/Pphln1/Igf1r/Lats2/Bcl2/Pdgfa/Ppl/Notch1/Prkch/Alg10b/Ovol1/Acvr1b/Atp7a/Slc4a7/Ercc3/Mfsd12/Ldb2/Sos1/Mysm1/Gnas/Ift74/Apc/Med1/Cd109/Trps1/Pdgfa/Ncor1/Rock2/Triobp/Apc/Rest/Norad/Ubn1/Tfap2a/Runx3/Zfp36l1/Gli2/Kif3a/Fzd6/Mysm1/Bcl2/Igf1r/Intu/Flnb/Nf1
BP	GO:0061448	connective tissue development	145	0.404489	1.69507	0.000180371	0.00462711	0.00348337	3711	tags=25%, list=25%, signal=19%	Nfib/Scx/Bbs4/Zfp219/Chaserr/Trps1/Klf7/Zbtb7a/Ccn2/Wnt5a/Runx1/Trip11/Shox2/Klf7/Maf/Igf1/Amer1/Slc25a25/Bmpr2/Pbxip1/Rasal2/Hoxd3/Notch1/Smad1/Arid5a/Zbtb7a/Shox2/Rara/Grem1/Csgalnact1/Atp7a/Dlx2/Ccn2/Amer1/Cflar/Gli3/Igf1/Gnas/Wnt9a/Ccn4/Foxc2/Trps1/Bpnt2/Bmp1/Arrdc3/Creb5/Loxl2/Chsy1/Plaat3/Smad3/Gli3/Smpd3/Norad/Runx3/Runx2/Gli2/Chadl/Zfp516/Fto/Ep300/Osr1/Tgfbr1/Pthlh/Amer1/Sptlc2/Pik3ca/Ra…
BP	GO:0023061	signal release	225	0.369795	1.62592	0.000183624	0.00468973	0.00353051	4368	tags=32%, list=30%, signal=23%	Tacr1/Nos1/Abcc4/Pfkfb2/Kcnc3/Tcf7l2/Ffar2/Ptgs2/Tbx3/Sox4/Ppfia3/Lif/Stx3/Rab11fip1/Klf7/Lif/Cacna1c/Syn1/Mapk9/Smad2/Kcnb1/Runx1/Cxcl12/Baiap3/Klf7/Ano1/Erc1/Sirt4/Trpa1/Tbx3/Adipoq/Ncoa6/Apba1/Irs1/Stx11/Stxbp4/Pfn2/Sncaip/Ppp1r9a/Rab8b/Cd300a/Irs1/Arrb1/Ywhaz/P2ry2/Slc6a9/Osm/Kdm5b/Erc2/Eipr1/Gnas/Kdm5b/Rab11fip1/Syk/Git2/Slc8b1/Arntl/Syt11/Madd/Ncoa6/Git2/Irs1/Rab8b/Ppp1r9a/Sidt2/Rest/Smpd3/…
BP	GO:0044843	cell cycle G1/S phase transition	149	0.413923	1.74009	0.000188185	0.00478505	0.00360227	4918	tags=36%, list=34%, signal=25%	Cenpj/Zc3h12d/Men1/E2f3/E2f7/Dgkz/Rbbp8/Ddr2/Ezh2/Ctdspl/Pkd2/Ezh2/Lats2/Bcl2/Cenpj/Stxbp4/Npat/Skp2/Fhl1/Jade1/Map3k11/Muc1/Kif14/Cdk17/Mdm2/Acvr1b/Gigyf2/Pagr1a/Ccne2/Kcna5/E2f6/Hyal1/Lsm11/Cacul1/Ino80/Dcun1d3/Stil/Kmt2e/Cul4a/Apc/Phf8/Pkd2/Rfwd3/Dbf4/Hyal1/Wac/Rhou/Stil/Apc/Ino80/Bid/Gas1/Rps6kb1/Ppp2ca/Camk2g/Pole/Stil/Bach1/Crebbp/Rps6kb1/Phf8/Cdk2ap2/Appl2/Bcl2/Rpa2/Apc/Cdkn1a/Prkdc/Acvr1/…
BP	GO:0007254	JNK cascade	104	0.444269	1.798	0.000198043	0.00501361	0.00377433	2597	tags=20%, list=18%, signal=17%	Map3k13/Map3k20/Mfhas1/Tlr7/Men1/Hipk2/Ercc6/Ccn2/Wnt5a/Taok1/Mapk9/Dixdc1/Irak4/Ankrd6/Map3k13/Naip5/Fktn/Igf1r/Dixdc1/Ptk2b/Rb1cc1/Fktn/Fgd4/Map3k11/Mecom/Taok2/Tlr3/Dusp22/Card9/Phlpp1/Dab2ip/Mturn/Ccn2/Sh3rf1/Mdfic/Mturn/Dixdc1/Rb1cc1/Dusp3/Dixdc1/Map3k12/Sh3rf1/Sh3rf1/Ncor1
BP	GO:0007017	microtubule-based process	488	0.31986	1.49552	0.000201602	0.00508144	0.00382539	3687	tags=22%, list=25%, signal=18%	Tacr1/Bicd1/Pard3/Xrn2/Cul9/Brca2/Cenpj/Macf1/Stk36/Tacc2/Cep290/Ift88/Macf1/Kif24/Macf1/Stard9/Ripor2/Cep295/Cep290/Bbs4/Mark1/Cdk5rap2/Spata33/Tubgcp6/Hspa1a/Alms1/Stard9/Kif24/Ttbk2/Ccdc39/Cdc14a/Ash1l/Ift122/Taok1/Dixdc1/Cdk5rap2/Cenph/Stard9/Mtcl1/Dnaaf2/Hook3/Mecp2/Misp/Spef1/Ndc80/Katnip/Ttc26/Prune1/Ing2/Invs/Mpdz/Cep70/Pura/Hdgfl3/Tbcel/Wdr35/Gcc2/Brca2/Gba2/Dixdc1/Tacc2/Cul9/Mtcl1/Cenpj…
BP	GO:0070925	organelle assembly	489	0.317593	1.48631	0.000203368	0.00508155	0.00382548	2442	tags=14%, list=17%, signal=13%	Bicd1/Abcc4/Cenpj/Myh10/Stk36/Cplane1/Cep290/Foxp1/Ift88/Gap43/Kif24/Stard9/Ripor2/Cep295/Akap13/Cep290/Ro60/Bbs4/Cdk5rap2/Trp53inp1/Tmem159/Xirp1/Tubgcp6/Stx17/Hspa1a/Alms1/Stard9/Kif24/Ttbk2/Celsr3/Ccdc39/Cdc14a/Atg9a/Ift122/Mapk9/Cdk5rap2/Cenph/Stard9/Cep162/Stx7/Dnaaf2/Ubap2l/Cdkl5/G3bp1/Misp/Pan3/Pogz/Spef1/Ndc80/Ddx6/Ttc26/Cep70/Wdr35/Stx17/Syne1/Rb1cc1/Cenpj/Cep164/Asap1/Kif24/Rab23/Wdr90/…
BP	GO:0032886	regulation of microtubule-based process	152	0.400053	1.68615	0.000210038	0.0052256	0.00393393	3685	tags=24%, list=25%, signal=18%	Tacr1/Bicd1/Cenpj/Macf1/Tacc2/Macf1/Macf1/Ripor2/Cep295/Bbs4/Cdk5rap2/Hspa1a/Alms1/Ttbk2/Ccdc39/Taok1/Dixdc1/Cdk5rap2/Mecp2/Spef1/Prune1/Mpdz/Cep70/Hdgfl3/Gba2/Dixdc1/Tacc2/Cenpj/Akap9/Akap9/Clip3/Ttbk2/Cep295/Cep295/Tacc2/Klhl42/Alms1/Hnrnpu/Ttbk2/Cfap69/Fez1/Akap9/Cdk5rap2/Pde4dip/Stil/Gen1/Ccsap/Pde4dip/Map1a/Arhgef2/Chmp7/Mark2/Camsap1/Apc/Dixdc1/Pde4dip/Map1a/Dixdc1/Mark4/Map6/Map1b/Cdk5rap2…
BP	GO:0048285	organelle fission	263	0.361201	1.60497	0.000213985	0.00530095	0.00399064	3517	tags=20%, list=24%, signal=16%	Cul9/Brca2/Esr1/Prdm9/Ripor2/Cdk5rap2/Cit/Lif/Fancm/Lif/Hspa1a/Akap8l/Cdc14a/Wnt5a/Cdk5rap2/Prdm9/Misp/Pogz/Igf1/Ndc80/Hspa2/Ing2/Rps6ka2/Eme2/Mlh3/Ago4/Igf1r/Brca2/Zwilch/Pcid2/Cul9/Zwint/Dsn1/Brip1/Nsl1/Kif14/Hnrnpu/Stat2/Ccne2/Kif20b/Baz1b/Mlh3/Mtfr2/Mre11a/Osm/Ino80/Cdk5rap2/Mad1l1/Cep63/Gen1/Igf1/Ccsap/Ndc80/Chmp7/Cdk11b/Eif4g3/Apc/Mief2/Foxj2/Ncapg2/Tmcc1/Mtfr1/Inf2/Brip1/Fancm/Ncapd3/Cdk5r…
BP	GO:0048871	multicellular organismal homeostasis	243	0.359817	1.59733	0.000219172	0.00538324	0.0040526	3563	tags=24%, list=24%, signal=19%	Angpt1/Plcl1/Crb2/Scx/Acot11/Cep290/Ptgs2/Cep290/Bbs4/Nkiras1/Ercc6/Gpr55/Alms1/Lgr4/Ccn2/Lgr4/Tpp1/Mbp/Mfsd2a/Trim32/Ocln/Adgrf5/Adipoq/Igf1r/Adgrf5/Bcl2/Ptk2b/Notch1/Slc22a21/Stk39/Plcl2/Il20rb/Alms1/Sash3/Mtf1/Lrrk1/Gigyf2/Kmt2a/Lama4/Tlr9/Plcl2/Prkab2/Apbb2/Poc1b/Acsl1/Vps54/Slc12a2/Ldb2/Rab3d/Ccn2/Slc25a44/Map1a/Fcor/Nanos1/Mbp/Gnas/Def8/Nr1d2/Syk/Apc/Adam8/Arntl/Tmem64/Lama4/Foxc2/Map1a/Arr…
BP	GO:0016049	cell growth	288	0.345752	1.54784	0.000218922	0.00538324	0.0040526	5607	tags=38%, list=38%, signal=25%	Flrt3/Map3k13/Macf1/Zc3h12d/Foxp1/Macf1/Macf1/Akap13/Prdm11/Plxna4/Arih2/Hspa1a/Cyfip2/St7l/Prdm11/Wnt5a/Kdm2b/Cxcl12/Cdkl5/Mecp2/Igf1/Dcun1d5/Map3k13/Slit2/Mfsd2a/Sertad2/Trim32/Bmpr2/Ptprj/Epb41l5/Bcl2/Ptk2b/Slit2/Epb41l5/St7l/Fhl1/Kazald1/Fxn/Dip2b/Jade1/Cep43/Csf2rb/Eif2ak4/Prdm11/Kif14/Uri1/Acvr1b/Grem1/Crkl/Sema3g/Hyal1/Kdm2b/Bbc3/Sbf1/Draxin/Dab2ip/Map2k5/Ino80/Rgma/Apoe/Dcun1d3/Igf1/Sema3…
BP	GO:0006813	potassium ion transport	70	0.488618	1.86201	0.000220861	0.00540174	0.00406653	2203	tags=28%, list=15%, signal=24%	Nos1/Kcnc3/Ank3/Kcnk13/Kcnk3/Tmem38b/Ank3/Ank3/Kcnb1/Pkd2/Slc9a4/Tsc1/Snx27/Akap7/Kcnk2/Ptk2b/Crbn/Akap9/Stk39/Akap9/Tsc1/Fhl1/Alg10b/Kcnk2/Kcnh2/Ank3/Kcna5/Nsf/Gnaq/Amigo1/Akap9/Gnaq/Slc12a2/Atp1a3/Sumo1/Hbp1/Gnaq/Rapgef3
BP	GO:0051129	negative regulation of cellular component organization	406	0.323415	1.49875	0.000222287	0.00541366	0.0040755	3518	tags=21%, list=24%, signal=17%	Esr1/Abi3/Kif24/Ngfr/Irak3/Bbs4/Cdk5rap2/Capza1/Cit/Lif/Sacs/Ssh2/Lif/Hspa1a/Kif24/Pik3r1/Ttbk2/Wnt5a/Taok1/Itgb1bp1/Cdk5rap2/Dcp2/Spef1/Igf1/Ndc80/Hspa2/Plekhh2/Tsc1/Rps6ka2/Slit2/Mbp/Thoc2/Hdgfl3/Lrpap1/Pacsin3/Xylt1/Adipoq/Zwilch/Ssh2/Pcid2/Sacs/Sacs/Crbn/Notch1/Slit2/Kif24/Pfn2/Apod/Zwint/Tsc1/Clip3/Odf2l/Ttbk2/Fxn/Dip2b/Dmtn/Ppp1r9a/Kif14/Scin/Dcp2/Hnrnpu/Mdm2/Shank3/Cd300a/Lrsam1/Mylip/Dusp…
BP	GO:0032940	secretion by cell	395	0.3294	1.52067	0.000223739	0.00542615	0.0040849	3350	tags=22%, list=23%, signal=18%	Tacr1/Lmf1/Nos1/Abcc4/Myh10/Pfkfb2/Kcnc3/Tcf7l2/Ffar2/Cklf/Ptgs2/Tbx3/Ankrd1/Sox4/Tmem38b/Ppfia3/Lif/Mical3/Stx3/Rab11fip1/Klf7/Lif/Stx17/Cacna1c/Mon1a/Syn1/Ccn2/Preb/Mapk9/Smad2/Kcnb1/Runx1/Cxcl12/Ptafr/Mical3/Tango6/Baiap3/Klf7/Ano1/Erc1/Igf1/Exoc7/Sirt4/Trpa1/Tbx3/Exoc8/Adipoq/Ncoa6/Apba1/Stx17/Irs1/Stx11/Stxbp4/Notch1/Pfn2/Preb/Dmtn/Sncaip/Ppp1r9a/Mertk/Ncam1/Rab8b/Cd300a/Irs1/Arrb1/Ywhaz/Nsf…
BP	GO:0048568	embryonic organ development	260	0.357064	1.58614	0.000236355	0.00568435	0.00427928	3222	tags=19%, list=22%, signal=15%	Crb2/Fzd6/Tcf7l2/Men1/Ripor2/Tbx3/Hipk2/Lif/Palb2/E2f7/Plxna4/Lif/Ttbk2/Fendrr/Ccdc39/Wnt5a/Ift122/Kdm2b/Smad2/Runx1/Tead3/Shox2/Pkd2/Vash1/Hoxa6/Socs3/Nr2f2/Invs/Triobp/Zfat/Asxl2/Tbx3/Pcdh12/Ncoa6/Hoxd3/Asxl2/Irx5/Pdgfa/Gdnf/Notch1/Ttbk2/Shox2/Birc6/En1/Kdm6a/Rara/Vash2/Tcap/Kmt2a/Ttbk2/Dvl3/Eya1/Dlx1as/Foxf2/Dlx2/Hyal1/Kdm2b/Rdh10/Ercc3/Arl13b/Gli3/Stil/Bptf/Ift122/Ncoa1/Frs2/Gnas/Six3/Kdm6a/W…
BP	GO:0043267	negative regulation of potassium ion transport	16	0.725613	1.92957	0.000242912	0.00581779	0.00437974	2190	tags=42%, list=15%, signal=36%	Nos1/Ank3/Ank3/Ank3/Snx27/Ptk2b/Crbn/Stk39/Kcnh2/Ank3/Kcna5/Gnaq/Gnaq/Sumo1/Gnaq
BP	GO:0010810	regulation of cell-substrate adhesion	126	0.421885	1.73963	0.000244612	0.0058343	0.00439216	1865	tags=14%, list=13%, signal=12%	Macf1/Vtn/Ecm2/Abi3bp/Cdk6/Macf1/Men1/Macf1/Nedd9/Ccl25/Dock5/Pik3r1/Itgb1bp1/Fmn1/Tsc1/Triobp/Utrn/Ptprj/Epb41l5/Bcl2/Ptk2b/Notch1/Serpine1/Epb41l5/Apod/Tsc1/Dmtn/Cass4/Angpt2/Grem1/Dusp22/Spry4/Crkl/Utrn/Rin2/Smoc1
BP	GO:0010817	regulation of hormone levels	188	0.383193	1.64757	0.0002484	0.00587608	0.00442362	3818	tags=29%, list=26%, signal=22%	Tacr1/Nos1/Esr1/Pfkfb2/Clcn2/Nr5a1/Tcf7l2/Ffar2/Tbx3/Sox4/Lif/Rab11fip1/Klf7/Lif/Chst10/Cacna1c/Slc5a5/Smad2/Kcnb1/Runx1/Baiap3/Klf7/Ano1/Igf1/Sirt4/Trpa1/Tbx3/Disp1/Adipoq/Igf1r/Ncoa6/Irs1/Stxbp4/Slc7a8/Rab8b/Irs1/Arrb1/Ywhaz/Rdh10/Osm/Kdm5b/Dhrs9/Hsd11b1/Igf1/Eipr1/Chst10/Gnas/Kdm5b/Rab11fip1/Slc8b1/Arntl/Med1/Ghr/Madd/Ncoa6/Irs1/Rab8b/Sidt2/Stat5b/Comt/Rest/Smpd3/Ptger4/Agt/Dhcr7/Ccdc186/Slc16…
BP	GO:0043434	response to peptide hormone	188	0.382998	1.64673	0.0002484	0.00587608	0.00442362	4873	tags=35%, list=33%, signal=24%	Nos1/Pld1/Hdac9/Egr2/Irs3/Pik3r1/Lpin3/Pxn/Igf1/Socs3/Tsc1/Adipoq/Igf1r/Mbd5/Ptprj/Ankrd26/Irs1/Stxbp4/Foxo1/Tsc1/Pip4k2a/Lpin2/Gdf15/Rab8b/Stat2/Irs1/Epm2aip1/Pcsk9/Stat5a/Opa1/Sik2/Igf1/Ankrd26/Apc/Lpl/Wdtc1/Ghr/Irs1/Foxc2/Rab8b/Srsf3/Atp2a1/Serpina3g/Epm2aip1/Prkci/Rock2/Stat5b/Nck1/Apc/Zfp36l1/Agt/Jak1/Rps6kb1/Trarg1/Adora2b/Eif4ebp2/Cry2/Jak2/Rps6kb1/Adcy6/Sgk1/Rbm4/Nr4a1/Slc2a8/Appl2/Cry2/I…
BP	GO:1902903	regulation of supramolecular fiber organization	226	0.362763	1.59492	0.000252906	0.00593404	0.00446725	3370	tags=20%, list=23%, signal=16%	Tacr1/Wasf3/Akap13/Bbs4/Cdk5rap2/Capza1/Ssh2/Hspa1a/Alms1/Cyfip2/Pik3r1/Ttbk2/Ccn2/Taok1/Itgb1bp1/Cdk5rap2/Fmn1/Mecp2/Spef1/Pxn/Plekhh2/Prune1/Tsc1/Slit2/Fchsd1/Hdgfl3/Sorbs3/Gba2/Ssh2/Ptk2b/Akap9/Slit2/Pfn2/Akap9/Tsc1/Clip3/Ttbk2/Dmtn/Ccdc88a/Ppp1r9a/Gpr65/Alms1/Scin/Shank3/Abi2/Gm14137/Ttbk2/Akap9/Apoe/Ccn2/Cdk5rap2/Baiap2/Pde4dip/Whamm/Pde4dip/Map1a/Arhgef2/Ccdc88a/Trim27/Rapgef3/Nckap1l/Abitr…
BP	GO:0045664	regulation of neuron differentiation	114	0.434995	1.76869	0.000255578	0.00595593	0.00448373	3750	tags=29%, list=26%, signal=22%	Map3k13/Mosmo/Gdf11/Isl2/Ngfr/Ttc3/Cdk5rap2/Cit/Six3os1/Hspa1a/Dixdc1/Cdk5rap2/Cxcl12/Zfhx2/Zfhx3/Ddx6/Map3k13/Zfhx3/Bend6/Trim32/Tiam1/Dixdc1/Hoxd3/Bcl2/Kctd11/Notch1/Gprc5b/Zfhx3/Eif2ak4/Rara/Gdf11/Nkx2-2/Zc4h2/Eya1/Dlx2/Zfhx3/Fez1/Opa1/Cdk5rap2/Tcf4/Nkx2-2/Gli3/Arhgef2/Ncoa1/Six3/Nepro/Zfhx3/Cyb5d2/Dixdc1/Med1/Bnip2/Ttc3/Dixdc1/Gdpd5/Bdnf/Map1b/Cdk5rap2/Gli3/Rest/Tfap2a/Zfhx2/Tiam1/Gli2/Sox11/…
BP	GO:0000226	microtubule cytoskeleton organization	366	0.329719	1.51549	0.000255903	0.00595593	0.00448373	3548	tags=21%, list=24%, signal=17%	Bicd1/Pard3/Cul9/Brca2/Cenpj/Tacc2/Cep290/Ift88/Kif24/Stard9/Ripor2/Cep295/Cep290/Bbs4/Mark1/Cdk5rap2/Tubgcp6/Hspa1a/Alms1/Stard9/Kif24/Ttbk2/Ccdc39/Cdc14a/Taok1/Dixdc1/Cdk5rap2/Cenph/Stard9/Mtcl1/Dnaaf2/Hook3/Mecp2/Misp/Spef1/Ndc80/Ttc26/Prune1/Mpdz/Cep70/Hdgfl3/Tbcel/Gcc2/Brca2/Gba2/Dixdc1/Tacc2/Cul9/Mtcl1/Cenpj/Akap9/Kif24/Akap9/Clip3/Ttbk2/Cep43/Cep295/Ccdc88a/Ift46/Cep295/Tacc2/Alms1/Rttn/Hn…
BP	GO:0090068	positive regulation of cell cycle process	150	0.39879	1.67646	0.000260228	0.00603228	0.00454121	2801	tags=19%, list=19%, signal=16%	Prdm9/Cenpj/Map3k20/Cep295/Cit/E2f7/Ccn2/Cdc14a/Ddr2/Ezh2/Wnt5a/Prdm9/Atad5/Mecp2/Igf1/Ndc80/Hspa2/Ezh2/Igf1r/Pcid2/Cenpj/Stxbp4/Cep295/Cep295/Kif14/Wiz/Hnrnpu/Mdm2/Pagr1a/Kif20b/Sfpq/Kcna5/Hyal1/Lsm11/Ino80/Ccn2/Mad1l1/Stil/Gen1/Igf1/Kmt2e/Ndc80/Chmp3/Atad5/Cul4a/Eif4g3/Med1/Ncapg2/Dbf4/Hyal1/Ncapd3/Rock2/Stil/Met/Fbxo5/Ino80/Smpd3
BP	GO:0007623	circadian rhythm	109	0.430193	1.74976	0.000263866	0.00609213	0.00458626	3680	tags=30%, list=25%, signal=22%	Rora/Ngfr/Lgr4/Ezh2/Mapk9/Lgr4/Per3/Zfhx3/Crem/Igf1/Rai1/Zfhx3/Gfpt1/Ezh2/Timeless/Zfhx3/Hnrnpu/Kmt2a/Nudt12/Sfpq/Nrip1/Zfhx3/Setx/Phlpp1/Btrc/Kdm5a/Ube3a/Kdm5b/Csnk1e/Ube3a/Cipc/Igf1/Six3/Kdm5b/Nr1d2/Fbxl12/Zfhx3/Arntl/Bdnf/Ccar2/Ncor1/Setx/Rock2/Rai1/Fbxl3/Bhlhe41/Ptger4/Kdm5a/Mat2a/Timeless/Ptger4/Cry2/Pspc1/Btrc/Hnrnpu/Rbm4/Zfhx3/Cry2/Ep300/Usp7/Ube3a/Crtc1/Ep300/Csnk1d/Prkdc
BP	GO:0031098	stress-activated protein kinase signaling cascade	146	0.40216	1.68867	0.000266423	0.00612668	0.00461227	3362	tags=22%, list=23%, signal=18%	Map3k13/Map3k20/Mfhas1/Tlr7/Men1/Hipk2/Ercc6/Ccn2/Wnt5a/Taok1/Mapk9/Dixdc1/Usp25/Irak4/Ankrd6/Map3k13/Naip5/Fktn/Igf1r/Dixdc1/Ptk2b/Rb1cc1/Fktn/Stk39/Foxo1/Fgd4/Map3k11/Mecom/Taok2/Tlr3/Dusp22/Card9/Phlpp1/Dab2ip/Mturn/Ccn2/Sh3rf1/Mdfic/Atf7/Zc3h12a/Mturn/Dixdc1/Rb1cc1/Dusp3/Dixdc1/Mapk11/Map3k12/Sh3rf1/Sh3rf1/Ncor1/Smad3/Met/Ptger4/Sash1/Atf7/F2rl1/Zfp36l1/Agt/Ptger4/Vegfa/Zmynd11/Map3k12/Rap2a/…
BP	GO:0034248	regulation of cellular amide metabolic process	270	0.353414	1.57103	0.000270022	0.00613608	0.00461935	3289	tags=21%, list=22%, signal=17%	Pld1/Zc3h12d/Larp6/Klhl25/Gga3/Sox4/Mettl14/Eif2s3x/Tnrc6b/Pcif1/Ptafr/Sarnp/Dcp2/Aars/Pan3/Igf1/Ddx6/Tsc1/Secisbp2/Jmjd4/Zcchc4/Ago4/Samd4/Cnot8/Ptk2b/Tnrc6a/Tsc1/Eif2ak4/Cnot6l/Pus7/Rara/Samd4/Dcp2/Hnrnpu/Mettl16/Gigyf2/Dph6/Tia1/Rtn2/Shfl/Unk/Ppp1r15b/Nsun3/Tnrc6a/Dcp1a/Shfl/Syncrip/Cpeb4/Sepsecs/Ilf3/Pan3/Cnot8/Apoe/Hnrnpr/Pan3/Rtn2/Ctif/Hsd11b1/Upf3b/Pde12/Igf1/Tent4a/Rnf139/Spon1/Nanos1/Ang…
BP	GO:0046903	secretion	432	0.323308	1.50059	0.00026847	0.00613608	0.00461935	3350	tags=21%, list=23%, signal=17%	Tacr1/Lmf1/Nos1/Abcc4/Myh10/Pfkfb2/Kcnc3/Tcf7l2/Ffar2/Cklf/Ptgs2/Tbx3/Ankrd1/Sox4/Tmem38b/Ppfia3/Lif/Mical3/Stx3/Rab11fip1/Klf7/Lif/Stx17/Cacna1c/Mon1a/Syn1/Ccn2/Preb/Mapk9/Smad2/Kcnb1/Runx1/Cxcl12/Ptafr/Mical3/Tango6/Baiap3/Klf7/Ano1/Erc1/Igf1/Slc9a4/Exoc7/Sirt4/Trpa1/Tbx3/Exoc8/Adipoq/Ncoa6/Apba1/Stx17/Irs1/Stx11/Stxbp4/Notch1/Stk39/Pfn2/Preb/Dmtn/Sncaip/Ppp1r9a/Mertk/Ncam1/Rab8b/Cd300a/Irs1/Ar…
BP	GO:0060271	cilium assembly	163	0.398023	1.68475	0.000273184	0.00618361	0.00465513	2980	tags=23%, list=20%, signal=19%	Abcc4/Cenpj/Stk36/Cplane1/Cep290/Ift88/Kif24/Cep290/Ro60/Bbs4/Alms1/Kif24/Ttbk2/Celsr3/Ccdc39/Cdc14a/Ift122/Cep162/Dnaaf2/Cdkl5/Spef1/Ttc26/Cep70/Wdr35/Syne1/Cenpj/Cep164/Asap1/Kif24/Rab23/Wdr90/Odf2l/Ttbk2/Ccdc88a/Bbip1/Ift46/Alms1/Ttbk2/Mphosph9/Cfap69/Syne1/Mphosph9/Poc1b/Ablim1/Ptpdc1/Nek1/Exoc5/Pcm1/Arl13b/Stil/Dzip1l/Ccdc88a/Ift122/Map4/Ift74/Cep135/Cep20/Ccp110/Entr1/Ccdc88a/B9d2/Ift52/Dzi…
BP	GO:0001558	regulation of cell growth	246	0.357172	1.586	0.000279864	0.00626115	0.0047135	5607	tags=40%, list=38%, signal=25%	Map3k13/Macf1/Zc3h12d/Foxp1/Macf1/Macf1/Prdm11/Plxna4/Hspa1a/St7l/Prdm11/Wnt5a/Kdm2b/Cxcl12/Cdkl5/Mecp2/Igf1/Dcun1d5/Map3k13/Slit2/Mfsd2a/Sertad2/Trim32/Bmpr2/Ptprj/Bcl2/Ptk2b/Slit2/St7l/Fhl1/Kazald1/Fxn/Dip2b/Jade1/Cep43/Csf2rb/Prdm11/Kif14/Uri1/Acvr1b/Grem1/Crkl/Sema3g/Hyal1/Kdm2b/Bbc3/Sbf1/Draxin/Dab2ip/Map2k5/Ino80/Rgma/Apoe/Dcun1d3/Igf1/Sema3a/Sema6c/Sema3d/Nanos1/Shtn1/Rgma/Prdm11/Rgs2/Naif…
BP	GO:1902115	regulation of organelle assembly	142	0.405264	1.69332	0.000286543	0.00638581	0.00480735	2546	tags=20%, list=17%, signal=16%	Cenpj/Ift88/Gap43/Kif24/Ripor2/Cep295/Bbs4/Cdk5rap2/Hspa1a/Alms1/Kif24/Ttbk2/Mapk9/Cdk5rap2/Cdkl5/G3bp1/Pan3/Syne1/Cenpj/Asap1/Kif24/Odf2l/Ttbk2/Cep295/Pip4k2a/Ccdc88a/Ift46/Cep295/Cnot6l/Alms1/Hnrnpu/Lrsam1/Ttbk2/Mphosph9/Syne1/Mphosph9/Fez1/Snx18/Stam/Pan3/Cdk5rap2/Lrsam1/Pan3/Pikfyve/Stil/Ccsap/Arhgef2/Ccdc88a/Chmp7/Map4/Cep135/Ccp110/Entr1/Ccdc88a/Dzip1/Stam/Mark4
BP	GO:0051052	regulation of DNA metabolic process	316	0.343477	1.55512	0.000295368	0.00655718	0.00493636	4506	tags=29%, list=31%, signal=21%	Zfp759/Brca2/Prdm9/Rnf169/Parg/Fbh1/Men1/Zfp595/Ankrd1/Ercc6/Ankle1/E2f7/Esco1/Rbbp8/Mbtd1/Gins3/Prdm9/Smg1/Zbtb38/Nsd2/Atad5/Dcp2/Mecp2/Pogz/Zranb3/Zfp738/Bmpr2/Kdm1b/Timeless/Wdr70/Adipoq/Igf1r/Brca2/Ttf1/Rnf169/Kcnk2/Ptk2b/Ticrr/Cgas/Jade1/Ccdc88a/Cyren/Fam168a/Mettl4/Wiz/Kcnk2/Dcp2/Hnrnpu/Grem1/Pagr1a/Recql5/Kmt2a/Rif1/Zfp748/Eya1/Epc1/Ciz1/Dtx3l/Zranb3/Mre11a/Wdr70/Ino80/Naf1/Ticrr/Rad50/Pol…
BP	GO:1901985	positive regulation of protein acetylation	34	0.593802	1.91774	0.000298272	0.00657109	0.00494683	2381	tags=27%, list=16%, signal=23%	Nos1/Rps6ka5/Cep295/Sox4/Lif/Lif/Taok1/Arid5a/Dip2b/Cep295/Muc1/Cep295/Arrb1/Tada2a/Rapgef3/Arntl
BP	GO:0007548	sex differentiation	125	0.42282	1.74393	0.000297366	0.00657109	0.00494683	3640	tags=28%, list=25%, signal=22%	Angpt1/Brca2/Esr1/Nr5a1/Tcf7l2/Tbx3/Pcyt1b/Lgr4/Wnt5a/Runx1/Lgr4/Ing2/Nr2f2/Tbx3/Ago4/Brca2/Lhfpl2/Jmjd1c/Bcl2/Irx5/Serpine1/Akap9/Asb1/Akap9/Arid4a/Brip1/Mertk/Rara/Lhfpl2/Taf4/Arrb1/Nrip1/Foxf2/Crkl/Rdh10/Akap9/Ube3a/Stat5a/Spata2/Ube3a/Pcyt1b/Sema3a/Six3/Lhfpl2/Kmt2b/Brip1/Stat5b/Stra6/Arid4b/Ptger4/Agt/Ago4/Icam1/Ptger4/Vegfa/Arid4a/Tyro3/Bcl2/Bcl2l11/Osr1/Tgfbr1/Chd7/Atrx/Ube3a/Mfn2/Tiparp/S…
BP	GO:0140352	export from cell	410	0.318318	1.47568	0.000302951	0.0066488	0.00500533	3350	tags=22%, list=23%, signal=18%	Tacr1/Lmf1/Nos1/Abcc4/Myh10/Pfkfb2/Kcnc3/Tcf7l2/Ffar2/Cklf/Ptgs2/Tbx3/Ankrd1/Sox4/Tmem38b/Ppfia3/Lif/Mical3/Stx3/Rab11fip1/Klf7/Lif/Stx17/Cacna1c/Mon1a/Syn1/Ccn2/Preb/Mapk9/Smad2/Kcnb1/Runx1/Cxcl12/Ptafr/Mical3/Tango6/Baiap3/Klf7/Ano1/Erc1/Igf1/Exoc7/Sirt4/Trpa1/Tbx3/Exoc8/Adipoq/Ncoa6/Apba1/Stx17/Irs1/Stx11/Stxbp4/Notch1/Pfn2/Preb/Dmtn/Sncaip/Ppp1r9a/Mertk/Ncam1/Rab8b/Cd300a/Irs1/Kcnh2/Arrb1/Ywh…
BP	GO:0030324	lung development	119	0.417251	1.71134	0.000310485	0.00678834	0.00511038	3165	tags=23%, list=22%, signal=18%	Nfib/Foxp1/Ift88/Clcn2/Cux1/Tshz3/Stk40/Nkiras1/Tmem38b/Lif/Lif/Fendrr/Ccdc39/Ccn2/Wnt5a/Smad2/Igf1/Tshz3/Bmpr2/Fndc3b/Timeless/Atxn1/Pdgfa/Elk1/Notch1/Eya1/Ywhaz/Atp7a/Rdh10/Ccn2/Man2a1/Tmtc3/Zfp157/Hsd11b1/Gli3/Igf1/Pdgfa/Heg1/Cic/Zfp157/Stra6/Gli3/Smpd3/Wwp1/Dhcr7/Timeless/Foxp1/Vegfa/Gli2/Sox11
BP	GO:0006650	glycerophospholipid metabolic process	141	0.401304	1.67488	0.000313497	0.00682832	0.00514048	3185	tags=26%, list=22%, signal=20%	Pld1/Pik3c2b/Pigb/Itpka/Efr3b/Dgkz/Pcyt1b/Dgke/Pik3r1/Cept1/Smg1/Pitpnc1/Mecp2/Smpd4/Socs3/Pigl/Mfsd2a/Itpkc/Pip4p2/Mtmr10/Pdgfa/Serac1/Crls1/Mtmr11/Pip4k2a/Pigb/Selenoi/Hdhd5/Fam126b/Pi4k2b/Pik3cg/Serinc3/Itpkb/Mtmr10/Piga/Pcyt1b/Pikfyve/Sla2/Mtmr4/Synj2/Lclat1/Smg1/Bpnt2/Pdgfa/Plaat3/Pip5k1a/Synj2/Mtmr9/Uvrag/Pitpnc1/Socs6/Mtmr6/Pgp/Pigk/Pla2g5
BP	GO:1901137	carbohydrate derivative biosynthetic process	249	0.355962	1.58319	0.000330657	0.00714814	0.00538124	4934	tags=38%, list=34%, signal=26%	Angpt1/Lmf1/Pomk/Hs6st2/Tcf7l2/Pigb/Dpy19l3/Tyw5/Uggt1/Fut8/Chst10/Slc35c1/Nus1/Ppat/Trip11/Atpsckmt/B3gnt8/Nus1/Igf1/Glce/Pigl/Gfpt1/B3gnt9/Dpy19l4/Xylt1/Fktn/Mgat4a/Pomk/Bcl2/Dhdds/Fktn/Has1/Chst7/Cant1/Gxylt2/St8sia4/Pigb/Galnt11/Alg10b/Slc25a13/Gmpr2/Csgalnact1/Atp7a/Hyal1/Acsl1/Mgat4a/Uggt1/Ak3/Dse/Gmpr/St6galnac4/Piga/Tmtc3/A4galt/Npr1/Ggta1/Chp1/Igf1/Chst10/Slc35d1/Tet2/Alg8/Tm9sf2/Dcakd/A…
BP	GO:0043543	protein acylation	174	0.38418	1.63922	0.00033655	0.00722145	0.00543643	2203	tags=13%, list=15%, signal=11%	Nos1/Brca2/Zdhhc23/Rps6ka5/Msl3l2/Mettl8/Zfp451/Cep295/Sox4/Lif/Lif/Esco1/Zdhhc17/Taok1/Mbtd1/Mecp2/Brca2/Pbxip1/Arid5a/Clip3/Dip2b/Zdhhc20/Cdyl/Jade1/Cep295/Muc1/Cep295/Taf4/Kmt2a/Arrb1/Epc1/Brd1/Zfp451/Nmt1/Msl3/Tada2a/Fcor/Esco2/Ncoa1/Rapgef3
BP	GO:0007268	chemical synaptic transmission	259	0.350962	1.56005	0.000342636	0.00728866	0.00548703	1417	tags=10%, list=10%, signal=9%	Tacr1/Nos1/Plcl1/Kcnc3/Itpka/Arid1b/Ptgs2/Tshz3/Ngfr/Ppfia3/Stx3/Ric3/Dgkz/Cacna1c/Dgke/Syn1/Ezh2/Pde4a/Shank2/Kcnb1/Tbc1d24/Baiap3/Mecp2/Erc1/Zzef1/Tshz3/Ezh2/Fchsd1/Lrp8/Adipoq/Pvalb/Mme/Iqsec2/Apba1/Atxn1/Akap7/Celf4/Ptk2b/Stx11/Gdnf/Akap9/Pfn2/Akap9/Plcl2/Eif2ak4/Sncaip/Ppp1r9a/Ncam1/Rara
BP	GO:0098916	anterograde trans-synaptic signaling	259	0.350962	1.56005	0.000342636	0.00728866	0.00548703	1417	tags=10%, list=10%, signal=9%	Tacr1/Nos1/Plcl1/Kcnc3/Itpka/Arid1b/Ptgs2/Tshz3/Ngfr/Ppfia3/Stx3/Ric3/Dgkz/Cacna1c/Dgke/Syn1/Ezh2/Pde4a/Shank2/Kcnb1/Tbc1d24/Baiap3/Mecp2/Erc1/Zzef1/Tshz3/Ezh2/Fchsd1/Lrp8/Adipoq/Pvalb/Mme/Iqsec2/Apba1/Atxn1/Akap7/Celf4/Ptk2b/Stx11/Gdnf/Akap9/Pfn2/Akap9/Plcl2/Eif2ak4/Sncaip/Ppp1r9a/Ncam1/Rara
BP	GO:0071345	cellular response to cytokine stimulus	405	0.32762	1.51741	0.000343471	0.00728866	0.00548703	3558	tags=19%, list=24%, signal=16%	Ptp4a3/Angpt1/Rps6ka5/Rora/Sbno2/Rffl/Ripor2/Irak3/Iigp1/Ro60/Bbs4/Ankrd1/Ifi209/Tnfsf13b/Nkiras1/Pfkp/Ccl25/Hspa1a/Jarid2/Shpk/Wnt5a/Cxcl12/Ifi213/Trim44/Usp25/Irak4/Zc3h15/Smpd4/Socs3/Slit2/Trim32/Naip5/Wdr35/Adipoq/Il12rb2/Mme/Oas3/Ifi203/Ptk2b/Stx11/Stxbp4/Notch1/Serpine1/Stk39/Slit2/Csf2rb/Il20rb/Ccl22/Hnrnpu/Stat2/Xcl1/Rnmt/Spry4/Rif1/Numbl/Crkl/Hyal1/Csf2ra/Mtf2/Acsl1/Il16/Syncrip/Slc12a2/…
BP	GO:0006261	DNA-templated DNA replication	97	0.454949	1.82905	0.000347516	0.00734748	0.00553131	3831	tags=31%, list=26%, signal=23%	Brca2/Polg/Fbh1/Zgrf1/E2f7/Fancm/Gins3/Atad5/Zranb3/Pura/Timeless/Eme2/Brca2/Ticrr/Mettl4/Wiz/Recql5/Ccne2/Ciz1/Zranb3/Mre11a/Ino80/Ticrr/Pole4/Tk2/Polq/Gen1/Lig1/Orc6/Atad5/Rfwd3/Noc3l/Dbf4/Fancm/Wdhd1/Fbxo5/Ino80/Cdc45/Twnk/Mcm9/Timeless/Eme2/Rnaseh1/Pole/Orc5/Ssbp1/Recql4/Atrx/Primpol/Mcm10/Recql5/Recql4/Rad51/Helb
BP	GO:0008306	associative learning	46	0.537934	1.87815	0.00035464	0.00738984	0.0055632	3704	tags=31%, list=25%, signal=24%	Tacr1/Cacna1c/Shank2/Mecp2/Tanc1/Zzef1/Tsc1/Specc1/Atxn1/Tanc1/Tsc1/Shank3/Kmt2a/B4galt2/Atp1a3/Map1a/Rapgef3/Shank2/Tpbg/Map1a/Bdnf/Rin1/Agt/Syngap1/Sgk1/Ckap5/Nf1/Peg13/Cln3/Specc1
BP	GO:0048880	sensory system development	193	0.383414	1.65613	0.000354003	0.00738984	0.0055632	3669	tags=25%, list=25%, signal=20%	Myh10/Crb2/Pou2f1/Cep290/Ift88/Clcn2/Gdf11/Skil/Cep290/Bbs4/Hipk2/Lif/Kmt2c/Lif/Alms1/Cacna1c/Sos1/Gnat2/Ift122/Kdm2b/Dll4/Sos1/Maf/Slc25a25/Tenm3/Mfsd2a/Bmpr2/Sos1/Fat1/Tenm3/Ikzf1/Celf4/Bcl2/Irx5/Meis3/Fat1/Six5/Alms1/Mertk/Rara/Gdf11/Abi2/Nphp1/Foxf2/Dlx2/Kdm2b/Rdh10/Rcn1/Slc4a7/Smoc1/Sos1/Man2a1/Gli3/Skil/Ift122/Fat1/Frs2/Six3/Stau2/Nectin3/Apc/Med1/Foxc2/Fat1/Bdnf/Stau2/Plaat3/Prkci/Smad3/St…
BP	GO:0150063	visual system development	193	0.383414	1.65613	0.000354003	0.00738984	0.0055632	3669	tags=25%, list=25%, signal=20%	Myh10/Crb2/Pou2f1/Cep290/Ift88/Clcn2/Gdf11/Skil/Cep290/Bbs4/Hipk2/Lif/Kmt2c/Lif/Alms1/Cacna1c/Sos1/Gnat2/Ift122/Kdm2b/Dll4/Sos1/Maf/Slc25a25/Tenm3/Mfsd2a/Bmpr2/Sos1/Fat1/Tenm3/Ikzf1/Celf4/Bcl2/Irx5/Meis3/Fat1/Six5/Alms1/Mertk/Rara/Gdf11/Abi2/Nphp1/Foxf2/Dlx2/Kdm2b/Rdh10/Rcn1/Slc4a7/Smoc1/Sos1/Man2a1/Gli3/Skil/Ift122/Fat1/Frs2/Six3/Stau2/Nectin3/Apc/Med1/Foxc2/Fat1/Bdnf/Stau2/Plaat3/Prkci/Smad3/St…
BP	GO:0008361	regulation of cell size	109	0.426013	1.73275	0.000356458	0.007401	0.0055716	5975	tags=49%, list=41%, signal=29%	Map3k13/Macf1/Macf1/Macf1/Plxna4/Wnt5a/Cxcl12/Cdkl5/Map3k13/Tsc1/Slit2/Deptor/Bmpr2/Rb1cc1/Lrrc8e/Slit2/Tsc1/Fxn/Dip2b/Shank3/Lrrc8e/Atp7a/Sema3g/Slc12a2/Draxin/Rgma/Apoe/Sema3a/Sema6c/Sema3d/Lrrc8e/Rapgef3/Lrrc8a/Shtn1/Rgma/Rb1cc1/Wdtc1/Bdnf/Map1b/Draxin/Macf1/Plxna4/Rgma/Slc12a7/Rgma/Vegfa/Sema6b/Lrrc8a/Deptor/Plek/C1qtnf9/Mfn2/Clcn3/Sema3a/Cln3/Tmem123/Ano6/Dip2b/Map1b/Plxna4/Kcnn4/Adnp/Pak1/M…
BP	GO:0046209	nitric oxide metabolic process	43	0.548908	1.87763	0.000371363	0.00760108	0.00572223	3145	tags=31%, list=21%, signal=24%	Nos1/Esr1/Rora/Cyb5r3/Ptgs2/Mapk9/Gla/Pkd2/Igf1/Wdr35/Ptk2b/Igf1/Zc3h12a/Pkd2/Tlr2/Rock2/Smad3/Smpd3/Agt/Tlr2/Icam1/Jak2
BP	GO:0002064	epithelial cell development	112	0.421739	1.716	0.000370878	0.00760108	0.00572223	3669	tags=24%, list=25%, signal=18%	Pard3/Esr1/Ift88/Cdsn/Cdk6/Wnt5a/Slc9a4/Fat1/Adipoq/Yipf6/Epb41l5/Jmjd1c/Notch1/Pde4d/Akap9/Epb41l5/Akap9/Fat1/Arid4a/Col24a1/Rara/Nkx2-2/Abi2/Akap9/Rapgef2/Nkx2-2/Fat1/Fem1b/Frs2/Rapgef3/Six3/Ift74/Cdk6/Arntl/Foxc2/Fat1/Heg1/Rock2/Sidt2/Arid4b/Met/Tfap2a/Robo4/F2rl1/Agt/Pard3/Tjp1/Icam1/Vegfa/Arid4a/Flnb/Map3k1/Cdh5/Atrx/Notch1/Akap11/Jmjd1c/Fat1/Notch2
BP	GO:0050890	cognition	142	0.398565	1.66533	0.00037535	0.00765554	0.00576323	3712	tags=27%, list=25%, signal=20%	Tacr1/Pomk/Shroom4/Ptgs2/Atp8a1/Chst10/Cacna1c/Shank2/Mecp2/Tanc1/Igf1/Zzef1/Tsc1/Mfsd2a/Specc1/Mme/Atxn1/Tanc1/Pomk/Pde4d/Tsc1/Eif2ak4/En1/Ncam1/Shank3/Abi2/Kmt2a/B4galt2/Atp1a3/Ube3a/Apoe/Ube3a/Igf1/Map1a/Aph1b/Chst10/Rapgef3/Gnas/Shank2/Syt11/Tpbg/Map1a/Prkar2b/Tlr2/Kmt2b/Bdnf/Cic/Stra6/Comt/Rin1/Agt/Syngap1/Tlr2/Eif4ebp2/Pomk/Crebbp/Sgk1/Lins1/Ckap5/Ep300/Nf1/Slc11a2/Chd7/Ube3a/Crtc1/Peg13/Cl…
BP	GO:0000280	nuclear division	237	0.359817	1.5876	0.000377922	0.00768087	0.00578229	3468	tags=20%, list=24%, signal=16%	Cul9/Brca2/Esr1/Prdm9/Ripor2/Cdk5rap2/Cit/Lif/Fancm/Lif/Hspa1a/Akap8l/Cdc14a/Wnt5a/Cdk5rap2/Prdm9/Misp/Pogz/Igf1/Ndc80/Hspa2/Ing2/Rps6ka2/Eme2/Mlh3/Ago4/Igf1r/Brca2/Zwilch/Pcid2/Cul9/Zwint/Dsn1/Brip1/Nsl1/Kif14/Hnrnpu/Ccne2/Kif20b/Baz1b/Mlh3/Mre11a/Osm/Ino80/Cdk5rap2/Mad1l1/Cep63/Gen1/Igf1/Ccsap/Ndc80/Chmp7/Cdk11b/Eif4g3/Apc/Foxj2/Ncapg2/Brip1/Fancm/Ncapd3/Cdk5rap2/Cdca2/Met/Fbxo5/Apc/Ino80/Pogz/…
BP	GO:0070201	regulation of establishment of protein localization	292	0.34443	1.54302	0.000392694	0.00792528	0.00596629	3069	tags=19%, list=21%, signal=16%	Ptp4a3/Angpt1/Nos1/Cenpj/Myh10/Pfkfb2/Cep290/Ank3/Tcf7l2/Ptgs2/Cep295/Cep290/Ankrd1/Sox4/Frat1/Rab11fip1/Ank3/Klf7/Pik3r1/Ank3/Itgb1bp1/Kcnb1/Mtcl1/Nsd2/Baiap3/Klf7/Ano1/Ctdspl2/Igf1/Sirt4/Trpa1/Adipoq/Gcc2/Ncoa6/Epb41l5/Mtcl1/Irs1/Cenpj/Stxbp4/Epb41l5/Rab23/Apod/Dmtn/Cep295/Gripap1/Cep295/Mdm2/Irs1/Ank3/Tcaf1/Arrb1/Kif20b/Mtcl1/Peg12/Os9/Bbc3/Slc12a2/Sumo1/Pcm1/Apoe/Cd2ap/Ctdspl2/Chp1/Gli3/Igf1/…
BP	GO:0051053	negative regulation of DNA metabolic process	95	0.447605	1.79326	0.000397292	0.00796239	0.00599423	1615	tags=17%, list=11%, signal=15%	Zfp759/Brca2/Rnf169/Fbh1/Men1/Zfp595/Ankrd1/Ercc6/Ankle1/Dcp2/Zranb3/Zfp738/Bmpr2/Timeless/Adipoq/Brca2/Ttf1/Rnf169/Kcnk2/Cgas/Cyren/Kcnk2/Dcp2/Hnrnpu/Recql5/Kmt2a/Rif1/Zfp748
BP	GO:2000241	regulation of reproductive process	74	0.466494	1.78669	0.000395985	0.00796239	0.00599423	3651	tags=31%, list=25%, signal=23%	Tacr1/Esr1/Prdm9/Nr5a1/Tcp11x2/Ovgp1/Lif/Lif/Wnt5a/Runx1/Prdm9/Ptafr/Igf1/Rps6ka2/Igf1r/Lhfpl2/Notch1/Ovol1/Acvr1b/Lhfpl2/Hpgds/Cfap69/P2ry2/Osm/Igf1/Sema3a/Eif4g3/Apc/Lhfpl2/Fbxo5/Apc/Ptger4/Ptger4/Vegfa/Stxbp1/Igf1r/Apc/Mfn2/Bnc1/Notch1/Sema3a/Tpst2
BP	GO:2001057	reactive nitrogen species metabolic process	45	0.541416	1.87856	0.000403064	0.0080075	0.00602818	3145	tags=30%, list=21%, signal=23%	Nos1/Esr1/Rora/Cyb5r3/Ptgs2/Mapk9/Gla/Pkd2/Igf1/Wdr35/Ptk2b/Igf1/Zc3h12a/Pkd2/Tlr2/Rock2/Smad3/Smpd3/Agt/Tlr2/Icam1/Jak2
BP	GO:1904951	positive regulation of establishment of protein localization	163	0.391727	1.6581	0.000402651	0.0080075	0.00602818	2324	tags=15%, list=16%, signal=13%	Ptp4a3/Cenpj/Myh10/Pfkfb2/Cep290/Ank3/Tcf7l2/Ptgs2/Cep295/Cep290/Ankrd1/Sox4/Ank3/Pik3r1/Ank3/Itgb1bp1/Kcnb1/Mtcl1/Baiap3/Ano1/Ctdspl2/Igf1/Trpa1/Ncoa6/Mtcl1/Cenpj/Cep295/Cep295/Mdm2/Ank3/Tcaf1/Arrb1/Kif20b/Mtcl1/Bbc3/Pcm1/Cd2ap/Ctdspl2/Chp1/Gli3/Igf1/Adam9/Rapgef3/Ang/Zc3h12a/Cep135/Tm9sf4/Asph
BP	GO:0002262	myeloid cell homeostasis	117	0.422155	1.7246	0.000406963	0.00804449	0.00605603	4905	tags=33%, list=33%, signal=22%	Ank1/Mfhas1/Cdk6/Rcor1/Hspa1a/Zbtb7a/Cdin1/L3mbtl3/Adgrf5/Adgrf5/Ikzf1/Zbtb7a/Dmtn/Arid4a/Mertk/Setd1a/Ank1/Acvr1b/Mecom/Fam210b/Brd1/Itpkb/Abcb10/Stat5a/Kmt2e/Nckap1l/Cdk6/Ets1/Med1/Klf13/Ncapg2/Pde4b/Ncor1/Mb/Stat5b/Zfp36l1/Vegfa/Jak2/Ccr2/Gata2/Arid4a/Cd44/Bcl2l11/Rcor1/Slc11a2/Hspa1a/Adgrf5/Prkdc/Ankrd54/Acvr2a/Adgrf5/Alas1/Klf13/Mfhas1/Ptbp3/Adar/Bcl2l11/Kmt2e/Foxo3/Hspa1b/Foxp3/Slc15a4/Adar…
BP	GO:0007264	small GTPase mediated signal transduction	272	0.350715	1.56072	0.000409699	0.00807093	0.00607594	2651	tags=17%, list=18%, signal=14%	Rab30/Arhgap26/Rapgef6/Arhgef28/Rasgef1b/Arhgap32/Ngfr/Ripor2/Akap13/Nkiras1/Arhgef28/Gpr55/Lpar6/Elmo1/Dgkz/Ralgps1/Eps8l2/Arhgap42/Dock5/Rhobtb2/Sos1/Sos2/Sos1/Igf1/Cbl/Slit2/Sos1/Tiam1/Iqsec2/Arhgap32/Notch1/Slit2/Rap2b/Arhgap32/Cbl/Farp2/Ccdc88a/Arhgap33/Gpr65/Kif14/Arhgap32/Lpar2/Arhgef3/Abi2/Gm14137/Spry4/Farp2/Arrb1/Pik3cg/Psd2/Itpkb/Dab2ip/Arhgef12/Apoe/Cd2ap/Sos1/Gpr35/Baiap2/Rapgef2/Sos…
BP	GO:0090596	sensory organ morphogenesis	129	0.417044	1.72649	0.000421285	0.0082429	0.0062054	3801	tags=30%, list=26%, signal=22%	Crb2/Pou2f1/Fzd6/Gdf11/Ripor2/Tbx3/Bbs4/Hipk2/Alms1/Wnt5a/Gnat2/Ift122/Kdm2b/Tenm3/Mfsd2a/Triobp/Tbx3/Fat1/Tenm3/Ikzf1/Bcl2/Irx5/Fat1/Alms1/Gdf11/Tcap/Abi2/Dvl3/Eya1/Foxf2/Kdm2b/Slc4a7/Man2a1/Gli3/Ift122/Fat1/Frs2/Six3/Stau2/Nectin3/Fat1/Otx1/Bdnf/Stau2/Prkci/Stra6/Triobp/Gli3/Rest/Tfap2a/Nectin1/Gas1/Lctl/Vegfa/Gli2/Phactr4/Stau2/Sox11/Gata2/Fzd6/Bcl2/Intu/Osr1/Nf1/Chd7/Vax2/Hipk1/Mfn2/Hipk1/Rdh…
BP	GO:0010594	regulation of endothelial cell migration	95	0.445484	1.78476	0.00042672	0.00832105	0.00626423	5120	tags=40%, list=35%, signal=27%	Angpt1/Atoh8/Hdac9/Foxp1/Ptgs2/Nus1/Wnt5a/Itgb1bp1/Dll4/Mecp2/Nus1/Vash1/Igf1/Nr2f2/Slit2/Bmpr2/Ptk2b/Notch1/Slit2/Angpt2/Pik3cg/Rin2/Dab2ip/Map2k5/Stat5a/Apoe/Igf1/Zc3h12a/Ets1/Amot/Foxc2/Rock2/Met/Sash1/Agt/Sp100/Adora2b/Foxp1/Vegfa/Gata2/Nf1/Krit1/Notch1/Angpt2/Nus1/Nus1/Plk2/Adgra2/Hdac5/Akt3/Epha2/Dicer1/Prkca/Sema4a/Prkd2/Rhob/Akt3/Amotl1/Adam17/Prcp/Ets1/Anxa3/Foxc2/Pdcd10/Mecp2/Nrp1/Patz1…
BP	GO:0006809	nitric oxide biosynthetic process	41	0.562478	1.91125	0.00043646	0.00839749	0.00632178	3145	tags=33%, list=21%, signal=26%	Nos1/Esr1/Rora/Cyb5r3/Ptgs2/Mapk9/Gla/Pkd2/Igf1/Wdr35/Ptk2b/Igf1/Zc3h12a/Pkd2/Tlr2/Rock2/Smad3/Smpd3/Agt/Tlr2/Icam1/Jak2
BP	GO:0048640	negative regulation of developmental growth	69	0.492021	1.87065	0.000436025	0.00839749	0.00632178	3579	tags=30%, list=24%, signal=23%	Foxp1/Tcf7l2/Men1/Alms1/Jarid2/Wnt5a/Mecp2/Rai1/Slit2/Ankrd26/Kcnk2/Slit2/Fxn/Dip2b/Alms1/Kcnk2/Gdf15/Sema3g/Draxin/Rgma/Ankrd26/Sema3a/Sema6c/Sema3d/Gnas/Rgma/Rgs2/Apc/Atxn2/Mapk11/Draxin/Rai1/Apc/Rgma/Foxp1/Rgma/Sema6b/Atxn2/Wwc2/Apc/Sema3a/Cdkn1a/Vgll4
BP	GO:0099537	trans-synaptic signaling	264	0.345529	1.53586	0.000435296	0.00839749	0.00632178	1417	tags=10%, list=10%, signal=9%	Tacr1/Nos1/Plcl1/Kcnc3/Itpka/Arid1b/Ptgs2/Tshz3/Ngfr/Ppfia3/Stx3/Ric3/Dgkz/Cacna1c/Dgke/Syn1/Ezh2/Pde4a/Shank2/Kcnb1/Tbc1d24/Baiap3/Mecp2/Erc1/Zzef1/Tshz3/Ezh2/Fchsd1/Lrp8/Adipoq/Pvalb/Mme/Iqsec2/Apba1/Atxn1/Akap7/Celf4/Ptk2b/Stx11/Gdnf/Akap9/Pfn2/Akap9/Plcl2/Eif2ak4/Sncaip/Ppp1r9a/Ncam1/Rara
BP	GO:0030323	respiratory tube development	121	0.411276	1.69368	0.000441714	0.00847034	0.00637662	3165	tags=22%, list=22%, signal=18%	Nfib/Foxp1/Ift88/Clcn2/Cux1/Tshz3/Stk40/Nkiras1/Tmem38b/Lif/Lif/Fendrr/Ccdc39/Ccn2/Wnt5a/Smad2/Igf1/Tshz3/Bmpr2/Fndc3b/Timeless/Atxn1/Pdgfa/Elk1/Notch1/Eya1/Ywhaz/Atp7a/Rdh10/Ccn2/Man2a1/Tmtc3/Zfp157/Hsd11b1/Gli3/Igf1/Pdgfa/Heg1/Cic/Zfp157/Stra6/Gli3/Smpd3/Wwp1/Dhcr7/Timeless/Foxp1/Vegfa/Gli2/Sox11
BP	GO:2000243	positive regulation of reproductive process	37	0.571931	1.88806	0.000448182	0.00855521	0.00644052	3567	tags=36%, list=24%, signal=27%	Tacr1/Prdm9/Nr5a1/Wnt5a/Runx1/Prdm9/Ptafr/Igf1r/Lhfpl2/Ovol1/Acvr1b/Lhfpl2/Cfap69/P2ry2/Sema3a/Eif4g3/Lhfpl2/Fbxo5/Ptger4/Ptger4/Vegfa/Igf1r/Mfn2/Bnc1/Sema3a
BP	GO:0000724	double-strand break repair via homologous recombination	94	0.444653	1.77807	0.000449104	0.00855521	0.00644052	4178	tags=31%, list=28%, signal=22%	Brca2/Fbh1/Zfyve26/Ercc6/Palb2/Fancm/Rbbp8/Mbtd1/Top3a/Pogz/Helq/Timeless/Brca2/Zfyve26/Cgas/Swsap1/Poll/Recql5/Rif1/Sfpq/Epc1/Ercc5/Mre11a/Ino80/Polq/Gen1/Rfwd3/Rmi2/Fancm/Ino80/Cdc45/Pogz/Ercc5/Mcm9/Timeless/Smc6/Ube2n/Trp53bp1/Xrcc2/Smc6/Recql4/Slx4/Rpa2/Recql5/Recql4/Ing3/Rad51/Helb/Trp53bp1/Mrnip/Gen1/Rev3l/Epc2/Gins4
BP	GO:0099536	synaptic signaling	275	0.342967	1.52913	0.000455628	0.00859439	0.00647001	3299	tags=20%, list=22%, signal=16%	Tacr1/Nos1/Plcl1/Kcnc3/Itpka/Arid1b/Ptgs2/Tshz3/Ngfr/Ppfia3/Stx3/Ric3/Dgkz/Cacna1c/Dgke/Syn1/Ezh2/Pde4a/Shank2/Kcnb1/Tbc1d24/Baiap3/Mecp2/Erc1/Zzef1/Tshz3/Ezh2/Fchsd1/Lrp8/Adipoq/Pvalb/Mme/Iqsec2/Apba1/Atxn1/Akap7/Celf4/Ptk2b/Stx11/Gdnf/Akap9/Pfn2/Akap9/Plcl2/Eif2ak4/Sncaip/Ppp1r9a/Ncam1/Rara/Kpna1/Shank3/Kmt2a/Plcl2/Crkl/P2ry2/Akap9/Slc6a9/Slc12a2/Apoe/Baiap2/Rapgef2/Erc2/Map1a/Aph1b/Gls/Git2/St…
BP	GO:0032870	cellular response to hormone stimulus	275	0.342917	1.52891	0.000455628	0.00859439	0.00647001	4919	tags=34%, list=34%, signal=23%	Esr1/Hdac9/Foxp1/Nr5a1/Akap13/Fbxo32/Bbs4/Irs3/Zbtb7a/Pik3r1/Lbh/Lancl2/Lpin3/Pxn/Igf1/Socs3/Ptgfr/Adipoq/Igf1r/Mbd5/Ptprj/Lats2/Ankrd26/Irs1/Gdnf/Stxbp4/Notch1/Skp2/Arid5a/Foxo1/Zbtb7a/Klf9/Pip4k2a/Rara/Lpin2/Gdf15/Uri1/Hnrnpu/Rab8b/Irs1/Pagr1a/Pcsk9/Acsl1/Ube3a/Stat5a/Opa1/Sik2/Ube3a/Trerf1/Igf1/Ankrd26/Ncoa1/Gnas/Nr1d2/Apc/Lpl/Arntl/Med1/Calcoco1/Wdtc1/Ghr/Irs1/Foxc2/Rab8b/Srsf3/Bdnf/Ncor1/Kmt…
BP	GO:0010975	regulation of neuron projection development	276	0.3453	1.53961	0.000461889	0.00865592	0.00651633	3350	tags=24%, list=23%, signal=19%	Map3k13/Macf1/Cux1/Itpka/Macf1/Macf1/Ngfr/Skil/Ankrd1/Mark1/Cit/Lif/Plxna4/Lif/Ezh2/Wnt5a/Dixdc1/Cxcl12/Shox2/Plxna2/Tbc1d24/Cdkl5/Map3k13/Tsc1/Plxnc1/Slit2/Tenm3/Ezh2/Mbp/Mfsd2a/Bmpr2/Lrp8/Thoc2/Xylt1/Tiam1/Igf1r/Tenm3/Dixdc1/Ptk2b/Ust/Gprc5b/Slit2/Tsc1/Fxn/Dip2b/Shox2/Ccdc88a/Ppp1r9a/Camk1d/Mdm2/Shank3/Abi2/Mylip/Plxna2/Numbl/Amigo1/Crkl/Sema3g/P2ry2/Fez1/Setx/Draxin/Dab2ip/Tanc2/Ube3a/Rgma/Opa…
BP	GO:0043066	negative regulation of apoptotic process	497	0.30618	1.43408	0.000460488	0.00865592	0.00651633	3601	tags=22%, list=25%, signal=18%	Angpt1/Nos1/Prdm9/Slc25a27/Tle1/Scx/Foxp1/Serpinb9/Rffl/Ptgs2/Ngfr/Tbx3/Hipk2/Stk40/Palb2/Tsc22d1/Hspa1a/Alms1/Pik3r1/Ddr2/Wnt5a/Kdm2b/Cxcl12/Prdm9/Atad5/Nuak2/Aars/Hsh2d/Mecp2/Igf1/Cbl/Socs3/Ing2/Ptgfr/Trim32/Naip5/Sirt4/Tbx3/Ago4/Igf1r/Ikbkg/Pcid2/Bcl2/Ptk2b/Rb1cc1/Gdnf/Notch1/Serpine1/Cbl/Slc25a27/Tnfrsf22/Foxo1/Meis3/Fxn/Tle1/Muc1/Ccng1/Birc6/En1/Prkch/Alms1/Kif14/Mertk/Rara/Ndufaf4/Tsc22d1/U…
BP	GO:0007605	sensory perception of sound	45	0.537917	1.86641	0.000475156	0.00881864	0.00663883	3193	tags=28%, list=22%, signal=22%	Ripor2/Alms1/Eps8l2/Cdc14a/Nav2/Mbp/Triobp/Nav2/Alms1/Alg10b/Lhfpl3/Espnl/Slc12a2/Lhfpl4/Map1a/Mbp/Espnl/Map1a/Triobp/Mpv17/Rest/Tfap2a/Tjp1/Icam1/Lrig2
BP	GO:0051403	stress-activated MAPK cascade	140	0.402892	1.67948	0.000475155	0.00881864	0.00663883	3362	tags=23%, list=23%, signal=18%	Map3k13/Map3k20/Mfhas1/Tlr7/Men1/Hipk2/Ercc6/Ccn2/Wnt5a/Taok1/Mapk9/Dixdc1/Irak4/Ankrd6/Map3k13/Naip5/Fktn/Igf1r/Dixdc1/Ptk2b/Rb1cc1/Fktn/Stk39/Foxo1/Fgd4/Map3k11/Mecom/Taok2/Tlr3/Dusp22/Card9/Phlpp1/Dab2ip/Mturn/Ccn2/Sh3rf1/Mdfic/Atf7/Zc3h12a/Mturn/Dixdc1/Rb1cc1/Dusp3/Dixdc1/Mapk11/Map3k12/Sh3rf1/Sh3rf1/Ncor1/Smad3/Met/Ptger4/Sash1/Atf7/F2rl1/Zfp36l1/Agt/Ptger4/Vegfa/Zmynd11/Map3k12/Rap2a/Gadd45…
BP	GO:0006644	phospholipid metabolic process	179	0.379537	1.62438	0.000482041	0.00891775	0.00671344	4055	tags=32%, list=28%, signal=24%	Pld1/Pik3c2b/Pigb/Itpka/Efr3b/Tmem38b/Dgkz/Pcyt1b/Dgke/Pik3r1/Cept1/Nus1/Smg1/Pitpnc1/Mecp2/Nus1/Smpd4/Socs3/Pigl/Dolk/Mfsd2a/Itpkc/Pip4p2/Adgrf5/Adgrf5/Mtmr10/Dhdds/Pdgfa/Gpat3/Serac1/Crls1/Mtmr11/Pip4k2a/Pigb/Selenoi/Hdhd5/Fam126b/Pi4k2b/Pcsk9/Pik3cg/Serinc3/Itpkb/Mtmr10/Piga/Pcyt1b/Pikfyve/Sla2/Chp1/Mtmr4/Synj2/Lclat1/Smg1/Bpnt2/Pdgfa/Plaat3/Gpat3/Pip5k1a/Synj2/Smpd3/Mtmr9/Uvrag/Pitpnc1/Socs6/…
BP	GO:0006260	DNA replication	194	0.373673	1.6139	0.000486594	0.00895924	0.00674467	3772	tags=24%, list=26%, signal=19%	Brca2/Nfib/Polg/Fbh1/Zgrf1/E2f7/Fancm/Esco1/Gins3/Zbtb38/Atad5/Rbms1/Top1mt/Zranb3/Nfia/Pura/Timeless/Eme2/Brca2/Ttf1/Ticrr/Jade1/Ccdc88a/Mettl4/Wiz/Poli/Poll/Recql5/Ccne2/Ciz1/Zranb3/Mre11a/Ino80/Ticrr/Pole4/Tk2/Polq/Gen1/Lig1/Ccdc88a/Orc6/Esco2/Atad5/Polk/Ccdc88a/Rfwd3/Gtpbp4/Noc3l/Dbf4/Rmi2/Fancm/Esco1/Wdhd1/Met/Fbxo5/Ino80/Cdc45/Pds5a/Twnk/Mcm9/Timeless/Nfix/Eme2/Atf1/Rnaseh1/Pole/Gli2/Orc5/S…
BP	GO:0060135	maternal process involved in female pregnancy	19	0.682391	1.91174	0.000499559	0.00906747	0.00682615	881	tags=22%, list=6%, signal=21%	Esr1/Ptgs2/Men1/Lif/Lif/Ash1l/Nr2f2/Bmpr2
BP	GO:0051493	regulation of cytoskeleton organization	322	0.333031	1.51064	0.000498034	0.00906747	0.00682615	3518	tags=20%, list=24%, signal=16%	Tacr1/Bicd1/Cenpj/Wasf3/Ripor2/Cep295/Akap13/Bbs4/Cdk5rap2/Capza1/Ssh2/Hspa1a/Alms1/Cyfip2/Pik3r1/Rhobtb2/Ttbk2/Ccn2/Taok1/Itgb1bp1/Dixdc1/Cdk5rap2/Fmn1/Mecp2/Spef1/Pxn/Plekhh2/Prune1/Tsc1/Slit2/Mpdz/Cep70/Fchsd1/Hdgfl3/Sorbs3/Gba2/Dixdc1/Ssh2/Ptk2b/Cenpj/Akap9/Slit2/Pfn2/Akap9/Tsc1/Clip3/Ttbk2/Dmtn/Cep295/Ccdc88a/Cntrl/Cep295/Ppp1r9a/Gpr65/Alms1/Scin/Hnrnpu/Shank3/Abi2/Taok2/Gm14137/Ttbk2/Akap9/…
BP	GO:0008610	lipid biosynthetic process	292	0.340502	1.52542	0.000501919	0.00908174	0.00683689	3834	tags=27%, list=26%, signal=21%	Pld1/Pik3c2b/Clcn2/Tcf7l2/Pigb/Itpka/Cyb5r3/Efr3b/Ndufab1/Ptgs2/Tmem38b/Dgkz/Pcyt1b/Dgke/Pik3r1/Cept1/Nus1/Mapk9/Smg1/Nus1/Sec14l2/Lpin3/Smpd4/Igf1/Socs3/Pigl/Cyb5r1/Dolk/Mfsd2a/Sirt4/Hacd2/Itpkc/Adgrf5/Igf1r/Adgrf5/Kdsr/Dhdds/Pdgfa/Gpat3/Serac1/Crls1/St8sia4/Pip4k2a/Ggps1/Erlin1/Pigb/Lpin2/Selenoi/Hdhd5/Fam126b/Hpgds/Pi4k2b/Prkab2/Acsl1/Rdh10/Tlcd3b/Pik3cg/Itpkb/Apoe/St6galnac4/Piga/Dhrs9/A4galt…
BP	GO:0048706	embryonic skeletal system development	79	0.464766	1.80356	0.000505131	0.00909804	0.00684917	3345	tags=24%, list=23%, signal=19%	Scx/Men1/Wnt5a/Smad2/Mbtd1/Shox2/Hoxa6/Asxl2/Xylt1/Hoxd3/Asxl2/Irx5/Shox2/Eya1/Dlx1as/Dlx2/Hyal1/Rdh10/Gli3/Slc35d1/Gnas/Wnt9a/Foxc2/Hyal1/Smad3/Gli3/Tfap2a/Gas1/Hoxc6/Slc39a1/Runx2/Sox11/Osr1/Tgfbr1
BP	GO:0032868	response to insulin	135	0.408671	1.69862	0.000512298	0.00909804	0.00684917	5044	tags=39%, list=34%, signal=26%	Hdac9/Egr2/Irs3/Pik3r1/Lpin3/Socs3/Tsc1/Adipoq/Igf1r/Ptprj/Ankrd26/Irs1/Stxbp4/Foxo1/Tsc1/Pip4k2a/Lpin2/Rab8b/Irs1/Epm2aip1/Pcsk9/Opa1/Sik2/Ankrd26/Apc/Lpl/Wdtc1/Irs1/Foxc2/Rab8b/Srsf3/Epm2aip1/Prkci/Nck1/Apc/Zfp36l1/Agt/Rps6kb1/Trarg1/Eif4ebp2/Cry2/Rps6kb1/Sgk1/Rbm4/Slc2a8/Appl2/Cry2/Igf1r/Rhoq/Apc/C1qtnf9/Mfn2/Lpin1/Soga1/Zfp106/Prkdc/Myo5a/Pde3b/Lpin3/Rarres2/Irs2/Sorbs1/Atp2b1/Phip/Sesn2/Rab8…
BP	GO:0090130	tissue migration	178	0.375249	1.60859	0.000513853	0.00909804	0.00684917	3035	tags=20%, list=21%, signal=16%	Ptp4a3/Tacr1/Angpt1/Atoh8/Macf1/Hdac9/Foxp1/Macf1/Ptgs2/Macf1/Dock5/Nus1/Wnt5a/Itgb1bp1/Dll4/Mecp2/Nus1/Vash1/Pxn/Igf1/Nr2f2/Slit2/Bmpr2/Epb41l5/Ptk2b/Notch1/Serpine1/Slit2/Pfn2/Epb41l5/Lgals8/Angpt2/Grem1/Anln/Hyal1/Pik3cg/Ephb4/Rin2/Dab2ip/Map2k5/Stat5a/Apoe/Igf1/Sema3a/Adam9/Nanos1/Clec14a/Zc3h12a/Ets1/Adam8/Amot/Foxc2/Hyal1/Loxl2/Lgals8/Rock2/Met/Lemd3/Macf1/Sash1/Agt/Sp100/Adora2b/Foxp1/Vegfa
BP	GO:0055086	nucleobase-containing small molecule metabolic process	205	0.363486	1.57963	0.000513704	0.00909804	0.00684917	4934	tags=36%, list=34%, signal=24%	Nos1/Pfkfb2/Rora/Acot11/Parg/Pfkp/Cbfa2t3/Fut8/Zbtb7a/Nudt7/Ppat/Ehhadh/Atpsckmt/Igf1/Gfpt1/Ak5/Pde4d/Gne/Cant1/Rab23/Cdadc1/Zbtb7a/Nt5c2/Slc25a13/Gmpr2/Csgalnact1/Nudt12/Flad1/Acsl1/Entpd7/Tk1/Oasl2/Ak3/Entpd7/Opa1/Gmpr/Entpd6/Npr1/Tk2/Igf1/Abcd1/Bpgm/Tet2/Nudt1/Crot/Dcakd/Cdadc1/Sucla2/Ncor1/Tyms/Macrod1/Dhodh/Pank2/Ctps2/Adora2b/Uap1l1/Ogdh/Nadk/Entpd1/Adcy6/Uqcc3/Parg/Pdhx/Ep300/Prps2/Oasl2/A…
BP	GO:0061061	muscle structure development	350	0.323954	1.48173	0.00050934	0.00909804	0.00684917	1824	tags=16%, list=12%, signal=15%	Ep300/Disp1/Prkaa1/Nr2f2/Cflar/Dmpk/Atf3/Pbrm1/Rest/Pbrm1/Mef2a/Gsk3a/Syne1/Gtf3c5/Xirp1/Svil/Pak1/Hivep3/Ccl17/Syne1/Myh10/Hdac4/Vegfa/Mylk/Bcl2/Syne1/Sin3b/Hivep3/Slc8a1/Syne1/Sypl2/Plpp7/Cdon/Arid1a/Chd2/Zbtb42/Creb1/Id2/Etv1/Mecp2/Smarcd3/Myh10/Ankrd23/Sox11/Zfpm1/Tbx2/Zmpste24/Jph2/Nfatc2/Gsk3b/Mef2a/Tnfsf14/Mef2c/Sirt6/Neo1/Zfhx3/Tcf7l2/Hdac7/Nfatc2/Cd53/Tanc1/Ly6e/Pdgfb/Chd2/Nrap/Actn3/Srf…
BP	GO:0018023	peptidyl-lysine trimethylation	47	0.529447	1.8447	0.00052987	0.00935293	0.00704105	4328	tags=28%, list=29%, signal=20%	Prdm9/Setd1b/Zfp369/Prdm9/Atpsckmt/Mecp2/Ncoa6/Arid4a/Setd1a/Kmt2a/Kmt2e/Kdm4c/Tet2/Kdm4c/Ncoa6/Nsd3/Kmt2b/Kmt2d/Arid4b/Kmt5c/Arid4a/Kmt2d/Vcpkmt/Atrx/Etfbkmt/Kdm4b/Kmt2d/Nfyc/Etfbkmt/Nsd3/Atrx/Zfp369/Tet3/Kmt2e
BP	GO:0050772	positive regulation of axonogenesis	57	0.504764	1.85123	0.000533525	0.00938654	0.00706636	3035	tags=24%, list=21%, signal=19%	Map3k13/Macf1/Macf1/Macf1/Skil/Plxna4/Dixdc1/Cxcl12/Shox2/Plxna2/Cdkl5/Map3k13/Plxnc1/Bmpr2/Tiam1/Dixdc1/Fxn/Shox2/Plxna2/Amigo1/Apoe/Skil/Shtn1/Dixdc1/Dixdc1/Bdnf/Plxna1/Map6/Map1b/Macf1/Plxna4/Tiam1/Vegfa
BP	GO:0022037	metencephalon development	65	0.489977	1.83444	0.000535026	0.00938654	0.00706636	3326	tags=31%, list=23%, signal=24%	Myh10/Rora/Cplane1/Ttbk2/Ezh2/Dixdc1/Nav2/Aars/Mecp2/Ezh2/Igf1r/Nav2/Dixdc1/Bcl2/Coq8b/Ttbk2/En1/Kif14/B4galt2/Ttbk2/Atp7a/Atrn/Crkl/Slc4a7/Nanos1/Dixdc1/Otx1/Atxn2/Dixdc1/Atrn/Samd4b/Pdss2/Gas1/Cplane1/Nfix/Gli2/Ogdh/Rere/Atxn2/Bcl2/Igf1r
BP	GO:0031058	positive regulation of histone modification	88	0.443205	1.75858	0.000549397	0.00952333	0.00716933	1739	tags=12%, list=12%, signal=11%	Nos1/Prdm9/Rps6ka5/Men1/Jdp2/Lif/Lcor/Lif/Akap8l/Jarid2/Sap30bp/Prdm9/Mecp2/Ing2/Asxl2/Asxl2/Arid5a/Muc1/Kmt2a/Rif1/Arrb1/Mtf2
BP	GO:0045930	negative regulation of mitotic cell cycle	140	0.400036	1.66757	0.000550027	0.00952333	0.00716933	4885	tags=34%, list=33%, signal=23%	Esr1/Zc3h12d/Map3k20/Cdk5rap2/E2f7/Dgkz/Ezh2/Taok1/Cdk5rap2/Ctdspl/Pkd2/Ndc80/Ezh2/Eme2/Zwilch/Pcid2/Bcl2/Ticrr/Zwint/Fhl1/Jade1/Muc1/Ccng1/Miip/Ovol1/Mdm2/Gigyf2/Taok2/Mre11a/Ticrr/Cdk5rap2/Mad1l1/Dcun1d3/Stil/Gen1/Ndc80/Angel2/Apc/Pkd2/Rfwd3/Wac/Trim35/Cdk5rap2/Stil/Fbxo5/Apc/Zfp36l1/Gas1/Abraxas1/Eme2/Stil/Tom1l2/Uimc1/Cdk2ap2/Bub1/Mbd4/Bcl2/Rpa2/Apc/Cdkn1a/Fam122a/Prkdc/Acvr1/Angel2/Fzr1/Cdk5…
BP	GO:0060047	heart contraction	74	0.460925	1.76536	0.000555604	0.00957298	0.00720671	4412	tags=39%, list=30%, signal=27%	Nos1/Sp4/Tmem38b/Cacna1c/Pik3r1/Ccn2/Shox2/Rps6ka2/Irx5/Pde4d/Akap9/Akap9/Shox2/Cacna2d1/Tcap/Mdm2/Myl1/Kcnh2/Kcna5/Akap9/Atp1a3/Sumo1/Ccn2/Sema3a/Zc3h12a/Rgs2/Pde4b/Adm2/Mdm4/Met/Kcnj8/Agt/Dnm1l/Jak2/Smtn/Pik3ca/Sema3a/Apln/Smad7/Camk2d/Tbx18/Shox2/Hbegf/Dlg1/Ppp1r13l/Hdac4/Gjc1/Pik3ca/Dlg1/Prkca
BP	GO:0033135	regulation of peptidyl-serine phosphorylation	78	0.464558	1.7979	0.00056326	0.009676	0.00728426	1882	tags=17%, list=13%, signal=15%	Angpt1/Nos1/Plcl1/Ptgs2/Ercc6/Lif/Lif/Wnt5a/Fnip2/Nsd1/Nsd1/Bcl2/Pde4d/Akap9/Pfn2/Akap9/Plcl2/Dmtn/Plcl2/Arrb1/Araf/Akap9/Osm
BP	GO:0042770	signal transduction in response to DNA damage	119	0.408612	1.6759	0.000577439	0.00983179	0.00740155	4885	tags=34%, list=33%, signal=23%	Brca2/Map3k20/Ankrd1/Sox4/Hipk2/Ercc6/E2f7/Dgkz/Taok1/Atad5/Eme2/Brca2/Ticrr/Eif2ak4/Muc1/Ccng1/Mdm2/Gigyf2/Taok2/Hic1/Batf/Nek1/Mre11a/Ticrr/Fem1b/Atad5/Cul4a/Rfwd3/Wac/Ccar2/Bid/Sp100/Abraxas1/Eme2/Ppm1d/Triap1/Uimc1/Mbd4/Hic1/Cd44/Trp53bp1/Bcl3/Rpa2/Atrx/Usp10/Kmt5a/Cdkn1a/Prkdc/Fzr1/Trp53bp1/Sesn2/Mrnip/Spred2/Nek1/Atrx/Foxn3/Foxo3/Fem1b/Eef1e1/Grb2/Psmd10/Triap1/Fancd2/Ppp1r10/Xpc/Etaa1/Taok…
BP	GO:0198738	cell-cell signaling by wnt	232	0.353794	1.55854	0.000593041	0.0100089	0.00753485	2821	tags=19%, list=19%, signal=16%	Daam1/Macf1/Fzd6/Tle1/Wnt6/Tcf7l2/Macf1/Macf1/Sox4/Mark1/Frat1/Usp34/Lgr4/Strn/Celsr3/Wnt5a/Dixdc1/Fam53b/Lgr4/G3bp1/Pkd2/Amer1/Ankrd6/Wnt5b/Invs/Tiam1/Lats2/Pbxip1/Dixdc1/Notch1/Sox7/Gprc5b/Prdm15/Foxo1/Jade1/Ctnnd1/Tle1/Sox7/Kdm6a/Kpna1/Lrrk1/Grem1/Wwox/Hic1/Dvl3/Gnaq/Peg12/Gnaq/Btrc/Draxin/Dab2ip/Apoe/Csnk1e/Amer1/Rnf213/Gli3/Depdc1b/Hbp1/Bcl9/Mdfic/Gnaq/Dapk3/Six3/Mark2/Kdm6a/Apc/Wnt9a/Dixdc1…
BP	GO:0008654	phospholipid biosynthetic process	123	0.411636	1.69835	0.000596912	0.0100448	0.00756193	4851	tags=40%, list=33%, signal=27%	Pld1/Pik3c2b/Pigb/Itpka/Efr3b/Tmem38b/Dgkz/Pcyt1b/Dgke/Pik3r1/Cept1/Nus1/Smg1/Nus1/Socs3/Pigl/Dolk/Itpkc/Adgrf5/Adgrf5/Dhdds/Pdgfa/Gpat3/Serac1/Crls1/Pip4k2a/Pigb/Selenoi/Hdhd5/Fam126b/Pi4k2b/Pik3cg/Itpkb/Piga/Pcyt1b/Sla2/Chp1/Lclat1/Smg1/Bpnt2/Pdgfa/Plaat3/Gpat3/Pip5k1a/Uvrag/Socs6/Pigk/Pla2g5/Dolk/Sptlc2/Pik3ca/Adgrf5/Lpin1/Cln3/Nus1/Uvrag/Pcx/Sgms1/Inpp1/Nus1/Adgrf5/Pgap3/Abhd4/Atg14/Lpin1/Chk…
BP	GO:1902275	regulation of chromatin organization	31	0.583849	1.85631	0.000611503	0.0102307	0.00770186	3518	tags=29%, list=24%, signal=22%	Zfp57/Spty2d1/Zfp57/L3mbtl3/Pphln1/Setdb2/Atf7ip/Mettl4/Setd1a/Hnrnpu/Atf7ip/Lsm11/Phf2/Phf8/Mllt3/Mphosph8/Phf8/Hnrnpu/Apobec1/Morc2a/Zfp445/Pik3ca
BP	GO:0008630	intrinsic apoptotic signaling pathway in response to DNA damage	67	0.482954	1.82107	0.000613693	0.0102377	0.0077071	3680	tags=27%, list=25%, signal=20%	Brca2/Fbh1/Skil/Hipk2/Ercc6/Aen/Pik3r1/Cxcl12/Atad5/Fnip2/Trim32/Brca2/Aen/Bcl2/Muc1/Hic1/Mcl1/Bbc3/Skil/Atad5/Ccar2/Xpa/Bid/Triap1/Mbd4/Hic1/Cd44/Ep300/Bcl2/Bcl2l11/Bcl3/Hipk1/Hipk1/Cdkn1a/Ep300/Prkdc
BP	GO:0006281	DNA repair	327	0.330435	1.50131	0.000616298	0.0102515	0.00771751	4194	tags=26%, list=29%, signal=19%	Xrn2/Brca2/Prdm9/Hdac9/Rnf169/Parg/Fbh1/Ube2v1/Zfyve26/Ercc6/Palb2/Fancm/Shprh/Hspa1a/Zbtb7a/Rbbp8/Taok1/Mbtd1/Top3a/Prdm9/Smg1/Nsd2/Pogz/Zranb3/Helq/Timeless/Eme2/Wdr70/Herc2/Mlh3/Brca2/Rnf169/Cep164/Zfyve26/Ticrr/Cgas/Zbtb7a/Cyren/Fam168a/Brip1/Swsap1/Poli/Gtf2h3/Poll/Aptx/Recql5/Rif1/Emsy/Eya1/Sfpq/Epc1/Dtx3l/Setx/Ercc3/Mlh3/Zranb3/Ercc5/Mre11a/Wdr70/Ino80/Ticrr/Rad50/Polq/Gen1/Rnf169/Lig1/Esc…
BP	GO:1901988	negative regulation of cell cycle phase transition	155	0.392964	1.65705	0.000642676	0.010629	0.00800171	4885	tags=34%, list=33%, signal=23%	Zc3h12d/Map3k20/Men1/Cdk5rap2/Ercc6/E2f7/Dgkz/Ezh2/Taok1/Cdk5rap2/Ctdspl/Pkd2/Ndc80/Ezh2/Timeless/Eme2/Zwilch/Pcid2/Bcl2/Ticrr/Zwint/Fhl1/Jade1/Eif2ak4/Muc1/Ccng1/Miip/Ovol1/Mdm2/Gigyf2/Taok2/Apbb2/Nek1/Mre11a/Ticrr/Cdk5rap2/Mad1l1/Dcun1d3/Stil/Gen1/Ndc80/Fem1b/Cul4a/Apc/Pkd2/Rfwd3/Wac/Ccar2/Cdk5rap2/Stil/Fbxo5/Apc/Zfp36l1/Gas1/Timeless/Abraxas1/Eme2/Stil/Uimc1/Cdk2ap2/Bub1/Mbd4/Apbb2/Trp53bp1/Bc…
BP	GO:0071559	response to transforming growth factor beta	138	0.397407	1.65587	0.000657356	0.0108099	0.00813785	3370	tags=21%, list=23%, signal=16%	Scx/Men1/Skil/Zfp451/Ankrd1/Hipk2/Fut8/Zbtb7a/Smad2/Runx1/Trim33/Zfhx3/Pxn/Zfyve9/Zfhx3/Ing2/Rasl11b/Igf1r/Lats2/Epb41l5/Gdnf/Serpine1/Smad1/Epb41l5/Zfhx3/Zbtb7a/Xcl1/Fos/Wwox/Dusp22/Cilp/Crkl/Zfhx3/Dcp1a/Zfp451/Cflar/Skil/Adam9/Mtmr4/Trim33/Zfhx3/Nrros/Cd109/Rock2/Smad3/Lrrc32/Lemd3/Dand5/Runx3/Zfp36l1/Htra3/Crebbp/Zeb2/Appl2/Zfhx3/Ep300/Igf1r/Tgfbr1/Map3k1/Cdh5
BP	GO:0030218	erythrocyte differentiation	96	0.439191	1.75813	0.000674475	0.0110285	0.00830247	5294	tags=36%, list=36%, signal=24%	Ank1/Mfhas1/Cdk6/Rcor1/Hspa1a/Zbtb7a/Cdin1/L3mbtl3/Adgrf5/Adgrf5/Ikzf1/Zbtb7a/Dmtn/Arid4a/Setd1a/Ank1/Acvr1b/Fam210b/Brd1/Abcb10/Stat5a/Kmt2e/Nckap1l/Cdk6/Ets1/Med1/Klf13/Ncapg2/Ncor1/Mb/Stat5b/Zfp36l1/Vegfa/Jak2/Gata2/Arid4a/Rcor1/Slc11a2/Hspa1a/Adgrf5/Prkdc/Ankrd54/Acvr2a/Adgrf5/Alas1/Klf13/Mfhas1/Ptbp3/Adar/Kmt2e/Foxo3/Hspa1b/Adar/Rbfox2/Jak2/Abcb10/Med1/Mapk14/Ufl1/Ncor1/Ets1/Arid4a/Brd1/Sh2b…
BP	GO:0016055	Wnt signaling pathway	231	0.355592	1.56729	0.000676944	0.0110376	0.00830932	2821	tags=19%, list=19%, signal=16%	Daam1/Macf1/Fzd6/Tle1/Wnt6/Tcf7l2/Macf1/Macf1/Sox4/Mark1/Frat1/Usp34/Lgr4/Strn/Celsr3/Wnt5a/Dixdc1/Fam53b/Lgr4/G3bp1/Pkd2/Amer1/Ankrd6/Wnt5b/Invs/Tiam1/Lats2/Pbxip1/Dixdc1/Notch1/Sox7/Gprc5b/Prdm15/Foxo1/Jade1/Ctnnd1/Tle1/Sox7/Kdm6a/Kpna1/Lrrk1/Grem1/Wwox/Hic1/Dvl3/Gnaq/Peg12/Gnaq/Btrc/Draxin/Dab2ip/Apoe/Csnk1e/Amer1/Rnf213/Gli3/Depdc1b/Hbp1/Bcl9/Mdfic/Gnaq/Dapk3/Six3/Mark2/Kdm6a/Apc/Wnt9a/Dixdc1…
BP	GO:0031060	regulation of histone methylation	67	0.481003	1.81372	0.000705709	0.0114742	0.00863801	2569	tags=18%, list=18%, signal=15%	Airn/Prdm9/Men1/Zfp369/Lcor/Jarid2/Fendrr/Prdm9/Nsd1/Mecp2/Nsd1/Asxl2/Asxl2/Bcor/Kmt2a/Rif1/Airn/Mtf2/Kmt2e/Paxbp1/Supt6/Kdm4c/Mthfr/Kdm4c/Nsd3/Kmt2b
BP	GO:0043117	positive regulation of vascular permeability	11	0.769317	1.88039	0.00071854	0.01165	0.00877035	894	tags=20%, list=6%, signal=19%	Ptp4a3/Tacr1/Angpt1/Fgfbp3/Ocln
BP	GO:0098660	inorganic ion transmembrane transport	242	0.352181	1.56063	0.000721023	0.0116525	0.0087722	2324	tags=18%, list=16%, signal=15%	Slc37a1/Nos1/Kcnc3/Ank1/Ank3/Kcnk13/Kcnk3/Tmem38b/Micu3/Ank3/Cacna1c/Atp6v0a2/Ank3/Slc5a5/Slc5a6/Kcnb1/Scara5/Ptafr/Pkd2/Atp6v1a/Atpsckmt/Ano1/Slc9a4/Gnb5/Hspa2/Slc25a25/Trpa1/Snx27/Cox15/Akap7/Kcnk2/Slc26a2/Ptk2b/Crbn/Pde4d/Akap9/Stk39/Akap9/Fhl1/Alg10b/Cacna2d1/Stim2/Kcnk2/Ank1/Ibtk/Xcl1/Kcnh2/Ank3/Tlr9/Pcsk9/Kcna5/Atp7a/Amigo1/Pik3cg/Steap2/Bbc3/Akap9/Slc6a9/Slc12a2/Atp1a3/Sumo1/Opa1/Gpr35/Chp…
BP	GO:0097190	apoptotic signaling pathway	347	0.321562	1.46893	0.000722729	0.0116525	0.0087722	3798	tags=22%, list=26%, signal=17%	Ankrd2/Brca2/Tmem102/Dido1/Fbh1/Rffl/Ptgs2/Ngfr/Skil/Hipk2/Trp53inp1/Ercc6/Aen/Trps1/Hspa1a/Pik3r1/Mapk9/Cxcl12/Atad5/Fnip2/Igf1/Ing2/Deptor/Trim32/Casp8ap2/Wdr35/Ikbkg/Brca2/Aen/Bcl2/Rb1cc1/Gdnf/Serpine1/Tnfrsf22/Pdcd7/Meis3/Fxn/Muc1/Birc6/Uri1/Mdm2/Acvr1b/Tlr3/Wwox/Hic1/Mcl1/Eya1/Sfpq/Atp7a/Syvn1/Serinc3/Bbc3/Dab2ip/Map2k5/Osm/Opa1/Zfp13/Sh3rf1/Cep63/Dido1/Cflar/Skil/Igf1/Tnfrsf22/Fem1b/Atad5/C…
BP	GO:0032869	cellular response to insulin stimulus	121	0.404008	1.66375	0.000748531	0.0119351	0.00898499	4602	tags=34%, list=31%, signal=24%	Hdac9/Irs3/Pik3r1/Lpin3/Socs3/Adipoq/Igf1r/Ptprj/Ankrd26/Irs1/Stxbp4/Foxo1/Pip4k2a/Lpin2/Rab8b/Irs1/Pcsk9/Opa1/Sik2/Ankrd26/Apc/Lpl/Wdtc1/Irs1/Foxc2/Rab8b/Srsf3/Prkci/Nck1/Apc/Zfp36l1/Agt/Rps6kb1/Trarg1/Eif4ebp2/Rps6kb1/Sgk1/Rbm4/Slc2a8/Appl2/Igf1r/Rhoq/Apc/C1qtnf9/Mfn2/Lpin1/Soga1/Zfp106/Prkdc/Myo5a/Pde3b/Lpin3/Rarres2/Irs2/Sorbs1/Atp2b1/Phip/Rab8a/Rab12/Pak1/Rab12/Lpin1/Bcar3/Syap1/Akt3/Myo5a/S…
BP	GO:0043114	regulation of vascular permeability	24	0.630208	1.88251	0.000769683	0.0121383	0.00913791	1176	tags=14%, list=8%, signal=13%	Ptp4a3/Tacr1/Angpt1/Fgfbp3/Slit2/Ocln/Ptprj/Slit2
BP	GO:0042552	myelination	70	0.464102	1.76858	0.000781439	0.0122901	0.0092522	5082	tags=38%, list=35%, signal=25%	Pard3/Egr2/Tcf7l2/Wasf3/Ngfr/Adam22/Igf1/Tsc1/Mbp/Mpdz/Tsc1/Kif14/Rara/Atrn/Amigo1/Pikfyve/Igf1/Abcd1/Mbp/Prx/Atrn/Tlr2/Tenm4/Pard3/Tlr2/Ckap5/Marveld1/Nf1/Tymp/Lpin1/Myo5a/Sh3tc2/Epb41l3/Tenm4/Adgrg6/Tenm4/Dlg1/Plec/Lpin1/Tsc1/Myo5a/Ctsc/Nab2/Ctsc/Dicer1/Dlg1/Cyfip1/Degs1/Tenm4/Rara/Kif14/Gnpat/Marveld1/Tlr2/Arhgef10/Epb41l3
BP	GO:0040014	regulation of multicellular organism growth	46	0.523385	1.82736	0.000791253	0.0124106	0.00934294	3518	tags=27%, list=24%, signal=20%	Bbs4/Alms1/Rai1/Mfsd2a/Mbd5/Ikzf1/Ankrd26/Bcl2/Fxn/Alms1/Gdf15/Atrn/Stat5a/Ankrd26/Gnas/Ghr/Atxn2/Atrn/Ncor1/Rai1/Stat5b/Agt/Fto/Atxn2/Bcl2/Chd7/Pik3ca
BP	GO:0043547	positive regulation of GTPase activity	156	0.382465	1.61162	0.00079548	0.0124431	0.00936739	3031	tags=20%, list=21%, signal=16%	Rapgef6/Rasgef1b/Arhgap29/Nedd9/Ccl25/Ralgps1/Arhgap42/Sos1/Ezh2/Wnt5a/Mtss2/Zc3h15/Sos2/Cdkl5/Sos1/Gnb5/Tsc1/Ezh2/Sos1/Tiam1/Rundc1/Ptk2b/Asap1/Myo9a/Mmut/Tsc1/Rgs16/Gpr65/Ccl22/Xcl1/Dvl3/Crkl/Arap2/Tbc1d22b/Snx18/Rgma/Sos1/Tbc1d2b/Rapgef2/Sos2/Sipa1l2/Rasgrp4/Rapgef3/Tbc1d16/Gnas/Rgma/Arhgap24/Garnl3/Dennd1b/Srgap2/Tbck/Mmut/Pip5k1a/Asap2/Als2/Tbc1d13/F2rl1/Rgma/Tiam1/Icam1/Rgma
BP	GO:1990138	neuron projection extension	98	0.436561	1.75428	0.000805143	0.0125602	0.00945556	5601	tags=39%, list=38%, signal=24%	Flrt3/Map3k13/Macf1/Macf1/Macf1/Plxna4/Cyfip2/Wnt5a/Cxcl12/Cdkl5/Mecp2/Map3k13/Slit2/Bmpr2/Slit2/Fxn/Dip2b/Eif2ak4/Sema3g/Draxin/Apoe/Sema3a/Sema6c/Sema3d/Shtn1/Wasf1/Raph1/Bdnf/Plxna1/Map1b/Draxin/Macf1/Plxna4/Vegfa/Sema6b/Itsn2/Llph/Mul1/Nedd4l/Sema3a/Postn/Dip2b/Map1b/Plxna4/Adnp/Pak1/Itga4/Map1b/Usp9x/Nrp2/Sema4a/Cyfip1/Gsk3b/Olfm1/Iqgap1/Raph1/Rufy3/Ulk2/Dbnl/Ttl/Nrp2/Mecp2/Nrp1/Olfm1/Sema3a…
BP	GO:0006812	cation transport	379	0.321059	1.47464	0.000809239	0.0125901	0.00947805	3065	tags=21%, list=21%, signal=17%	Nos1/Slc66a1/Kcnc3/Ank1/Ank3/Kcnk13/Ptgs2/Kcnk3/Myo1b/Tmem38b/Micu3/Tmco3/Ank3/Cacna1c/Atp6v0a2/Ank3/Slc5a5/Ccn2/Slc5a6/Kcnb1/Scara5/Cxcl12/Pkd2/Atp6v1a/Atpsckmt/Ano1/Igf1/Slc9a4/Gnb5/Hspa2/Slc25a25/Tsc1/Trpa1/Snx27/Pacsin3/Cox15/Maged2/Akap7/Kcnk2/Bcl2/Ptk2b/Crbn/Gdnf/Serpine1/Pde4d/Slc22a21/Akap9/Stk39/Lmtk2/Akap9/Tsc1/Fhl1/Calcrl/Slc7a8/Alg10b/Cacna2d1/Stim2/Kcnk2/Nfkbie/Ank1/Ibtk/Shank3/Cd300…
BP	GO:0019233	sensory perception of pain	49	0.518664	1.82912	0.000817409	0.012683	0.00954801	1053	tags=19%, list=7%, signal=18%	Tacr1/Nos1/Pomk/Ptgs2/Ngfr/Cxcl12/Ptafr/Zfhx2/Atpsckmt/Mecp2/Ano1/Trpa1/Mme/Pomk
BP	GO:0000725	recombinational repair	96	0.434622	1.73983	0.00082966	0.0128043	0.00963929	4178	tags=31%, list=28%, signal=22%	Brca2/Fbh1/Zfyve26/Ercc6/Palb2/Fancm/Rbbp8/Mbtd1/Top3a/Pogz/Helq/Timeless/Brca2/Zfyve26/Cgas/Swsap1/Poll/Recql5/Rif1/Sfpq/Epc1/Ercc5/Mre11a/Ino80/Polq/Gen1/Rfwd3/Rmi2/Fancm/Ino80/Cdc45/Pogz/Ercc5/Mcm9/Timeless/Smc6/Ube2n/Trp53bp1/Xrcc2/Smc6/Recql4/Slx4/Rpa2/Recql5/Recql4/Ing3/Rad51/Helb/Trp53bp1/Mrnip/Gen1/Rev3l/Epc2/Gins4
BP	GO:0071560	cellular response to transforming growth factor beta stimulus	134	0.38919	1.61321	0.00082865	0.0128043	0.00963929	3711	tags=21%, list=25%, signal=16%	Scx/Men1/Skil/Zfp451/Ankrd1/Hipk2/Fut8/Zbtb7a/Smad2/Runx1/Trim33/Pxn/Zfyve9/Ing2/Rasl11b/Igf1r/Lats2/Epb41l5/Gdnf/Serpine1/Smad1/Epb41l5/Zbtb7a/Xcl1/Fos/Wwox/Dusp22/Cilp/Crkl/Dcp1a/Zfp451/Cflar/Skil/Adam9/Mtmr4/Trim33/Nrros/Cd109/Smad3/Lrrc32/Lemd3/Dand5/Zfp36l1/Htra3/Crebbp/Zeb2/Appl2/Ep300/Igf1r/Tgfbr1/Map3k1/Cdh5/Dlx1/Itga3/Ep300/Apaf1/Acvr1/Smad7
BP	GO:0051051	negative regulation of transport	225	0.35502	1.56096	0.000869842	0.013297	0.0100102	3818	tags=27%, list=26%, signal=20%	Angpt1/Nos1/Esr1/Ank3/Ptgs2/Lif/Rab11fip1/Ank3/Klf7/Lif/Ank3/Itgb1bp1/Kcnb1/Klf7/Pkd2/Gnb5/Sirt4/Pip4p2/Snx27/Lrpap1/Pacsin3/Adipoq/Bcl2/Irs1/Ptk2b/Crbn/Notch1/Stk39/Rab23/Apod/Dmtn/Ppp1r9a/Cd300a/Lrsam1/Best3/Irs1/Kcnh2/Ank3/Tlr9/Pcsk9/Kcna5/Atp7a/Gnaq/Os9/Gnaq/Slc6a9/Osm/Sumo1/Apoe/Gpr35/Lrsam1/Chp1/Hbp1/Trim27/Mdfic/Gnaq/Arhgap8/Nckap1l/Gnas/Rab11fip1/Rgs2/Syt11/Pkd2/Madd/Irs1/Atxn2/Tlr2/Map1b…
BP	GO:0010631	epithelial cell migration	177	0.37605	1.60819	0.000893494	0.0135717	0.010217	3035	tags=20%, list=21%, signal=16%	Ptp4a3/Tacr1/Angpt1/Atoh8/Macf1/Hdac9/Foxp1/Macf1/Ptgs2/Macf1/Dock5/Nus1/Wnt5a/Itgb1bp1/Dll4/Mecp2/Nus1/Vash1/Pxn/Igf1/Nr2f2/Slit2/Bmpr2/Epb41l5/Ptk2b/Notch1/Serpine1/Slit2/Pfn2/Epb41l5/Lgals8/Angpt2/Grem1/Anln/Hyal1/Pik3cg/Ephb4/Rin2/Dab2ip/Map2k5/Stat5a/Apoe/Igf1/Sema3a/Adam9/Nanos1/Clec14a/Zc3h12a/Ets1/Adam8/Amot/Foxc2/Hyal1/Loxl2/Lgals8/Rock2/Met/Lemd3/Macf1/Sash1/Agt/Sp100/Adora2b/Foxp1/Vegfa
BP	GO:0090132	epithelium migration	177	0.37605	1.60819	0.000893494	0.0135717	0.010217	3035	tags=20%, list=21%, signal=16%	Ptp4a3/Tacr1/Angpt1/Atoh8/Macf1/Hdac9/Foxp1/Macf1/Ptgs2/Macf1/Dock5/Nus1/Wnt5a/Itgb1bp1/Dll4/Mecp2/Nus1/Vash1/Pxn/Igf1/Nr2f2/Slit2/Bmpr2/Epb41l5/Ptk2b/Notch1/Serpine1/Slit2/Pfn2/Epb41l5/Lgals8/Angpt2/Grem1/Anln/Hyal1/Pik3cg/Ephb4/Rin2/Dab2ip/Map2k5/Stat5a/Apoe/Igf1/Sema3a/Adam9/Nanos1/Clec14a/Zc3h12a/Ets1/Adam8/Amot/Foxc2/Hyal1/Loxl2/Lgals8/Rock2/Met/Lemd3/Macf1/Sash1/Agt/Sp100/Adora2b/Foxp1/Vegfa
BP	GO:0007272	ensheathment of neurons	72	0.458576	1.74557	0.000903102	0.0136102	0.010246	5082	tags=38%, list=35%, signal=25%	Pard3/Egr2/Tcf7l2/Wasf3/Ngfr/Adam22/Igf1/Tsc1/Mbp/Mpdz/Tsc1/Kif14/Rara/Atrn/Amigo1/Pikfyve/Igf1/Abcd1/Mbp/Prx/Atrn/Tlr2/Tenm4/Pard3/Tlr2/Ckap5/Marveld1/Nf1/Tymp/Lpin1/Myo5a/Sh3tc2/Epb41l3/Tenm4/Adgrg6/Tenm4/Dlg1/Plec/Lpin1/Tsc1/Myo5a/Ctsc/Nab2/Ctsc/Dicer1/Dlg1/Cyfip1/Degs1/Tenm4/Rara/Kif14/Gnpat/Marveld1/Tlr2/Arhgef10/Epb41l3
BP	GO:0008366	axon ensheathment	72	0.458576	1.74557	0.000903102	0.0136102	0.010246	5082	tags=38%, list=35%, signal=25%	Pard3/Egr2/Tcf7l2/Wasf3/Ngfr/Adam22/Igf1/Tsc1/Mbp/Mpdz/Tsc1/Kif14/Rara/Atrn/Amigo1/Pikfyve/Igf1/Abcd1/Mbp/Prx/Atrn/Tlr2/Tenm4/Pard3/Tlr2/Ckap5/Marveld1/Nf1/Tymp/Lpin1/Myo5a/Sh3tc2/Epb41l3/Tenm4/Adgrg6/Tenm4/Dlg1/Plec/Lpin1/Tsc1/Myo5a/Ctsc/Nab2/Ctsc/Dicer1/Dlg1/Cyfip1/Degs1/Tenm4/Rara/Kif14/Gnpat/Marveld1/Tlr2/Arhgef10/Epb41l3
BP	GO:0009914	hormone transport	139	0.38895	1.62529	0.000902999	0.0136102	0.010246	3818	tags=29%, list=26%, signal=22%	Tacr1/Nos1/Pfkfb2/Tcf7l2/Ffar2/Tbx3/Sox4/Lif/Rab11fip1/Klf7/Lif/Cacna1c/Smad2/Kcnb1/Runx1/Baiap3/Klf7/Ano1/Sirt4/Trpa1/Tbx3/Adipoq/Ncoa6/Irs1/Stxbp4/Slc7a8/Rab8b/Irs1/Arrb1/Ywhaz/Osm/Kdm5b/Eipr1/Gnas/Kdm5b/Rab11fip1/Slc8b1/Arntl/Madd/Ncoa6/Irs1/Rab8b/Sidt2/Rest/Smpd3/Ptger4/Agt/Ccdc186/Slc16a1/Ptger4/Cry2/Nadk/Jak2/Sox11/Rbm4/Cry2/Chd7/Mfn2/Oga/Tmf1/Cpe/Myo5a/Abcg1/Apln/Alox5/Pde3b/Acvr2a/Slc7a5/…
BP	GO:0032770	positive regulation of monooxygenase activity	12	0.728374	1.80431	0.000925552	0.0138935	0.0104592	2345	tags=43%, list=16%, signal=36%	Esr1/Nus1/Nus1/Ptk2b/Gdnf/Dhfr/Atp7a/Apoe/Fcer2a
BP	GO:0080135	regulation of cellular response to stress	401	0.321224	1.48628	0.000926712	0.0138935	0.0104592	3331	tags=19%, list=23%, signal=16%	Rnf169/Foxp1/Map3k20/Parg/Mfhas1/Fbh1/Ptgs2/Men1/Skil/Ankrd1/Sox4/Hipk2/Ercc6/Ankle1/Fut8/Rbbp8/Pik3r1/Ccn2/Ddr2/Wnt5a/Taok1/Mapk9/Dixdc1/Mbtd1/Cxcl12/Smg1/Tbc1d24/Usp25/Nsd2/Atad5/Pogz/Ankrd6/Tsc1/Trim32/Naip5/Timeless/Xylt1/Fktn/Igf1r/Ikbkg/Dixdc1/Rnf169/Kcnk2/Ptk2b/Rb1cc1/Fktn/Stk39/Cgas/Foxo1/Tsc1/Fgd4/Map3k11/Cyren/Muc1/Fam168a/Kcnk2/Mdm2/Dhfr/Mecom/Pagr1a/Taok2/Tlr3/Recql5/Hic1/Dusp22/Rif1/…
BP	GO:0035107	appendage morphogenesis	89	0.440127	1.74679	0.000940772	0.0140314	0.010563	3459	tags=28%, list=24%, signal=21%	Fzd6/Cplane1/Ift88/Map3k20/Tbx3/Sox4/Zfp219/Cacna1c/Ttbk2/Wnt5a/Ift122/Shox2/Fmn1/Plxna2/Tbx3/Notch1/Rab23/Ttbk2/Mbnl1/Shox2/Iqce/En1/Grem1/Mecom/Ttbk2/Plxna2/Atp7a/Gnaq/Rdh10/Gnaq/Gli3/Ift122/Gnaq/Gnas/Asph/Wnt9a/Med1/Ift52/Bpnt2/Gli3/Tfap2a/Tmem231/Gas1/Cplane1/Runx2/Gli2/Sox11/Fzd6/Intu/Bcl2l11/Osr1/Chd7/Atrx
BP	GO:0035108	limb morphogenesis	89	0.440127	1.74679	0.000940772	0.0140314	0.010563	3459	tags=28%, list=24%, signal=21%	Fzd6/Cplane1/Ift88/Map3k20/Tbx3/Sox4/Zfp219/Cacna1c/Ttbk2/Wnt5a/Ift122/Shox2/Fmn1/Plxna2/Tbx3/Notch1/Rab23/Ttbk2/Mbnl1/Shox2/Iqce/En1/Grem1/Mecom/Ttbk2/Plxna2/Atp7a/Gnaq/Rdh10/Gnaq/Gli3/Ift122/Gnaq/Gnas/Asph/Wnt9a/Med1/Ift52/Bpnt2/Gli3/Tfap2a/Tmem231/Gas1/Cplane1/Runx2/Gli2/Sox11/Fzd6/Intu/Bcl2l11/Osr1/Chd7/Atrx
BP	GO:0009451	RNA modification	96	0.431949	1.72913	0.000960971	0.0142589	0.0107344	2076	tags=21%, list=14%, signal=18%	Gtpbp3/Tyw3/Mettl8/Tyw5/Gtpbp3/Mettl14/Alkbh8/Mettl15/Pcif1/Aars/Bud23/Thada/Zcchc4/Virma/Pus7l/Ankrd16/Thumpd2/Apobec3/Pus7/Mettl4/Osgep/Mettl16/Apobec3/Ankrd16/Ankrd16/Nsun3/Rpusd1/Alkbh5/Syncrip/Naf1/Mocs3/Virma/Virma
BP	GO:0048638	regulation of developmental growth	200	0.359967	1.56007	0.00097105	0.0143715	0.0108191	3579	tags=24%, list=24%, signal=19%	Map3k13/Macf1/Foxp1/Tcf7l2/Macf1/Men1/Macf1/Bbs4/Plxna4/Alms1/Jarid2/Cacna1c/Wnt5a/Cxcl12/Cdkl5/Mecp2/Igf1/Rai1/Map3k13/Slit2/Mfsd2a/Bmpr2/Igf1r/Mbd5/Lats2/Ikzf1/Ankrd26/Kcnk2/Bcl2/Notch1/Serpine1/Slit2/Fxn/Dip2b/Alms1/Ncam1/Sash3/Kcnk2/Gdf15/Atrn/Sema3g/Draxin/Rgma/Stat5a/Apoe/Igf1/Ankrd26/Sema3a/Sema6c/Sema3d/Shtn1/Gnas/Rgma/Rgs2/Apc/Ccn4/Ghr/Foxc2/Atxn2/Atrn/Mapk11/Bdnf/Ncor1/Map1b/Draxin/Rai1…
BP	GO:0070507	regulation of microtubule cytoskeleton organization	104	0.417773	1.69076	0.000998555	0.0147032	0.0110688	4610	tags=29%, list=31%, signal=21%	Bicd1/Ripor2/Cdk5rap2/Hspa1a/Ttbk2/Taok1/Dixdc1/Cdk5rap2/Mecp2/Spef1/Prune1/Mpdz/Cep70/Hdgfl3/Gba2/Dixdc1/Akap9/Akap9/Clip3/Ttbk2/Hnrnpu/Ttbk2/Akap9/Cdk5rap2/Pde4dip/Ccsap/Pde4dip/Map1a/Arhgef2/Chmp7/Mark2/Camsap1/Apc/Dixdc1/Pde4dip/Map1a/Dixdc1/Map6/Map1b/Cdk5rap2/Met/Mark2/Apc/Cep97/Rassf7/Sgk1/Cdk2ap2/Eml4/Hnrnpu/Ckap5/Togaram1/Cdh5/Hspa1a/Apc/Ska3/Dst/Rassf7/Dst/Camsap1/Bicd2/Ska1/Nin/Cdk5rap…
BP	GO:0043010	camera-type eye development	171	0.380157	1.62061	0.00101555	0.0149154	0.0112286	3669	tags=26%, list=25%, signal=20%	Myh10/Crb2/Pou2f1/Cep290/Clcn2/Gdf11/Skil/Cep290/Bbs4/Hipk2/Lif/Kmt2c/Lif/Alms1/Cacna1c/Sos1/Gnat2/Ift122/Kdm2b/Dll4/Sos1/Maf/Slc25a25/Tenm3/Mfsd2a/Bmpr2/Sos1/Fat1/Tenm3/Ikzf1/Celf4/Irx5/Fat1/Six5/Alms1/Mertk/Rara/Gdf11/Abi2/Nphp1/Foxf2/Dlx2/Kdm2b/Rdh10/Rcn1/Slc4a7/Sos1/Man2a1/Gli3/Skil/Ift122/Fat1/Frs2/Six3/Nectin3/Apc/Med1/Foxc2/Fat1/Plaat3/Smad3/Stra6/Apc/Gli3/Tfap2a/Nectin1/Tmem231/Pds5a/Gas1…
BP	GO:0021549	cerebellum development	58	0.485394	1.79213	0.00105115	0.0153213	0.0115342	3326	tags=32%, list=23%, signal=25%	Myh10/Rora/Cplane1/Ttbk2/Ezh2/Dixdc1/Nav2/Aars/Mecp2/Ezh2/Igf1r/Nav2/Dixdc1/Coq8b/Ttbk2/En1/Kif14/B4galt2/Ttbk2/Atp7a/Atrn/Crkl/Nanos1/Dixdc1/Atxn2/Dixdc1/Atrn/Samd4b/Pdss2/Gas1/Cplane1/Nfix/Gli2/Ogdh/Rere/Atxn2/Igf1r
BP	GO:0032535	regulation of cellular component size	211	0.360724	1.56891	0.00105073	0.0153213	0.0115342	5992	tags=43%, list=41%, signal=26%	Map3k13/Macf1/Macf1/Macf1/Bbs4/Capza1/Plxna4/Ssh2/Cyfip2/Wnt5a/Cxcl12/Fmn1/Cdkl5/Map3k13/Plekhh2/Tsc1/Slit2/Deptor/Bmpr2/Fchsd1/Gba2/Ssh2/Ptk2b/Rb1cc1/Lrrc8e/Slit2/Pfn2/Tsc1/Fxn/Dip2b/Dmtn/Ppp1r9a/Scin/Shank3/Lrrc8e/Gm14137/Atp7a/Sema3g/Slc12a2/Draxin/Rgma/Apoe/Baiap2/Sema3a/Sema6c/Sema3d/Lrrc8e/Chmp3/Rapgef3/Lrrc8a/Shtn1/Nckap1l/Abitram/Rgma/Rb1cc1/Wdtc1/Ssh2/Inf2/Mlst8/Tlr2/Bdnf/Mphosph8/Map1b/…
BP	GO:0070372	regulation of ERK1 and ERK2 cascade	147	0.382876	1.60893	0.00105478	0.0153355	0.0115448	2576	tags=20%, list=18%, signal=17%	Angpt1/Esr1/Mfhas1/Lif/Gpr55/Ccl25/Lif/Zdhhc17/Fgfbp3/Ccn2/Ddr2/Nqo2/Itgb1bp1/Cxcl12/Igf1/Adipoq/Gpr183/Ankrd26/Ptk2b/Pdgfa/Notch1/Rara/Ccl22/Gpr183/Xcl1/Garem1/Spry4/Tlr9/Arrb1/Ywhaz/Crkl/Card9/Phlpp1/Dab2ip/Mturn/Apoe/Ccn2/Cflar/Rapgef2/Igf1/Nqo2/Ankrd26/Frs2/Arhgap8/Syk/Mturn/Tpbg/Dusp3/Pdgfa/Tlr2/Map3k12
BP	GO:0034101	erythrocyte homeostasis	101	0.421322	1.69819	0.00106999	0.0154787	0.0116526	4905	tags=32%, list=33%, signal=21%	Ank1/Mfhas1/Cdk6/Rcor1/Hspa1a/Zbtb7a/Cdin1/L3mbtl3/Adgrf5/Adgrf5/Ikzf1/Zbtb7a/Dmtn/Arid4a/Setd1a/Ank1/Acvr1b/Fam210b/Brd1/Abcb10/Stat5a/Kmt2e/Nckap1l/Cdk6/Ets1/Med1/Klf13/Ncapg2/Ncor1/Mb/Stat5b/Zfp36l1/Vegfa/Jak2/Gata2/Arid4a/Rcor1/Slc11a2/Hspa1a/Adgrf5/Prkdc/Ankrd54/Acvr2a/Adgrf5/Alas1/Klf13/Mfhas1/Ptbp3/Adar/Kmt2e/Foxo3/Hspa1b/Adar/Rbfox2/Jak2/Abcb10/Med1/Mapk14/Ufl1/Ncor1/Ets1
BP	GO:0051090	regulation of DNA-binding transcription factor activity	238	0.354978	1.56958	0.00107454	0.0155056	0.0116729	3456	tags=21%, list=24%, signal=16%	Esr1/Map3k13/Rps6ka5/Stk36/Fzd6/Tcf7l2/Men1/Rwdd3/Irak3/Hipk2/Hspa1a/Trim12c/Zbtb7a/Carf/Ddr2/Ezh2/Wnt5a/Zic2/Pkd2/Erc1/Lpar5/Map3k13/Ezh2/Trim32/Zic2/Lrp8/Pura/Trib2/Igf1r/Ikbkg/Zbtb7a/Eif2ak4/Prkch/Camk1d/Grem1/Zc4h2/Tlr3/Med13/Tlr9/Med13/Arrb1/Card9/Dab2ip/Map2k5/Kdm5a/Mturn/Sumo1/Cflar/Chp1/Gli3/Arhgef2/Trim27/Commd6/Hes6/Syk/Zc3h12a/Mturn/Dhx33/Adam8/Pkd2/Ptma/Tlr2/Bdnf/Prkci/Camk1d/Taf3/Tri…
BP	GO:0060191	regulation of lipase activity	31	0.567955	1.80577	0.00108289	0.0155484	0.0117051	3185	tags=27%, list=22%, signal=21%	Lmf1/Bicd1/Esr1/Hdac9/Gpr55/Ptafr/Gnaq/Gnaq/Gnaq/Ang/Rgs2/Cd86/Agt/Angptl4/Pla2g5
BP	GO:0048562	embryonic organ morphogenesis	157	0.379641	1.60184	0.00108162	0.0155484	0.0117051	3801	tags=25%, list=26%, signal=19%	Crb2/Fzd6/Tcf7l2/Men1/Ripor2/Tbx3/Hipk2/Ccdc39/Wnt5a/Ift122/Kdm2b/Smad2/Shox2/Pkd2/Hoxa6/Triobp/Asxl2/Tbx3/Hoxd3/Asxl2/Irx5/Notch1/Shox2/Kdm6a/Tcap/Dvl3/Eya1/Dlx1as/Foxf2/Dlx2/Hyal1/Kdm2b/Rdh10/Arl13b/Gli3/Stil/Ift122/Frs2/Gnas/Six3/Kdm6a/Wnt9a/Ift52/Pkd2/Foxc2/Otx1/Hyal1/Smad3/Stra6/Stil/Triobp/Gli3/Rest/Tfap2a/Gas1/Slc39a1/Stil/Runx2/Gli2/Phactr4/Sox11/Gata2/Kif3a/Fzd6/Nckap1/Osr1/Tgfbr1/Chd7/V…
BP	GO:0048009	insulin-like growth factor receptor signaling pathway	18	0.666016	1.82738	0.00110673	0.015812	0.0119036	2464	tags=36%, list=17%, signal=30%	Ift88/Pik3r1/Igf1/Igf1r/Atxn1/Irs1/Myorg/Gigyf2/Irs1/Myorg/Cilp/Igf1/Ghr/Irs1
BP	GO:0034504	protein localization to nucleus	208	0.351305	1.52693	0.00112172	0.0159866	0.012035	4078	tags=24%, list=28%, signal=18%	Angpt1/Mfhas1/Nr5a1/Ptgs2/Ngfr/Bbs4/E2f3/Lif/Lif/Zbtb7a/Morc3/Pik3r1/Fam53b/Cdkl5/Kpna4/Banp/Lats2/Tnpo2/Syne1/Snupn/Irs1/Notch1/Rab23/Apod/Zbtb7a/Kpna1/Hnrnpu/Mdm2/Irs1/Ipo13/Rassf5/Rassf5/Syne1/Ciz1/Dtx3l/Sumo1/Cd2ap/Pikfyve/Chp1/Gli3/Fam53c/Mdfic/Six3/Syk/Zc3h12a/Arntl/Med1/Irs1/Nol8/Tor1aip2/Cd2ap/Tor1b/Taf3/Nup98/Taf3/Gli3/Xpa/Kpna3/Agt/Ppp2ca/Syne2/Sp100/Cse1l/Tor1aip2/Cry2/Taf8/Jak2/Taf8/H…
BP	GO:2000045	regulation of G1/S transition of mitotic cell cycle	96	0.429469	1.7192	0.00112809	0.0160378	0.0120736	4417	tags=33%, list=30%, signal=23%	Cenpj/Zc3h12d/Men1/E2f7/Dgkz/Ddr2/Ezh2/Ctdspl/Pkd2/Ezh2/Bcl2/Cenpj/Fhl1/Jade1/Muc1/Kif14/Mdm2/Gigyf2/Kcna5/Hyal1/Lsm11/Ino80/Dcun1d3/Stil/Kmt2e/Cul4a/Apc/Pkd2/Rfwd3/Dbf4/Hyal1/Wac/Stil/Apc/Ino80/Bid/Ppp2ca/Stil/Crebbp/Cdk2ap2/Appl2/Bcl2/Rpa2/Apc/Cdkn1a/Prkdc/Acvr1/Ankrd17/Ctdspl/Haspin/Kank2/Dcun1d3/Mnat1/Dlg1/Larp7/Kmt2e/Eif4g1/Adamts1/Ppp2r3d/Apc/Dlg1/Aif1
BP	GO:1902117	positive regulation of organelle assembly	57	0.492886	1.80767	0.00113503	0.0160968	0.0121179	2546	tags=24%, list=17%, signal=20%	Cenpj/Cep295/Bbs4/Ttbk2/Mapk9/G3bp1/Pan3/Cenpj/Asap1/Ttbk2/Cep295/Pip4k2a/Ccdc88a/Cep295/Cnot6l/Lrsam1/Ttbk2/Snx18/Pan3/Lrsam1/Pan3/Stil/Ccdc88a/Cep135/Ccp110/Entr1/Ccdc88a/Dzip1/Mark4
BP	GO:0046488	phosphatidylinositol metabolic process	85	0.439781	1.73392	0.00114298	0.0161698	0.0121729	3148	tags=29%, list=21%, signal=23%	Pik3c2b/Pigb/Itpka/Efr3b/Dgke/Pik3r1/Smg1/Pitpnc1/Socs3/Pigl/Itpkc/Pip4p2/Mtmr10/Pdgfa/Mtmr11/Pip4k2a/Pigb/Fam126b/Pi4k2b/Pik3cg/Itpkb/Mtmr10/Piga/Pikfyve/Sla2/Mtmr4/Synj2/Lclat1/Smg1/Bpnt2/Pdgfa/Pip5k1a/Synj2/Mtmr9/Uvrag/Pitpnc1/Socs6/Mtmr6/Pigk
BP	GO:0071375	cellular response to peptide hormone stimulus	152	0.374378	1.57794	0.00117886	0.0164754	0.012403	4808	tags=34%, list=33%, signal=23%	Hdac9/Irs3/Pik3r1/Lpin3/Pxn/Igf1/Socs3/Adipoq/Igf1r/Mbd5/Ptprj/Ankrd26/Irs1/Stxbp4/Foxo1/Pip4k2a/Lpin2/Gdf15/Rab8b/Irs1/Pcsk9/Stat5a/Opa1/Sik2/Igf1/Ankrd26/Apc/Lpl/Wdtc1/Ghr/Irs1/Foxc2/Rab8b/Srsf3/Prkci/Rock2/Stat5b/Nck1/Apc/Zfp36l1/Agt/Jak1/Rps6kb1/Trarg1/Eif4ebp2/Jak2/Rps6kb1/Adcy6/Sgk1/Rbm4/Nr4a1/Slc2a8/Appl2/Igf1r/Rhoq/Apc/C1qtnf9/Mfn2/Lpin1/Soga1/Zfp106/Prkdc/Myo5a/Pde3b/Lpin3/Rarres2/Irs2/S…
BP	GO:0006112	energy reserve metabolic process	36	0.550337	1.80224	0.00120948	0.016822	0.0126639	2636	tags=29%, list=18%, signal=24%	Tcf7l2/Stk40/Stbd1/Ppp1r3b/Igf1/Gfpt1/Adgrf5/Pcdh12/Adgrf5/Irs1/Rb1cc1/Phkb/Phka2/Irs1/Epm2aip1/Igf1/Gnas/Rb1cc1/Irs1/Epm2aip1
BP	GO:0031641	regulation of myelination	29	0.579609	1.82349	0.00121929	0.016872	0.0127015	4817	tags=39%, list=33%, signal=26%	Pard3/Egr2/Tcf7l2/Wasf3/Ngfr/Igf1/Kif14/Rara/Igf1/Tenm4/Pard3/Tymp/Lpin1/Tenm4/Tenm4/Dlg1/Lpin1/Ctsc/Ctsc/Dicer1/Dlg1/Cyfip1/Tenm4/Rara/Kif14
BP	GO:0018105	peptidyl-serine phosphorylation	184	0.370796	1.59308	0.00122184	0.016872	0.0127015	3539	tags=23%, list=24%, signal=18%	Angpt1/Nos1/Plcl1/Map3k13/Rps6ka5/Ptgs2/Hipk2/Ercc6/Lif/Lif/Morc3/Ttbk2/Wnt5a/Mapk9/Smg1/Fnip2/Nsd1/Nsd1/Map3k13/Rps6ka2/Lats2/Bcl2/Pde4d/Akap9/Stk39/Lmtk2/Pfn2/Akap9/Plcl2/Ttbk2/Dmtn/Prkch/Camk1d/Ttbk2/Plcl2/Arrb1/Araf/Akap9/Osm/Csnk1e/Pikfyve/Rapgef3/Mark2/Syk/Sgk2/Smg1/Sbk1/Araf/Map3k12/Bdnf/Prkci/Camk1d/Rock2/Caprin2/Met/Nck1/Mark2/Rictor/Lmtk2/Agt/Rps6kb1/Vegfa/Wnk1/Map3k12/Rps6kb1/Stk38l/Sg…
BP	GO:0005975	carbohydrate metabolic process	270	0.334596	1.48737	0.00121786	0.016872	0.0127015	4648	tags=32%, list=32%, signal=23%	Pfkfb2/Rora/Pomk/Parg/Tcf7l2/Itpka/Ovgp1/Stk40/Pfkp/Cbfa2t3/Dcxr/Chst10/Zbtb7a/Shpk/Pik3r1/Ptafr/Stbd1/Gla/Ppp1r3b/Lancl2/B3gnt8/Mecp2/Gdpgp1/Hectd4/Igf1/Gfpt1/B3gnt9/Pcdh12/Adipoq/Hectd4/B3glct/Gba2/Pfkfb4/Pomk/Irs1/Ptk2b/Rb1cc1/Has1/Chst7/Phkb/Apod/Foxo1/St8sia4/Zbtb7a/Phka2/Ippk/Aoah/Slc35b4/Myorg/Csgalnact1/Irs1/Epm2aip1/Myorg/B4galt2/Hyal1/Glb1l/Siae/Man2a1/St6galnac4/Ggta1/Man2c1/Hsd11b1/Ig…
BP	GO:0019725	cellular homeostasis	381	0.31365	1.44433	0.00123178	0.0169686	0.0127743	3604	tags=22%, list=25%, signal=17%	Tacr1/Nos1/Esr1/Slc25a27/Tcf7l2/Ngfr/Kcnk3/Sox4/Ptgir/Tmem38b/Micu3/Gpr55/Ric3/Lpar6/Klf7/Rnf135/Alms1/Cacna1c/Mon1a/Pik3r1/Atp6v0a2/Wnt5a/Gnat2/Taok1/Kcnb1/Scara5/Baiap3/Klf7/Pkd2/Atp6v1a/Ano1/Igf1/Slc9a4/Thada/Ptgfr/Dmxl1/Trim32/Trpa1/Igf1r/Ncoa6/Bcl2/Ptk2b/Lrrc8e/Stxbp4/Aplp2/Pde4d/Slc25a27/Fxn/Gpr65/Alms1/Cacna2d1/Stim2/Ibtk/Shank3/Xcl1/Lrrc8e/Arrb1/Slc9b1/Gpr89/Kcna5/Atp7a/P2ry2/Pik3cg/Slc4a…
BP	GO:0002027	regulation of heart rate	24	0.620813	1.85445	0.00124647	0.01713	0.0128958	2915	tags=35%, list=20%, signal=28%	Cacna1c/Pik3r1/Shox2/Irx5/Pde4d/Akap9/Akap9/Shox2/Cacna2d1/Mdm2/Kcnh2/Kcna5/Akap9/Sema3a/Adm2/Mdm4/Agt
BP	GO:1902905	positive regulation of supramolecular fiber organization	109	0.407261	1.65648	0.00127606	0.017495	0.0131706	4432	tags=32%, list=30%, signal=22%	Tacr1/Wasf3/Cdk5rap2/Hspa1a/Ccn2/Itgb1bp1/Cdk5rap2/Fmn1/Mecp2/Pxn/Tsc1/Fchsd1/Sorbs3/Ptk2b/Akap9/Pfn2/Akap9/Tsc1/Ccdc88a/Gpr65/Scin/Abi2/Gm14137/Akap9/Ccn2/Cdk5rap2/Baiap2/Pde4dip/Whamm/Pde4dip/Ccdc88a/Trim27/Rapgef3/Nckap1l/Apc/Wasf1/Ccdc88a/Pde4dip/Mlst8/Map1b/Cdk5rap2/Rock2/Smad3/Fchsd2/Met/Nck1/Apc/Rictor/F2rl1/Icam1/Nckap1/Ckap5/Plek/Tgfbr1/Togaram1/Map3k1/Hspa1a/Apc/Nin/Cdk5rap2/Slain2/Map1…
BP	GO:1901532	regulation of hematopoietic progenitor cell differentiation	21	0.646915	1.87008	0.00128133	0.0175257	0.0131936	2305	tags=30%, list=16%, signal=26%	Cdk6/Ankle1/Mettl14/Sos1/Sos2/Sos1/Sos1/N4bp2l2/Notch1/Pus7/Setd1a/Sos1/Sos2/Cdk6
BP	GO:0005976	polysaccharide metabolic process	51	0.501683	1.77952	0.0013162	0.0178574	0.0134433	3014	tags=29%, list=21%, signal=23%	Tcf7l2/Stk40/Stbd1/Ppp1r3b/B3gnt8/Igf1/Gfpt1/B3gnt9/Pcdh12/Irs1/Rb1cc1/Has1/Phkb/Phka2/Aoah/Csgalnact1/Irs1/Epm2aip1/Igf1/Rb1cc1/Irs1/Epm2aip1/Hs2st1/Smpd3/Ptger4/Phka1/Ptger4
BP	GO:0048592	eye morphogenesis	86	0.437251	1.72852	0.00131792	0.0178574	0.0134433	3793	tags=31%, list=26%, signal=23%	Crb2/Pou2f1/Gdf11/Bbs4/Hipk2/Alms1/Gnat2/Ift122/Kdm2b/Tenm3/Mfsd2a/Fat1/Tenm3/Ikzf1/Bcl2/Irx5/Fat1/Alms1/Gdf11/Abi2/Foxf2/Kdm2b/Slc4a7/Man2a1/Gli3/Ift122/Fat1/Frs2/Six3/Stau2/Nectin3/Fat1/Bdnf/Stau2/Prkci/Stra6/Gli3/Tfap2a/Nectin1/Gas1/Lctl/Vegfa/Phactr4/Stau2/Sox11/Bcl2/Nf1/Vax2/Hipk1/Mfn2/Hipk1/Rdh13/Zhx2/Fat1/Notch2/Phactr4/Tsku
BP	GO:0003015	heart process	81	0.440102	1.7187	0.00131796	0.0178574	0.0134433	4412	tags=38%, list=30%, signal=27%	Nos1/Akap13/Sp4/Tmem38b/Cacna1c/Pik3r1/Ccn2/Shox2/Rps6ka2/Irx5/Pde4d/Akap9/Akap9/Shox2/Cacna2d1/Tcap/Mdm2/Myl1/Kcnh2/Kcna5/Akap9/Atp1a3/Sumo1/Ccn2/Sema3a/Zc3h12a/Rgs2/Pde4b/Adm2/Mdm4/Met/Kcnj8/Agt/Dnm1l/Jak2/Smtn/Pik3ca/Sema3a/Apln/Smad7/Camk2d/Tbx18/Akap13/Shox2/Hbegf/Dlg1/Ppp1r13l/Hdac4/Gjc1/Pik3ca/Dlg1/Prkca
BP	GO:0098609	cell-cell adhesion	362	0.320465	1.4726	0.00131763	0.0178574	0.0134433	2990	tags=17%, list=20%, signal=15%	Pard3/Flrt3/Crb2/Zc3h12d/Cdsn/Ank3/Il2ra/Sell/Ripor2/Cd274/Sox4/Tnfsf13b/Ccdc141/Boc/Ank3/Ccl25/Cyfip2/Pik3r1/Ank3/Celsr3/Wnt5a/Glmn/Runx1/Efr3a/Cxcl12/Ptafr/Nfkbiz/Igf1/Dlg3/Slit2/Tenm3/Mbp/Fat1/Pcdh12/Adipoq/Il12rb2/Tenm3/Ikzf1/Epb41l5/Bcl2/Notch1/Pde4d/Slit2/Rap2b/Epb41l5/Itga1/Nectin4/Fat1/Ctnnd1/Dmtn/Il20rb/Lgals8/Ncam1/Arvcf/Rara/Sash3/Itga7/Cd300a/Cd83/Xcl1/Taok2/Ank3/Dusp22/Cd200r1/Amigo1…
BP	GO:0050804	modulation of chemical synaptic transmission	204	0.349349	1.51854	0.0013549	0.0182722	0.0137556	2281	tags=20%, list=16%, signal=17%	Akap9/Eif2ak4/Sipa1l1/Jak2/Ssh1/Nlgn2/Iqsec2/Shank3/Htt/Adrb2/Akap9/Srf/Ntng2/P2rx7/Crtc1/Eif2ak4/Lrrk2/Erc1/Rapgef2/Dvl1/Akap12/Dtnbp1/Akap9/Grik5/Ppp1r9a/Lrp8/Eif4e/Kmt2a/Dmpk/Ptpra/Prepl/Ppp1r9b/Pak1/Plekhg5/Plcl2/Ccr2/Stxbp5/Sorcs2/Tbc1d24/Creb1/Mecp2/Tubb2b/Bscl2/Pxk/Mgll/Gsk3b/Mef2c/Dnm1l/Adra2a/Hrh2/Iqsec2/Btbd9/Erc1/Ssh1/Srf/Kcnb1/Slc12a2/Akap7/Cacna1a/Prnp/Dmpk/Kcnh1/Homer1/Sphk1/Prkce/P…
BP	GO:0099177	regulation of trans-synaptic signaling	204	0.349349	1.51854	0.0013549	0.0182722	0.0137556	2281	tags=20%, list=16%, signal=17%	Akap9/Eif2ak4/Sipa1l1/Jak2/Ssh1/Nlgn2/Iqsec2/Shank3/Htt/Adrb2/Akap9/Srf/Ntng2/P2rx7/Crtc1/Eif2ak4/Lrrk2/Erc1/Rapgef2/Dvl1/Akap12/Dtnbp1/Akap9/Grik5/Ppp1r9a/Lrp8/Eif4e/Kmt2a/Dmpk/Ptpra/Prepl/Ppp1r9b/Pak1/Plekhg5/Plcl2/Ccr2/Stxbp5/Sorcs2/Tbc1d24/Creb1/Mecp2/Tubb2b/Bscl2/Pxk/Mgll/Gsk3b/Mef2c/Dnm1l/Adra2a/Hrh2/Iqsec2/Btbd9/Erc1/Ssh1/Srf/Kcnb1/Slc12a2/Akap7/Cacna1a/Prnp/Dmpk/Kcnh1/Homer1/Sphk1/Prkce/P…
BP	GO:0060537	muscle tissue development	240	0.344436	1.52663	0.00138411	0.0185793	0.0139868	4407	tags=29%, list=30%, signal=21%	Angpt1/Ankrd2/Myh10/Hdac9/Scx/Foxp1/Ift88/Egr2/Tcf7l2/Tshz3/Mettl8/Skil/Ripor2/Akap13/Tbx3/Ankrd1/Myh11/Myh11/Xirp1/Boc/Jarid2/Wnt5a/Dll4/Hivep3/Shox2/Igf1/Tsc1/Tshz3/Nr2f2/Tbx3/Kcnk2/Bcl2/Notch1/Smad1/Tsc1/Mbnl1/Shox2/Ncam1/Rara/Kcnk2/Hnrnpu/Tcap/Myorg/Grem1/Fos/Myorg/Eya1/Cflar/Skil/Igf1/Bcl9/Frs2/Nr1d2/Rgs2/Apc/Ccnt2/Arntl/Ccn4/Med1/Foxc2/Mapk11/Heg1/Bdnf/Speg/Zfand5/Smad3/Stra6/Met/Zfp689/Ten…
BP	GO:0072332	intrinsic apoptotic signaling pathway by p53 class mediator	51	0.497149	1.76344	0.00139439	0.0186738	0.0140579	3645	tags=23%, list=25%, signal=18%	Ankrd2/Brca2/Hipk2/Aen/Atad5/Brca2/Aen/Muc1/Mdm2/Wwox/Bbc3/Cep63/Atad5/Ifi207/Mdm4/Ifi207/Triap1/Cd44/Ep300/Bcl3/Hipk1/Hipk1/Cdkn1a/Ep300
BP	GO:0034220	ion transmembrane transport	310	0.32161	1.45317	0.00140225	0.0186992	0.0140771	2324	tags=17%, list=16%, signal=15%	Slc37a1/Nos1/Slc66a1/Kcnc3/Ank1/Clcn2/Ank3/Kcnk13/Kcnk3/Tmem38b/Micu3/Ank3/Cacna1c/Atp6v0a2/Ank3/Slc5a5/Slc5a6/Kcnb1/Scara5/Ptafr/Pkd2/Atp6v1a/Atpsckmt/Ano1/Slc9a4/Gnb5/Hspa2/Slc25a25/Trpa1/Snx27/Cox15/Akap7/Kcnk2/Slc26a2/Cybb/Ptk2b/Lrrc8e/Crbn/Pde4d/Slc22a21/Akap9/Stk39/Akap9/Fhl1/Slc7a8/Slc35b4/Alg10b/Cacna2d1/Stim2/Slc25a13/Kcnk2/Ank1/Ibtk/Shank3/Xcl1/Kcnh2/Ank3/Lrrc8e/Tlr9/Tcaf1/Pcsk9/Gpr89/K…
BP	GO:0045639	positive regulation of myeloid cell differentiation	61	0.467716	1.73148	0.00141263	0.0187442	0.0141109	3968	tags=31%, list=27%, signal=23%	Lif/Rcor1/Lif/Hspa1a/Runx1/Asxl2/Ikzf1/Asxl2/Scin/Acvr1b/Fos/Fam210b/Brd1/Abcb10/Mturn/Stat5a/Nckap1l/Gnas/Mturn/Ets1/Med1/Tmem64/Evi2b/Stat5b/Zfp36l1/Fadd/Evi2/Gata2/Rcor1/Hspa1a/Notch2/Prkdc/Ankrd54/Acvr2a/Il23a/Runx1
BP	GO:0019218	regulation of steroid metabolic process	45	0.517477	1.7955	0.0014429	0.0190581	0.0143473	2985	tags=30%, list=20%, signal=24%	Lmf1/Rora/Clcn2/Arv1/Sec14l2/Igf1/Igf1r/Arv1/Erlin1/Stat5a/Apoe/Armc5/Igf1/Stard4/Stat5b/Rest/Pank2/Agt/Dhcr7/Adora2b
BP	GO:0045785	positive regulation of cell adhesion	245	0.338235	1.50093	0.00144751	0.0190753	0.0143603	3035	tags=20%, list=21%, signal=16%	Angpt1/Vtn/Tmem102/Ecm2/Abi3bp/Ank3/Cdk6/Il2ra/Cd274/Sox4/Tnfsf13b/Lif/Nedd9/Stx3/Ank3/Ccl25/Lif/Dock5/Ank3/Wnt5a/Itgb1bp1/Runx1/Cxcl12/Ptafr/Fmn1/Nfkbiz/Zfhx3/Igf1/Zfhx3/Tsc1/Triobp/Utrn/Ptprj/Il12rb2/Ikzf1/Epb41l5/Ptk2b/Pde4d/Epb41l5/Zfhx3/Tsc1/Dmtn/Cass4/Lgals8/Rara/Sash3/Cd83/Xcl1/Ank3/Crkl/Hyal1/Utrn/Zfhx3/Myo10/Itpkb/Ephb4/Rin2/Smoc1/Stat5a/Gli3/Igf1/Tnfrsf14/Adam9/Nckap1l/Ift74/Syk/Kif26b/…
BP	GO:1902806	regulation of cell cycle G1/S phase transition	110	0.405283	1.65077	0.00146523	0.0192649	0.0145029	4417	tags=31%, list=30%, signal=22%	Cenpj/Zc3h12d/Men1/E2f7/Dgkz/Ddr2/Ezh2/Ctdspl/Pkd2/Ezh2/Bcl2/Cenpj/Stxbp4/Fhl1/Jade1/Muc1/Kif14/Mdm2/Gigyf2/Pagr1a/Kcna5/Hyal1/Lsm11/Ino80/Dcun1d3/Stil/Kmt2e/Cul4a/Apc/Pkd2/Rfwd3/Dbf4/Hyal1/Wac/Stil/Apc/Ino80/Bid/Gas1/Ppp2ca/Stil/Crebbp/Cdk2ap2/Appl2/Bcl2/Rpa2/Apc/Cdkn1a/Prkdc/Acvr1/Ankrd17/Ctdspl/Haspin/Kank2/Dcun1d3/Mnat1/Dlg1/Fam83d/Larp7/Kmt2e/Eif4g1/Adamts1/Ppp2r3d/Apc/Dlg1/Aif1
BP	GO:0010595	positive regulation of endothelial cell migration	63	0.466316	1.73742	0.00147761	0.0193836	0.0145923	3035	tags=23%, list=21%, signal=18%	Angpt1/Atoh8/Hdac9/Foxp1/Ptgs2/Nus1/Wnt5a/Itgb1bp1/Nus1/Igf1/Bmpr2/Ptk2b/Pik3cg/Rin2/Stat5a/Igf1/Zc3h12a/Ets1/Amot/Foxc2/Rock2/Met/Sash1/Agt/Adora2b/Foxp1/Vegfa
BP	GO:0045444	fat cell differentiation	151	0.382454	1.60951	0.00150868	0.0197016	0.0148317	3311	tags=24%, list=23%, signal=19%	Rora/Ift88/Egr2/Tcf7l2/Ffar2/Ptgs2/Mettl8/Jdp2/Bbs4/Alms1/Zbtb7a/Nudt7/Wnt5a/Lrp3/Igf1/Wnt5b/Trim32/Fndc3b/Asxl2/Adgrf5/Trib2/Adipoq/Adgrf5/Ankrd26/Asxl2/Foxo1/Opa3/Clip3/Zbtb7a/Alms1/Hnrnpu/Rnasel/Mecom/Lama4/Tlcd3b/Fam120b/Pias1/Igf1/Ankrd26/Fcor/Zc3h12a/Rgs2/Lpl/Arntl/Ccn4/Med1/Tmem64/Lama4/Noc3l/Creb5/Bbs12/Mb/Smad3/Steap4/Zfp36l1/Vegfa/Taf8/Taf8/Zfp516/Gata2/Hnrnpu/Fto/Nr4a1/Lrrc8c/Ep300
BP	GO:0007163	establishment or maintenance of cell polarity	140	0.386114	1.60954	0.00152392	0.019811	0.0149141	3548	tags=21%, list=24%, signal=16%	Pard3/Nek3/Crb2/Macf1/Cep290/Macf1/Macf1/Ripor2/Cep290/Cdk5rap2/Rhobtb2/Wnt5a/Cdk5rap2/Mtcl1/Misp/Igf1/Ndc80/Dlg3/Fat1/Igf1r/Mtcl1/Ptk2b/Ust/Myo9a/Fat1/Eya1/Kif20b/Mtcl1/Crkl/Fez1/Wee1/Cdk5rap2/Igf1/Arhgef2/Ndc80/Fat1/Rhobtb2/Shtn1/Nckap1l/Map4/Mark2/Kif26b/Kif26b/Apc/Amot/Fat1/Map1b/Prkci/Cdk5rap2/Mark2/Apc/Macf1/Sapcd2/Rictor/Pard3/Syne2/Sdccag8/Kif3a/Nckap1/Lin7c/Rhobtb1/Ckap5/Igf1r/Stk25/Cdh5…
BP	GO:0007265	Ras protein signal transduction	212	0.349879	1.52251	0.00152096	0.019811	0.0149141	2438	tags=16%, list=17%, signal=14%	Rab30/Rapgef6/Arhgef28/Rasgef1b/Arhgap32/Ngfr/Ripor2/Akap13/Nkiras1/Arhgef28/Gpr55/Lpar6/Elmo1/Dgkz/Ralgps1/Eps8l2/Arhgap42/Sos1/Sos2/Sos1/Igf1/Cbl/Sos1/Tiam1/Iqsec2/Arhgap32/Notch1/Rap2b/Arhgap32/Cbl/Farp2/Gpr65/Kif14/Arhgap32/Lpar2/Arhgef3/Abi2/Gm14137/Spry4/Farp2/Arrb1/Pik3cg/Psd2/Itpkb/Dab2ip/Arhgef12/Apoe/Sos1/Gpr35/Baiap2/Rapgef2/Sos2/Dynlt1c/Igf1/Arhgef2/Rasgrp4/Rapgef3/Shtn1/Shoc2/Wasf1/A…
BP	GO:0030162	regulation of proteolysis	349	0.316036	1.44498	0.00153048	0.0198516	0.0149446	3988	tags=24%, list=27%, signal=18%	Col28a1/Crb2/Vtn/Ift88/Serpinb9/Rffl/Ptgs2/Men1/Ngfr/Hipk2/Cbfa2t3/Arih2/Hspa1a/Cyfip2/Pik3r1/Ccn2/Mapk9/Glmn/Usp25/Igf1/Rps6ka2/Mbp/Trim32/Casp8ap2/Naip5/Sirt4/Pacsin3/Trib2/Wdr35/Pcid2/Ptk2b/Serpine1/Sox7/Rab23/Ctnnd1/Birc6/Sox7/Mdm2/Zfand2a/Arrb1/Foxf2/Serpinb9/Card9/Araf/Bbc3/Btrc/Dab2ip/Map2k5/Ube3a/Sumo1/Rgma/Apoe/Ccn2/Sh3rf1/Csnk1e/Cflar/Tmtc3/Ube3a/Pias1/Igf1/Rnf139/Map1a/Adam9/Spon1/Aph1…
BP	GO:1901976	regulation of cell cycle checkpoint	25	0.597501	1.81544	0.00159127	0.0205019	0.0154342	4719	tags=45%, list=32%, signal=31%	Map3k20/Cdk5rap2/Cdk5rap2/Ndc80/Pcid2/Nek1/Cdk5rap2/Mad1l1/Gen1/Ndc80/Fem1b/Cul4a/Rfwd3/Ccar2/Cdk5rap2/Rpa2/Cdk5rap2/Gen1/Nek1/Fem1b/Ppp1r10/Etaa1/Map3k20
BP	GO:0048593	camera-type eye morphogenesis	72	0.448313	1.70651	0.0015898	0.0205019	0.0154342	3793	tags=31%, list=26%, signal=23%	Crb2/Pou2f1/Gdf11/Bbs4/Hipk2/Alms1/Gnat2/Ift122/Kdm2b/Tenm3/Mfsd2a/Fat1/Tenm3/Ikzf1/Irx5/Fat1/Alms1/Gdf11/Abi2/Foxf2/Kdm2b/Slc4a7/Man2a1/Gli3/Ift122/Fat1/Frs2/Six3/Nectin3/Fat1/Stra6/Gli3/Tfap2a/Nectin1/Lctl/Vegfa/Phactr4/Sox11/Nf1/Hipk1/Mfn2/Hipk1/Rdh13/Zhx2/Fat1/Notch2/Phactr4/Tsku
BP	GO:1901991	negative regulation of mitotic cell cycle phase transition	109	0.401838	1.63443	0.00165067	0.0211726	0.0159391	4407	tags=31%, list=30%, signal=22%	Zc3h12d/Cdk5rap2/E2f7/Dgkz/Ezh2/Taok1/Cdk5rap2/Ctdspl/Pkd2/Ndc80/Ezh2/Zwilch/Pcid2/Bcl2/Ticrr/Zwint/Fhl1/Jade1/Muc1/Ccng1/Miip/Mdm2/Gigyf2/Taok2/Mre11a/Ticrr/Cdk5rap2/Mad1l1/Dcun1d3/Gen1/Ndc80/Apc/Pkd2/Rfwd3/Wac/Cdk5rap2/Fbxo5/Apc/Zfp36l1/Abraxas1/Uimc1/Cdk2ap2/Bub1/Mbd4/Bcl2/Rpa2/Apc/Cdkn1a/Fam122a/Prkdc/Acvr1/Fzr1/Cdk5rap2/Ctdspl/Vps4a/Mrnip/Haspin/Gen1/Kank2/Dcun1d3/Dlg1/Foxn3/Ppp2r3d/Apc/Dlg1
BP	GO:0090231	regulation of spindle checkpoint	11	0.747028	1.82591	0.00166071	0.0212409	0.0159905	2673	tags=35%, list=18%, signal=28%	Cdk5rap2/Cdk5rap2/Ndc80/Pcid2/Cdk5rap2/Mad1l1/Gen1/Ndc80/Cdk5rap2
BP	GO:0030308	negative regulation of cell growth	112	0.403471	1.64167	0.00166335	0.0212409	0.0159905	3579	tags=28%, list=24%, signal=21%	Zc3h12d/Foxp1/Prdm11/Hspa1a/St7l/Prdm11/Wnt5a/Mecp2/Slit2/Sertad2/Bmpr2/Ptprj/Bcl2/Slit2/St7l/Fhl1/Dip2b/Prdm11/Acvr1b/Grem1/Sema3g/Hyal1/Bbc3/Draxin/Dab2ip/Rgma/Dcun1d3/Sema3a/Sema6c/Sema3d/Rgma/Prdm11/Rgs2/Naif1/Hyal1/Ccar2/Draxin/Caprin2/Smad3/Sertad3/Tchp/Prdm4/Agt/Gas1/Rgma/Foxp1/Rgma/Sema6b/Naif1/Cgref1/Adipor2/Tspyl2/Bcl2/Hspa1a/Mul1/Sema3a/Cdkn1a/Vgll4
BP	GO:0090266	regulation of mitotic cell cycle spindle assembly checkpoint	10	0.75464	1.79526	0.00169797	0.0215875	0.0162514	2673	tags=38%, list=18%, signal=31%	Cdk5rap2/Cdk5rap2/Ndc80/Pcid2/Cdk5rap2/Mad1l1/Gen1/Ndc80/Cdk5rap2
BP	GO:1903504	regulation of mitotic spindle checkpoint	10	0.75464	1.79526	0.00169797	0.0215875	0.0162514	2673	tags=38%, list=18%, signal=31%	Cdk5rap2/Cdk5rap2/Ndc80/Pcid2/Cdk5rap2/Mad1l1/Gen1/Ndc80/Cdk5rap2
BP	GO:0046660	female sex differentiation	62	0.468047	1.73764	0.00171265	0.0216102	0.0162685	3523	tags=33%, list=24%, signal=25%	Angpt1/Brca2/Esr1/Nr5a1/Tbx3/Pcyt1b/Wnt5a/Runx1/Nr2f2/Tbx3/Brca2/Lhfpl2/Bcl2/Serpine1/Mertk/Lhfpl2/Taf4/Arrb1/Nrip1/Ube3a/Stat5a/Ube3a/Pcyt1b/Lhfpl2/Kmt2b/Stat5b/Stra6/Ptger4/Agt/Ptger4/Vegfa/Tyro3/Bcl2/Chd7/Ube3a/Mfn2/Tiparp
BP	GO:0009266	response to temperature stimulus	89	0.428621	1.70113	0.00172223	0.0216102	0.0162685	2141	tags=17%, list=15%, signal=15%	Tacr1/Nos1/Slc25a27/Acot11/Ngfr/Trp53inp1/Zfp976/Hspa1a/Scara5/Cxcl12/Ano1/Igf1/Lipe/Trpa1/Xylt1/Slc25a27/Eif2ak4/Osm/Sumo1/Igf1/Clpb/Fcor
BP	GO:0008202	steroid metabolic process	113	0.405966	1.65061	0.00172156	0.0216102	0.0162685	2986	tags=23%, list=20%, signal=18%	Lmf1/Esr1/Rora/Clcn2/Cyb5r3/Acaa1a/Chst10/Arv1/Mecp2/Sec14l2/Igf1/Lipe/Cyb5r1/Igf1r/Gba2/Arv1/Aplp2/Erlin1/Akr1c13/Pcsk9/Stat5a/Apoe/Dhrs9/Hsd11b1/Armc5/Igf1/Chst10/Med1/Stard4/Acbd3/Stat5b/Comt/Rest/Pank2/Agt/Dhcr7/Ldlrap1/Adora2b/Apobr
BP	GO:0007611	learning or memory	126	0.398227	1.64207	0.00170399	0.0216102	0.0162685	3712	tags=28%, list=25%, signal=21%	Tacr1/Pomk/Ptgs2/Atp8a1/Chst10/Cacna1c/Shank2/Mecp2/Tanc1/Igf1/Zzef1/Tsc1/Specc1/Mme/Atxn1/Tanc1/Pomk/Pde4d/Tsc1/Eif2ak4/En1/Ncam1/Shank3/Abi2/Kmt2a/B4galt2/Atp1a3/Ube3a/Apoe/Ube3a/Igf1/Map1a/Aph1b/Chst10/Rapgef3/Shank2/Syt11/Tpbg/Map1a/Prkar2b/Tlr2/Kmt2b/Bdnf/Cic/Stra6/Comt/Rin1/Agt/Syngap1/Tlr2/Eif4ebp2/Pomk/Crebbp/Sgk1/Ckap5/Ep300/Nf1/Slc11a2/Ube3a/Crtc1/Peg13/Cln3/Itga3/Tifab/Ep300/Specc1/Tac…
BP	GO:0045017	glycerolipid biosynthetic process	117	0.398464	1.62782	0.00171493	0.0216102	0.0162685	2536	tags=20%, list=17%, signal=17%	Pld1/Pik3c2b/Tcf7l2/Pigb/Itpka/Efr3b/Dgkz/Pcyt1b/Dgke/Pik3r1/Cept1/Smg1/Lpin3/Socs3/Pigl/Mfsd2a/Itpkc/Pdgfa/Gpat3/Crls1/Pip4k2a/Pigb/Lpin2/Selenoi/Hdhd5/Fam126b/Pi4k2b/Acsl1/Pik3cg/Itpkb/Piga/Pcyt1b/Sla2/Ang/Lpl/Smg1/Bpnt2/Pdgfa
BP	GO:0071695	anatomical structure maturation	117	0.397894	1.62549	0.00173858	0.0216274	0.0162815	2247	tags=21%, list=15%, signal=18%	Brca2/Map3k13/Ank3/Tcp11x2/Gdf11/Ptgs2/Phospho1/Ank3/Zbtb7a/Ank3/Wnt5a/Kcnb1/Runx1/Mecp2/Igf1/Map3k13/Rps6ka2/L3mbtl3/Asxl2/Xylt1/Brca2/Lhx6/Asxl2/Bcl2/Irx5/Ptk2b/Notch1/Farp2/Fam20c/Zbtb7a/Fam20c/Kif14/Gdf11/Grem1/Ank3/Farp2/Ntn4/Fam210b/Gnaq/Brd1/Gnaq/Opa1/Btk/Igf1/Dchs1/Fem1b/Gnaq/Six3
BP	GO:0051346	negative regulation of hydrolase activity	140	0.3839	1.60031	0.00173331	0.0216274	0.0162815	4864	tags=33%, list=33%, signal=23%	Bicd1/Nos1/Col28a1/Crb2/Vtn/Hdac9/Serpinb9/Rffl/Ptgs2/Bbs4/Igf1/Tsc1/Naip5/Pcid2/Serpine1/Tsc1/Birc6/Uri1/Mdm2/Arrb1/Serpinb9/Dab2ip/Map2k5/Kdm5a/Sh3rf1/Cflar/Chp1/Igf1/Nckap1l/Serpinb8/Rgs2/Ifi207/Wnt9a/Cd109/Amot/Col7a1/Sh3rf1/Sh3rf1/Serpina3g/Rock2/Ifi207/Kdm5a/Agt/Vegfa/Wnk1/Triap1/Cry2/Angptl4/Cd44/Nr4a1/Cry2/Mastl/Ppp1r15a/Dnajb6/Lxn/Wnk1/Lpin1/Tfpi/Tfpi/Dnajb6/Cast/Ifi207/Mprip/Ecm1/Bod1l/…
BP	GO:0007015	actin filament organization	264	0.330908	1.47088	0.00173736	0.0216274	0.0162815	3014	tags=17%, list=21%, signal=14%	Tacr1/Myh10/Shroom4/Mical2/Wasf3/Myo1b/Bbs4/Capza1/Mical3/Nedd9/Xirp1/Elmo1/Ssh2/Alms1/Cyfip2/Pik3r1/Rhobtb2/Ccn2/Itgb1bp1/Fmn1/Mical3/Pxn/Plekhh2/Tsc1/Slit2/Triobp/Fchsd1/Fat1/Sorbs3/Gba2/Ssh2/Bcl2/Ptk2b/Gas7/Slit2/Pfn2/Tsc1/Fat1/Dmtn/Ccdc88a/Cass4/Ppp1r9a/Gpr65/Alms1/Scin/Tcap/Shank3/Abi2/Gm14137/Arrb1/Mical3/Mical3/Espnl/Cd2ap/Ccn2/Baiap2/Whamm/Arhgef2/Ccdc88a/Trim27/Fat1/Rapgef3/Rhobtb2/Shtn1…
BP	GO:0001816	cytokine production	421	0.299568	1.39004	0.00173742	0.0216274	0.0162815	2915	tags=16%, list=20%, signal=13%	Angpt1/Ankrd2/Rora/Hdac9/Foxp1/Ffar2/Tlr7/Ptgs2/Spon2/Irak3/Cd274/Polr3a/Rnf135/Hspa1a/Lgr4/Macir/Pik3r1/Ezh2/Wnt5a/Ash1l/Atg9a/Mapk9/Glmn/Runx1/Ptafr/Tlr1/Lgr4/Usp25/Irak4/G3bp1/Maf/Igf1/Ezh2/Mbp/Trim32/Naip5/Trib2/Il1rl1/Adipoq/Ptprj/Il12rb2/Oas3/Notch1/Serpine1/Pde4d/Gprc5b/Cgas/Apod/Arid5a/Il20rb/Mertk/Rara/Sash3/Cd83/Xcl1/Ly9/Tlr3/Tia1/Tlr9/Arrb1/Cd200r1/Batf/Cd209b/P2ry2/Tnfrsf9/Card9/Tlr1/…
BP	GO:0006954	inflammatory response	350	0.311169	1.42325	0.00177374	0.02197	0.0165394	2419	tags=15%, list=16%, signal=13%	Ttc39aos1/Esr1/Rps6ka5/Rora/Hdac9/Foxp1/Sbno2/Abi3bp/Pnma1/Serpinb9/Mfhas1/Ffar2/Tlr7/Ptgs2/Il2ra/Ptgir/Ccl25/Macir/Shpk/Ezh2/Wnt5a/Ash1l/Ptafr/Tlr1/Nfkbiz/Igf1/Socs3/Ptgfr/Slit2/Ezh2/Naip5/Il1rl1/Adipoq/Pbxip1/Cybb/Notch1/Serpine1/Stk39/Gprc5b/Slit2/Smad1/Apod/Calcrl/Aoah/Il20rb/Ccl22/Camk1d/Cd300a/Xcl1/Mecom/Tlr3/Tlr9/Ywhaz/Atrn/Cd200r1/Cybb/Hyal1/Serpinb9/Card9/Pik3cg/Tlr1/Tlr1/Il16/Dab2ip/Osm…
BP	GO:0045646	regulation of erythrocyte differentiation	40	0.536183	1.81445	0.0017845	0.0220126	0.0165715	4905	tags=37%, list=33%, signal=25%	Cdk6/Hspa1a/Setd1a/Acvr1b/Fam210b/Brd1/Abcb10/Stat5a/Nckap1l/Cdk6/Ets1/Med1/Klf13/Stat5b/Zfp36l1/Gata2/Hspa1a/Prkdc/Ankrd54/Acvr2a/Klf13/Foxo3/Hspa1b/Rbfox2/Abcb10/Med1/Mapk14/Ets1
BP	GO:0061515	myeloid cell development	56	0.474821	1.7195	0.00178862	0.0220126	0.0165715	4043	tags=32%, list=28%, signal=24%	Ank1/Foxp1/Zbtb7a/Nbeal2/L3mbtl3/Adgrf5/Adgrf5/Fam20c/Zbtb7a/Dmtn/Pip4k2a/Fam20c/Arid4a/Ank1/Lrrk1/Fam210b/Fli1/Brd1/Abcb10/Gp1bb/Med1/Nrros/Evi2b/Tlr2/Tlr2/Foxp1/Abi1/Arid4a/Ep300/Slc11a2/Adgrf5/Ep300/Lrrk1/Notch2/Rabgap1l/Adgrf5/Alas1/Ptbp3
BP	GO:0007389	pattern specification process	215	0.353119	1.53895	0.00180118	0.02212	0.0166523	3891	tags=29%, list=27%, signal=22%	Crb2/Cep290/Ift88/Egr2/Wnt6/Gdf11/Cep290/Tbx3/Hipk2/Frat1/Palb2/Ccdc39/Wnt5a/Ift122/Kdm2b/Smad2/Dll4/Zic2/Plxna2/Dnaaf2/Pkd2/Hoxa6/Nr2f2/Invs/Nr2f1/Zic2/Bmpr2/Tbx3/Disp1/Epb41l5/Hoxd3/Gdnf/Notch1/Epb41l5/Rab23/Meis3/En1/Kdm6a/Gdf11/Nkx2-2/Rttn/Tcap/Bcor/Grem1/Kmt2a/Plxna2/Eya1/Dlx2/Crkl/Mtf2/Kdm2b/Peg12/Arl13b/Nkx2-2/Gli3/Stil/Dzip1l/Dchs1/Bptf/Sema3a/Gpr161/Ift122/Frs2/Six3/Hes6/Ift74/Kdm6a/Apc/…
BP	GO:0022412	cellular process involved in reproduction in multicellular organism	161	0.368763	1.5629	0.00180854	0.0221632	0.0166849	3727	tags=25%, list=25%, signal=19%	Brca2/Ift88/Tcp11x2/Bbs4/Alms1/Sos1/Runx1/Cxcl12/Sos1/Igf1/Ndc80/Ttc26/Hspa2/Ing2/Rps6ka2/Kdm1b/Sos1/Mlh3/Ago4/Brca2/Xlr/Bcl2/Ptk2b/Ccdc136/Six5/Cdyl/Paqr8/Cntrl/Ythdc1/Brip1/Alms1/Rara/Hpgds/Nphp1/Arrb1/Cfap69/Spaca6/Mlh3/Sbf1/Ccdc136/Sos1/Igf1/Ndc80/Nanos1/Nectin3/Aff4/Dzip1/Foxj2/Kmt2b/Brip1/Kmt2d/Fbxo5/Tial1/Pank2/Ago4/Rps6kb1/Cep57/Rps6kb1/Spire1/Kmt2d/Spire1/Bcl2/Tgfbr1/Mastl/Aff4/Tmem119/E…
BP	GO:0045137	development of primary sexual characteristics	105	0.405134	1.64537	0.001831	0.0223436	0.0168207	3628	tags=28%, list=25%, signal=21%	Angpt1/Brca2/Esr1/Nr5a1/Pcyt1b/Wnt5a/Runx1/Ing2/Nr2f2/Ago4/Brca2/Lhfpl2/Jmjd1c/Bcl2/Irx5/Serpine1/Akap9/Akap9/Arid4a/Brip1/Rara/Lhfpl2/Taf4/Arrb1/Nrip1/Crkl/Rdh10/Akap9/Ube3a/Stat5a/Spata2/Ube3a/Pcyt1b/Sema3a/Six3/Lhfpl2/Kmt2b/Brip1/Stat5b/Arid4b/Ptger4/Agt/Ago4/Icam1/Ptger4/Vegfa/Arid4a/Bcl2/Bcl2l11/Osr1/Tgfbr1/Atrx/Ube3a/Mfn2/Tiparp/Sema3a/Tmf1/Jmjd1c
BP	GO:0050886	endocrine process	26	0.603988	1.85102	0.00187504	0.0224073	0.0168686	3968	tags=42%, list=27%, signal=30%	Tacr1/Tbx3/Lif/Rab11fip1/Lif/Runx1/Rps6ka2/Tbx3/Rab8b/Gnas/Rab11fip1/Rab8b/F2rl1/Agt/Cry2/Cry2/Mfn2/Tmf1/Apln/Acvr2a/Rab11fip3/Runx1
BP	GO:0010811	positive regulation of cell-substrate adhesion	75	0.448205	1.72028	0.00187242	0.0224073	0.0168686	1865	tags=15%, list=13%, signal=14%	Vtn/Ecm2/Abi3bp/Cdk6/Nedd9/Ccl25/Dock5/Itgb1bp1/Fmn1/Tsc1/Triobp/Utrn/Ptprj/Epb41l5/Ptk2b/Epb41l5/Tsc1/Dmtn/Cass4/Crkl/Utrn/Rin2/Smoc1
BP	GO:0006352	DNA-templated transcription initiation	74	0.439534	1.68344	0.00187242	0.0224073	0.0168686	3290	tags=24%, list=22%, signal=18%	Taf11/Esr1/Zfp451/Ercc6/Brf2/Lipe/Ncoa6/Ikzf1/Ttf1/Atf7ip/Atf7ip/Taf4/Med13/Med13/Setx/Ercc3/Zfp451/Gtf3c1/Gtf3c4/Med1/Bdp1/Ncoa6/Setx/Taf3/Taf3/Xpa/Med17/Gtf3c5/Irf8/Taf8/Taf8/Smarca5/Taf6l
BP	GO:0048675	axon extension	74	0.439327	1.68265	0.00187242	0.0224073	0.0168686	5658	tags=40%, list=39%, signal=25%	Map3k13/Macf1/Macf1/Macf1/Plxna4/Wnt5a/Cxcl12/Cdkl5/Map3k13/Slit2/Bmpr2/Slit2/Fxn/Dip2b/Sema3g/Draxin/Apoe/Sema3a/Sema6c/Sema3d/Shtn1/Raph1/Bdnf/Map1b/Draxin/Macf1/Plxna4/Vegfa/Sema6b/Sema3a/Dip2b/Map1b/Plxna4/Adnp/Pak1/Map1b/Usp9x/Nrp2/Sema4a/Cyfip1/Gsk3b/Olfm1/Raph1/Rufy3/Ulk2/Dbnl/Ttl/Nrp2/Nrp1/Olfm1/Sema3a/Macf1/Clasp2/Sema6d/Draxin/Sema3e/Ndel1/Sema7a/Wdr36/Ntn1/Adnp/Sin3a
BP	GO:0018394	peptidyl-lysine acetylation	133	0.384053	1.59272	0.00186613	0.0224073	0.0168686	1825	tags=10%, list=12%, signal=9%	Nos1/Brca2/Rps6ka5/Msl3l2/Mettl8/Zfp451/Sox4/Lif/Lif/Esco1/Mbtd1/Mecp2/Brca2/Pbxip1/Arid5a/Dip2b/Jade1/Muc1/Taf4/Kmt2a/Arrb1/Epc1/Brd1/Zfp451
BP	GO:0021700	developmental maturation	139	0.378043	1.57971	0.00186116	0.0224073	0.0168686	2247	tags=20%, list=15%, signal=17%	Brca2/Map3k13/Ank3/Tcp11x2/Gdf11/Ptgs2/Phospho1/Ank3/Zbtb7a/Ank3/Wnt5a/Kcnb1/Runx1/Baiap3/Mecp2/Igf1/Map3k13/Nfia/Rps6ka2/L3mbtl3/Asxl2/Xylt1/Brca2/Lhx6/Asxl2/Bcl2/Irx5/Ptk2b/Notch1/Farp2/Fam20c/Zbtb7a/Fam20c/Kif14/Gdf11/Grem1/Ank3/Farp2/Ntn4/Fam210b/Ywhaz/Gnaq/Brd1/Gnaq/Dab2ip/Opa1/Btk/Igf1/Dchs1/Fem1b/Gnaq/Six3
BP	GO:1901653	cellular response to peptide	178	0.3605	1.54536	0.00185376	0.0224073	0.0168686	4808	tags=33%, list=33%, signal=23%	Hdac9/Ngfr/Irs3/Pik3r1/Lpin3/Pxn/Ano1/Igf1/Socs3/Timeless/Adipoq/Igf1r/Mbd5/Ptprj/Ankrd26/Irs1/Stxbp4/Foxo1/Pip4k2a/Cacna2d1/Lpin2/Gdf15/Mdm2/Rab8b/Irs1/Pcsk9/Atp1a3/Stat5a/Opa1/Sik2/Igf1/Ankrd26/Arhgef2/Apc/Lpl/Wdtc1/Ghr/Irs1/Foxc2/Rab8b/Srsf3/Prkci/Rock2/Stat5b/Nck1/Apc/Smpd3/Zfp36l1/Agt/Jak1/Rps6kb1/Trarg1/Icam1/Timeless/Eif4ebp2/Jak2/Rps6kb1/Adcy6/Sgk1/Rbm4/Nr4a1/Slc2a8/Appl2/Igf1r/Rhoq/Apc/C…
BP	GO:0050808	synapse organization	208	0.345415	1.50133	0.00186226	0.0224073	0.0168686	5076	tags=35%, list=35%, signal=24%	Ppfibp1/Flrt3/Myh10/Ank3/Gap43/Itpka/Wasf3/Ppfia3/Dgkz/Ank3/Pik3r1/Ank3/Syn1/Wnt5a/Shank2/Cdkl5/Mecp2/Tanc1/Erc1/Ky/Tsc1/Nfia/Utrn/Lrp8/Snx27/Igf1r/Tanc1/Abhd17a/Gdnf/Pfn2/Tsc1/Gripap1/Ppp1r9a/Shank3/Abi2/Taok2/Ky/Ank3/Ywhaz/Amigo1/Crkl/Utrn/Dab2ip/Tanc2/Ube3a/Opa1/Apoe/Baiap2/Fbxo45/Ube3a/Lhfpl4/Erc2/Lrfn3/Gphn/Stau2/Bsn/Shank2/Wasf1/Tpbg/Tlr2/Bdnf/Ppp1r9a/Stau2/Ky/Rock2/Caprin2/Rest/Als2/Amigo2…
BP	GO:0051640	organelle localization	321	0.322042	1.46019	0.00184885	0.0224073	0.0168686	4407	tags=25%, list=30%, signal=19%	Bicd1/Pard3/Nop9/Brca2/Myh10/Btbd8/Tacc2/Cep290/Tcf7l2/Myo1b/Cep290/Mark1/Cdk5rap2/Ppfia3/Stx3/Stx17/Syn1/Preb/Mlph/Kcnb1/Cdk5rap2/Trip11/Stx7/Hook3/Mecp2/Misp/Ndc80/Btbd8/Ikbkg/Brca2/Stx17/Tacc2/Syne1/Stx11/Akap9/Bicdl1/Preb/Akap9/Tacc2/Kif14/Ncam1/Stx16/Hnrnpu/Rab8b/Cd300a/Eya1/Ywhaz/Syne1/Tmem230/Fez1/Pik3cg/Akap9/Stam/Tanc2/Pcm1/Opa1/Rab3d/Cdk5rap2/Mad1l1/Cep63/Chp1/Arhgef2/Eipr1/Ndc80/Sec16a…
BP	GO:0048167	regulation of synaptic plasticity	86	0.430361	1.70128	0.00194664	0.0230578	0.0173583	4954	tags=39%, list=34%, signal=26%	Nos1/Itpka/Ptgs2/Tshz3/Ppfia3/Stx3/Syn1/Shank2/Kcnb1/Mecp2/Erc1/Zzef1/Tshz3/Mme/Iqsec2/Ptk2b/Eif2ak4/Ppp1r9a/Rara/Shank3/Kmt2a/Apoe/Baiap2/Rapgef2/Erc2/Map1a/Stau2/Shank2/Map1a/Bdnf/Ppp1r9a/Stau2/Rin1/Agt/Syngap1/Stx3/Eif4ebp2/Stau2/Stxbp1/Ckap5/Nf1/Crtc1/Cln3/Fmr1/Iqsec2/Erc1/Plk2/Rab8a/Rin1/Bcl2l1/Erc1/Ssh1/Neurl1a/Pak1/Itpr3/Baiap2/Syap1/Ssh1/Stau1/Syn1/Gsk3b/Dlg4/Map1a/Rara/Stxbp1/Shank3/Kmt2…
BP	GO:0030900	forebrain development	178	0.35946	1.54091	0.00194256	0.0230578	0.0173583	3184	tags=21%, list=22%, signal=17%	Myh10/Nfib/Tacc2/Ift88/Tcf7l2/Tbx3/Bbs4/Ccdc141/Mettl14/Plxna4/Ttbk2/Wnt5a/Kdm2b/Dixdc1/Cxcl12/Hook3/Tsc1/Nr2f2/Secisbp2/Slit2/Mfsd2a/Nr2f1/Lrp8/Tbx3/Ikzf1/Dixdc1/Tacc2/Lhx6/Ccdc85c/Notch1/Aplp2/Slit2/Tsc1/Ttbk2/Tacc2/Kif14/Ncam1/Shank3/Mecom/Ttbk2/Zswim6/Atp7a/Numbl/Dlx2/Gnaq/Crkl/Kdm2b/Gnaq/Draxin/Dab2ip/Pcm1/Arl13b/Rapgef2/Fbxo45/Gli3/Stil/Sema3a/Frs2/Gnaq/Six3/Dixdc1/Otx1/Dixdc1/Gdpd5/Ncor1/S…
BP	GO:0031109	microtubule polymerization or depolymerization	81	0.431671	1.68577	0.00195844	0.0231168	0.0174028	4456	tags=30%, list=30%, signal=22%	Cenpj/Kif24/Cdk5rap2/Tubgcp6/Hspa1a/Kif24/Ttbk2/Taok1/Cdk5rap2/Mecp2/Spef1/Prune1/Hdgfl3/Gba2/Cenpj/Akap9/Kif24/Akap9/Clip3/Ttbk2/Ttbk2/Akap9/Cdk5rap2/Pde4dip/Ccsap/Pde4dip/Map1a/Arhgef2/Camsap1/Apc/Pde4dip/Map1a/Map1b/Cdk5rap2/Met/Fbxo5/Apc/Tubgcp6/Sgk1/Eml4/Ckap5/Togaram1/Cdh5/Hspa1a/Apc/Ska3/Dst/Csnk1d/Dst/Camsap1/Ska1/Tubgcp5/Nin/Cdk5rap2/Slain2/Map1b/Kif2c/Pde4dip/Specc1l/Csnk1d/Specc1l/Nin/…
BP	GO:0046879	hormone secretion	137	0.383203	1.59356	0.0019835	0.0233551	0.0175822	3818	tags=29%, list=26%, signal=22%	Tacr1/Nos1/Pfkfb2/Tcf7l2/Ffar2/Tbx3/Sox4/Lif/Rab11fip1/Klf7/Lif/Cacna1c/Smad2/Kcnb1/Runx1/Baiap3/Klf7/Ano1/Sirt4/Trpa1/Tbx3/Adipoq/Ncoa6/Irs1/Stxbp4/Rab8b/Irs1/Arrb1/Ywhaz/Osm/Kdm5b/Eipr1/Gnas/Kdm5b/Rab11fip1/Slc8b1/Arntl/Madd/Ncoa6/Irs1/Rab8b/Sidt2/Rest/Smpd3/Ptger4/Agt/Ccdc186/Slc16a1/Ptger4/Cry2/Nadk/Jak2/Sox11/Rbm4/Cry2/Chd7/Mfn2/Oga/Tmf1/Cpe/Myo5a/Abcg1/Apln/Alox5/Pde3b/Acvr2a/Rab11fip3/Acsl4
BP	GO:0060341	regulation of cellular localization	481	0.300315	1.40182	0.00200032	0.0234671	0.0176665	4374	tags=25%, list=30%, signal=19%	Angpt1/Bicd1/Pard3/Cep290/Ank3/Mfhas1/Tcf7l2/Abi3/Ptgs2/Ngfr/Ripor2/Cep290/Tmem38b/Lif/Frat1/Stx3/Ric3/Ank3/Klf7/Lif/Akap8l/Pik3r1/Ttbk2/Ank3/Nus1/Preb/Itgb1bp1/Kcnb1/Mtcl1/Arv1/Stx7/Baiap3/Klf7/Pkd2/Mecp2/Misp/Nus1/Ano1/Ctdspl2/Ndc80/Trpa1/Snx27/Thoc2/Adipoq/Gcc2/Lats2/Ncoa6/Iqsec2/Arv1/Mtcl1/Bcl2/Abhd17a/Ptk2b/Stxbp4/Pde4d/Rab23/Apod/Preb/Clip3/Ttbk2/Dmtn/Ccdc88a/Gripap1/Ncam1/Hnrnpu/Mdm2/Shank…
BP	GO:0003018	vascular process in circulatory system	100	0.414637	1.66926	0.00200909	0.0235223	0.017708	1226	tags=11%, list=8%, signal=10%	Ptp4a3/Tacr1/Angpt1/Nos1/Ptgs2/Arhgap42/Dock5/Cacna1c/Fgfbp3/Slc5a6/Itgb1bp1/Slit2/Mfsd2a/Bmpr2/Ocln/Wdr35/Ptprj/Slit2/Itga1
BP	GO:0080182	histone H3-K4 trimethylation	20	0.642101	1.83032	0.00213258	0.0242888	0.018285	2717	tags=29%, list=19%, signal=24%	Zfp335/Kmt2a/Rtf1/Tet3/Kmt2e/Setd1a/Setd1b/Zfp335/Rtf1/Tet3/Kmt2a/Setd1b/Setd1b/Tet2/Setd1b/Kmt2d/Arid4a/Nfya/Kmt2a
BP	GO:0098661	inorganic anion transmembrane transport	25	0.590219	1.79332	0.00212615	0.0242888	0.018285	3821	tags=39%, list=26%, signal=29%	Slc37a1/Slc5a5/Slc5a6/Ptafr/Ano1/Slc26a2/Slc12a2/Slc37a2/Lrrc8a/Slc26a2/Pcyox1/Xpr1/Slc12a7/Lrrc8a/Clcn3/Ano6/Best1
BP	GO:0043266	regulation of potassium ion transport	37	0.540298	1.78364	0.00213234	0.0242888	0.018285	2203	tags=27%, list=15%, signal=23%	Nos1/Ank3/Ank3/Ank3/Snx27/Akap7/Ptk2b/Crbn/Akap9/Stk39/Akap9/Fhl1/Kcnh2/Ank3/Kcna5/Gnaq/Amigo1/Akap9/Gnaq/Sumo1/Hbp1/Gnaq/Rapgef3
BP	GO:0007224	smoothened signaling pathway	90	0.413971	1.64242	0.00212892	0.0242888	0.018285	3184	tags=27%, list=22%, signal=21%	Cenpj/Rora/Stk36/Ift88/Mosmo/Ro60/Hipk2/Boc/Ttbk2/Ift122/Kctd6/Shox2/Ttc26/Ttc23/Disp1/Kctd11/Cenpj/Rab23/Pdcl/Ttbk2/Shox2/Ift46/Nkx2-2/Ttbk2/Ptpdc1/Arl13b/Nkx2-2/Gli3/Stil/Dzip1l/Gpr161/Ift122/Wnt9a/Ift52/Dzip1/Evc/Chsy1/Stil/Gli3/Tmem231/Gas1/Stil/Disp1/Runx2/Gli2/Tedc1/Kif3a
BP	GO:0071824	protein-DNA complex subunit organization	109	0.39754	1.61694	0.00209553	0.0242888	0.018285	728	tags=5%, list=5%, signal=5%	Taf11/Ttc39aos1/Esr1/H2bc9/Spty2d1/Shprh/Cenpo/Cenpp/Brf2/Cenph/Cenpi/Pogz
BP	GO:0016032	viral process	202	0.35603	1.54371	0.00210434	0.0242888	0.018285	4995	tags=28%, list=34%, signal=19%	Taf11/Bicd1/Zfp809/Trim12c/Ddx6/Trim32/Znfx1/Oas3/Bcl2/Notch1/Nectin4/Eif2ak4/Apobec3/Mon1b/Rnasel/Lrsam1/Apobec3/Shfl/Eif2d/Shfl/Mvb12b/Mre11a/Ilf3/Oasl2/Apoe/Lrsam1/Rad50/Pikfyve/Dynlt1c/Pde12/Tnfrsf14/Trim27/Chmp7/Mdfic/Spcs3/Cul4a/Zc3h12a/Fv1/Ifi207/Ccnt2/Trim11/Mphosph8/Nlrx1/Chd1/Rock2/Trim12a/Ifi207/Rest/Larp1/Nectin1/Uvrag/Top2b/Sp100/Icam1/Ly6e/Crebbp/Tyro3/Ep300/Bcl2/Morc2a/Atg16l1/Bcl2…
BP	GO:0045787	positive regulation of cell cycle	201	0.352658	1.52936	0.00212363	0.0242888	0.018285	2801	tags=18%, list=19%, signal=15%	Brca2/Prdm9/Cenpj/Map3k20/Cep295/Tbx3/Cit/E2f7/Ccn2/Cdc14a/Ddr2/Ezh2/Wnt5a/Prdm9/Atad5/Pkd2/Mecp2/Igf1/Ndc80/Hspa2/Ezh2/Trim32/Tbx3/Igf1r/Brca2/Pcid2/Cenpj/Stxbp4/Cep295/Cep295/Kif14/Rara/Wiz/Ovol1/Hnrnpu/Mdm2/Pagr1a/Kif20b/Sfpq/Kcna5/Hyal1/Lsm11/Ino80/Stat5a/Ccn2/Mad1l1/Stil/Gen1/Igf1/Kmt2e/Ndc80/Chmp3/Atad5/Cul4a/Eif4g3/Med1/Pkd2/Dusp3/Ncapg2/Dbf4/Gdpd5/Hyal1/Mark4/Ncapd3/Rock2/Stat5b/Stil/Met/…
BP	GO:0006913	nucleocytoplasmic transport	216	0.350572	1.52871	0.00212866	0.0242888	0.018285	3933	tags=22%, list=27%, signal=17%	Angpt1/Nop9/Egr2/Tcf7l2/Ptgs2/Akap13/E2f3/Frat1/Ankle1/Nup160/Akap8l/Pik3r1/Fam53b/Sarnp/Thoc2l/Ctdspl2/Kpna4/Tsc1/Thoc2/Atxn1/Tnpo2/Pcid2/Snupn/Notch1/Rab23/Apod/Tsc1/Ythdc1/Kpna1/Mdm2/Ipo13/Peg12/Xpo6/Alkbh5/Sumo1/Ctdspl2/Htatip2/Chp1/Gli3/Fam53c/Supt6/Mdfic/Rapgef3/Six3/Syk/Zc3h12a/Arntl/Med1/Nup160/Srsf3/Nxf3/Nup98/Gli3/Kpna3/Mcm3ap/Nupl2/Agt/Ppp2ca/Sp100/Cse1l/Cry2/Thoc2/Jak2/Rbm4/Appl2/Cry2…
BP	GO:0051169	nuclear transport	216	0.350572	1.52871	0.00212866	0.0242888	0.018285	3933	tags=22%, list=27%, signal=17%	Angpt1/Nop9/Egr2/Tcf7l2/Ptgs2/Akap13/E2f3/Frat1/Ankle1/Nup160/Akap8l/Pik3r1/Fam53b/Sarnp/Thoc2l/Ctdspl2/Kpna4/Tsc1/Thoc2/Atxn1/Tnpo2/Pcid2/Snupn/Notch1/Rab23/Apod/Tsc1/Ythdc1/Kpna1/Mdm2/Ipo13/Peg12/Xpo6/Alkbh5/Sumo1/Ctdspl2/Htatip2/Chp1/Gli3/Fam53c/Supt6/Mdfic/Rapgef3/Six3/Syk/Zc3h12a/Arntl/Med1/Nup160/Srsf3/Nxf3/Nup98/Gli3/Kpna3/Mcm3ap/Nupl2/Agt/Ppp2ca/Sp100/Cse1l/Cry2/Thoc2/Jak2/Rbm4/Appl2/Cry2…
BP	GO:0008643	carbohydrate transport	73	0.445305	1.70008	0.00215683	0.0244103	0.0183765	4412	tags=41%, list=30%, signal=29%	Slc37a1/Esr1/Slc25a27/Slc35c1/Igf1/Tsc1/Mfsd2a/Ocln/Adipoq/Irs1/Stxbp4/Slc25a27/Tsc1/Clip3/Slc35b4/Rnasel/Irs1/Rtn2/Mfsd12/Slc35b1/Rtn2/Igf1/Slc37a2/Slc35d1/Irs1/Prkci/Met/Smpd3/Rps6kb1/Trarg1/Rps6kb1/Adipor2/Slc45a4/Slc2a8/Appl2/Rhoq/Mfn2/Oga/Hk2/Irs2/Sorbs1/Sesn2/Crebl2/Slc35d2/Tsc1/Rnasel/Slc27a4/Prkca
BP	GO:0043271	negative regulation of ion transport	74	0.436445	1.6716	0.00217002	0.0244636	0.0184166	3818	tags=33%, list=26%, signal=25%	Nos1/Ank3/Ptgs2/Ank3/Ank3/Pkd2/Gnb5/Snx27/Pacsin3/Bcl2/Ptk2b/Crbn/Stk39/Cd300a/Best3/Kcnh2/Ank3/Tlr9/Pcsk9/Kcna5/Atp7a/Gnaq/Gnaq/Slc6a9/Sumo1/Gpr35/Trim27/Gnaq/Rgs2/Syt11/Pkd2/Ppp2ca/Icam1/Wnk1/Entpd1/Ppif/Bcl2/Osr1/Oxsr1/Nedd4l/Wnk1/Rrad/Myo5a/Fmr1/Camk2d/Acsl4
BP	GO:0022404	molting cycle process	58	0.471325	1.74018	0.00221269	0.0244992	0.0184434	3558	tags=31%, list=24%, signal=24%	Fzd6/Ptgs2/Ngfr/Trps1/Lgr4/Sos1/Wnt5a/Runx1/Lgr4/Sos1/Sos1/Bcl2/Pdgfa/Notch1/Farp2/Acvr1b/Farp2/Atp7a/Mfsd12/Ldb2/Sos1/Mysm1/Gnas/Apc/Cd109/Trps1/Pdgfa/Apc/Norad/Runx3/Gli2/Fzd6/Mysm1/Bcl2/Intu/Nf1/Apc/Notch1
BP	GO:0022405	hair cycle process	58	0.471325	1.74018	0.00221269	0.0244992	0.0184434	3558	tags=31%, list=24%, signal=24%	Fzd6/Ptgs2/Ngfr/Trps1/Lgr4/Sos1/Wnt5a/Runx1/Lgr4/Sos1/Sos1/Bcl2/Pdgfa/Notch1/Farp2/Acvr1b/Farp2/Atp7a/Mfsd12/Ldb2/Sos1/Mysm1/Gnas/Apc/Cd109/Trps1/Pdgfa/Apc/Norad/Runx3/Gli2/Fzd6/Mysm1/Bcl2/Intu/Nf1/Apc/Notch1
BP	GO:0046474	glycerophospholipid biosynthetic process	91	0.420593	1.66771	0.00220685	0.0244992	0.0184434	2042	tags=19%, list=14%, signal=17%	Pld1/Pik3c2b/Pigb/Itpka/Efr3b/Dgkz/Pcyt1b/Dgke/Pik3r1/Cept1/Smg1/Socs3/Pigl/Itpkc/Pdgfa/Crls1/Pip4k2a/Pigb/Selenoi/Hdhd5/Fam126b/Pi4k2b/Pik3cg/Itpkb/Piga/Pcyt1b/Sla2
BP	GO:0019221	cytokine-mediated signaling pathway	193	0.360545	1.55735	0.00219416	0.0244992	0.0184434	1985	tags=12%, list=14%, signal=11%	Angpt1/Rps6ka5/Rffl/Irak3/Iigp1/Bbs4/Tnfsf13b/Nkiras1/Ccl25/Hspa1a/Wnt5a/Cxcl12/Trim44/Usp25/Irak4/Zc3h15/Slit2/Trim32/Naip5/Adipoq/Il12rb2/Oas3/Ptk2b/Notch1/Stk39/Slit2/Csf2rb/Il20rb/Ccl22/Stat2/Xcl1/Numbl/Csf2ra/Acsl1/Il16/Oasl2/Osm/Stat5a/Spata2/Gpr35/Il15ra
BP	GO:0051495	positive regulation of cytoskeleton organization	125	0.395213	1.63007	0.00222751	0.0245836	0.018507	4432	tags=31%, list=30%, signal=22%	Tacr1/Cenpj/Wasf3/Cep295/Cdk5rap2/Hspa1a/Ccn2/Itgb1bp1/Cdk5rap2/Fmn1/Mecp2/Pxn/Tsc1/Fchsd1/Sorbs3/Ptk2b/Cenpj/Akap9/Pfn2/Akap9/Tsc1/Cep295/Ccdc88a/Cep295/Gpr65/Scin/Abi2/Gm14137/Akap9/Ccn2/Cdk5rap2/Baiap2/Pde4dip/Whamm/Stil/Pde4dip/Ccdc88a/Trim27/Rapgef3/Nckap1l/Apc/Wasf1/Ccdc88a/Pde4dip/Mlst8/Map1b/Cdk5rap2/Rock2/Smad3/Stil/Fchsd2/Met/Nck1/Apc/Rictor/F2rl1/Icam1/Stil/Nckap1/Ckap5/Plek/Tgfbr1/Tog…
BP	GO:0048704	embryonic skeletal system morphogenesis	61	0.45526	1.68536	0.00223769	0.0245843	0.0185075	3345	tags=25%, list=23%, signal=19%	Men1/Smad2/Shox2/Hoxa6/Asxl2/Hoxd3/Asxl2/Irx5/Shox2/Eya1/Dlx1as/Dlx2/Hyal1/Rdh10/Gli3/Gnas/Wnt9a/Foxc2/Hyal1/Smad3/Gli3/Tfap2a/Gas1/Slc39a1/Runx2/Sox11/Osr1/Tgfbr1
BP	GO:0072331	signal transduction by p53 class mediator	94	0.42078	1.68261	0.00226478	0.0247457	0.018629	4650	tags=29%, list=32%, signal=20%	Ankrd2/Brca2/Rffl/Ankrd1/Sox4/Hipk2/Aen/E2f7/Atad5/Brca2/Aen/Muc1/Mdm2/Wwox/Hic1/Batf/Bbc3/Cep63/Atad5/Ifi207/Mdm4/Ifi207/Sp100/Ppm1d/Triap1/Hic1/Cd44/Ep300/Bcl3/Atrx/Usp10/Hipk1/Kmt5a/Hipk1/Cdkn1a/Ep300/Sesn2/Ifi207/Spred2/Cep63/Atrx/Hipk1/Cep63/Ifi204/Trim24/Foxo3/Eef1e1/Psmd10/Triap1/Snw1/Rrp8
BP	GO:0006473	protein acetylation	154	0.376778	1.59089	0.00226351	0.0247457	0.018629	2203	tags=12%, list=15%, signal=10%	Nos1/Brca2/Rps6ka5/Msl3l2/Mettl8/Zfp451/Cep295/Sox4/Lif/Lif/Esco1/Taok1/Mbtd1/Mecp2/Brca2/Pbxip1/Arid5a/Dip2b/Jade1/Cep295/Muc1/Cep295/Taf4/Kmt2a/Arrb1/Epc1/Brd1/Zfp451/Msl3/Tada2a/Fcor/Esco2/Ncoa1/Rapgef3
BP	GO:1901214	regulation of neuron death	197	0.347741	1.50438	0.00226793	0.0247457	0.018629	3601	tags=20%, list=25%, signal=16%	Angpt1/Nos1/Esr1/Ngfr/Hipk2/Ddr2/Wnt5a/Nqo2/Kdm2b/Kcnb1/Tbc1d24/Aars/Mecp2/Igf1/Cbl/Tsc1/Bcl2/Ptk2b/Gdnf/Elk1/Cbl/Itga1/Tsc1/Map3k11/En1/Kif14/Fos/Nrbp2/Mcl1/Arrb1/Pcsk9/Atp7a/Cd200r1/Kdm2b/Bbc3/Cpeb4/Draxin/Oxr1/Apoe/Chp1/Igf1/Nqo2/Adam8/Ncoa7/Ghr/Map3k12/Bdnf/Cpeb4/Kcnip3/Draxin/Prkci/Rest/Amigo2/Tfap2a/Agt/Syngap1/Vegfa/Jak2/Map3k12/En2/Stxbp1/Tyro3/Tbc1d24/Bcl2/Bcl2l11/Nf1/Ppp5c/Xrcc2/Gba/Oxr…
BP	GO:0005977	glycogen metabolic process	34	0.554534	1.79092	0.00228641	0.0247876	0.0186605	1562	tags=21%, list=11%, signal=19%	Tcf7l2/Stk40/Stbd1/Ppp1r3b/Igf1/Gfpt1/Pcdh12/Irs1/Rb1cc1/Phkb/Phka2/Irs1/Epm2aip1
BP	GO:0006073	cellular glucan metabolic process	34	0.554534	1.79092	0.00228641	0.0247876	0.0186605	1562	tags=21%, list=11%, signal=19%	Tcf7l2/Stk40/Stbd1/Ppp1r3b/Igf1/Gfpt1/Pcdh12/Irs1/Rb1cc1/Phkb/Phka2/Irs1/Epm2aip1
BP	GO:0044042	glucan metabolic process	34	0.554534	1.79092	0.00228641	0.0247876	0.0186605	1562	tags=21%, list=11%, signal=19%	Tcf7l2/Stk40/Stbd1/Ppp1r3b/Igf1/Gfpt1/Pcdh12/Irs1/Rb1cc1/Phkb/Phka2/Irs1/Epm2aip1
BP	GO:0070371	ERK1 and ERK2 cascade	156	0.36723	1.54743	0.00228894	0.0247876	0.0186605	3035	tags=22%, list=21%, signal=17%	Angpt1/Esr1/Mfhas1/Lif/Gpr55/Ccl25/Lif/Zdhhc17/Fgfbp3/Ccn2/Ddr2/Nqo2/Itgb1bp1/Cxcl12/Igf1/Adipoq/Gpr183/Ankrd26/Ptk2b/Pdgfa/Notch1/Rara/Ccl22/Gpr183/Xcl1/Garem1/Spry4/Tlr9/Arrb1/Ywhaz/Crkl/Card9/Phlpp1/Dab2ip/Mturn/Apoe/Ccn2/Cflar/Rapgef2/Igf1/Nqo2/Ankrd26/Frs2/Arhgap8/Syk/Mturn/Tpbg/Dusp3/Pdgfa/Tlr2/Map3k12/Ptger4/F2rl1/Zfp36l1/Agt/Tlr2/Icam1/Ptger4/Vegfa
BP	GO:0018209	peptidyl-serine modification	194	0.353838	1.52823	0.00231748	0.0250496	0.0188578	3757	tags=24%, list=26%, signal=18%	Angpt1/Nos1/Plcl1/Map3k13/Rps6ka5/Ptgs2/Hipk2/Ercc6/Lif/Lif/Morc3/Ttbk2/Wnt5a/Mapk9/Smg1/Fnip2/Nsd1/Nsd1/Map3k13/Rps6ka2/Lats2/Bcl2/Pde4d/Akap9/Stk39/Lmtk2/Pfn2/Akap9/Plcl2/Ttbk2/Dmtn/Prkch/Camk1d/Ttbk2/Plcl2/Arrb1/Araf/Akap9/Osm/Csnk1e/Pikfyve/Rapgef3/Mark2/Syk/Sgk2/Smg1/Sbk1/Araf/Map3k12/Bdnf/Prkci/Camk1d/Rock2/Caprin2/Met/Nck1/Mark2/Rictor/Lmtk2/Agt/Rps6kb1/Vegfa/Wnk1/Galnt1/Map3k12/Rps6kb1/St…
BP	GO:0009101	glycoprotein biosynthetic process	138	0.378046	1.5752	0.00235009	0.0253546	0.0190874	2433	tags=19%, list=17%, signal=16%	Lmf1/Pomk/Hs6st2/Tcf7l2/Dpy19l3/Uggt1/Fut8/Chst10/Slc35c1/Nus1/Trip11/B3gnt8/Nus1/Igf1/Glce/Gfpt1/B3gnt9/Dpy19l4/Xylt1/Fktn/Mgat4a/Pomk/Bcl2/Dhdds/Fktn/Chst7/Cant1/Gxylt2/St8sia4/Galnt11/Alg10b/Csgalnact1/Atp7a/Mgat4a/Uggt1/Dse/St6galnac4/Tmtc3/Ggta1/Chp1/Igf1/Chst10/Slc35d1/Tet2/Alg8/Tm9sf2/Alg11
BP	GO:0021511	spinal cord patterning	12	0.706668	1.75054	0.00238755	0.0257107	0.0193555	3327	tags=52%, list=23%, signal=40%	Ift88/Gdf11/Ift122/Dll4/Rab23/Gdf11/Nkx2-2/Nkx2-2/Gli3/Ift122/Gli3/Gli2/Intu
BP	GO:0042391	regulation of membrane potential	139	0.373678	1.56147	0.00239314	0.0257229	0.0193646	1965	tags=17%, list=13%, signal=15%	Tacr1/Slc25a27/Foxp1/Ank3/Kcnk13/Ngfr/Kcnk3/Xirp1/Ank3/Cacna1c/Ank3/Kcnb1/Tbc1d24/Hsh2d/Mecp2/Ano1/Trpa1/Atxn1/Akap7/Celf4/Kcnk2/Bcl2/Ptk2b/Akap9/Slc25a27/Akap9/Fhl1/Ppp1r9a/Cacna2d1/Kcnk2/Shank3/Kcnh2/Rnf122/Ank3/Kcna5/Gnaq/Akap9/Gnaq/Atp1a3/Sumo1/Gpr35/Baiap2
BP	GO:0008406	gonad development	103	0.412261	1.66989	0.00242047	0.0259201	0.0195131	3628	tags=27%, list=25%, signal=21%	Angpt1/Brca2/Esr1/Nr5a1/Pcyt1b/Wnt5a/Runx1/Ing2/Nr2f2/Ago4/Brca2/Jmjd1c/Bcl2/Irx5/Serpine1/Akap9/Akap9/Arid4a/Brip1/Rara/Taf4/Arrb1/Nrip1/Crkl/Rdh10/Akap9/Ube3a/Stat5a/Spata2/Ube3a/Pcyt1b/Sema3a/Six3/Kmt2b/Brip1/Stat5b/Arid4b/Ptger4/Agt/Ago4/Icam1/Ptger4/Vegfa/Arid4a/Bcl2/Bcl2l11/Osr1/Tgfbr1/Atrx/Ube3a/Mfn2/Tiparp/Sema3a/Tmf1/Jmjd1c
BP	GO:0007178	transmembrane receptor protein serine/threonine kinase signaling pathway	186	0.349938	1.5028	0.00241728	0.0259201	0.0195131	3746	tags=21%, list=26%, signal=16%	Crb2/Atoh8/Scx/Tcf7l2/Gdf11/Men1/Skil/Zfp451/Hipk2/Trps1/Fut8/Zbtb7a/Wnt5a/Smad2/Zic2/Trim33/Pxn/Zfyve9/Ctdspl2/Ing2/Rasl11b/Zic2/Bmpr2/Zfp128/Lats2/Akap7/Gdnf/Notch1/Smad1/Slc33a1/Zbtb7a/Gdf11/Gdf15/Acvr1b/Grem1/Fos/Dusp22/Cilp/Dcp1a/Zfp451/Rgma/Ctdspl2/Skil/Adam9/Mtmr4/Pdcd4/Rgma/Trim33/Nrros/Cd109/Trps1/Smad3/Lrrc32/Lemd3/Smpd3/Dand5/Rgma/Ppm1l/Rgma/Htra3/Runx2/Crebbp/Jak2/Sox11/Zeb2/Appl2/Ep3…
BP	GO:0032922	circadian regulation of gene expression	48	0.492958	1.72912	0.00244893	0.0261764	0.019706	3295	tags=29%, list=22%, signal=22%	Rora/Ngfr/Lgr4/Lgr4/Per3/Zfhx3/Crem/Rai1/Zfhx3/Gfpt1/Zfhx3/Hnrnpu/Kmt2a/Nudt12/Nrip1/Zfhx3/Kdm5a/Csnk1e/Zfhx3/Arntl/Ncor1/Rai1/Bhlhe41/Kdm5a/Cry2/Hnrnpu/Rbm4/Zfhx3/Cry2
BP	GO:2001020	regulation of response to DNA damage stimulus	173	0.364596	1.55472	0.00251587	0.0268422	0.0202073	4732	tags=31%, list=32%, signal=21%	Rnf169/Map3k20/Parg/Fbh1/Skil/Ankrd1/Sox4/Ercc6/Ankle1/Rbbp8/Mbtd1/Cxcl12/Smg1/Nsd2/Atad5/Pogz/Trim32/Timeless/Rnf169/Cgas/Cyren/Muc1/Fam168a/Mdm2/Pagr1a/Recql5/Hic1/Rif1/Mcl1/Eya1/Epc1/Dtx3l/Nek1/Ino80/Polq/Skil/Rnf169/Fem1b/Atad5/Cul4a/Smg1/Ppp4r3b/Rfwd3/Ccar2/Rmi2/Trip12/Fbxo5/Ino80/Kmt5c/Pogz/Bid/Trip12/Timeless/Abraxas1/Nsd2/Triap1/Nudt16l1/Uimc1/Ube2n/Parg/Hic1/Spire1/Cd44/Trp53bp1/Spire1/R…
BP	GO:0051968	positive regulation of synaptic transmission, glutamatergic	13	0.696794	1.74899	0.00253291	0.0268689	0.0202274	1498	tags=21%, list=10%, signal=18%	Ptgs2/Tshz3/Ngfr/Shank2/Tshz3/Iqsec2/Ptk2b/Shank3
BP	GO:0001942	hair follicle development	56	0.467052	1.69137	0.00253494	0.0268689	0.0202274	3558	tags=30%, list=24%, signal=23%	Fzd6/Ptgs2/Ngfr/Trps1/Lgr4/Sos1/Wnt5a/Runx1/Lgr4/Sos1/Sos1/Bcl2/Pdgfa/Notch1/Acvr1b/Atp7a/Mfsd12/Ldb2/Sos1/Mysm1/Gnas/Apc/Cd109/Trps1/Pdgfa/Apc/Norad/Runx3/Gli2/Fzd6/Mysm1/Bcl2/Intu/Nf1/Apc/Notch1
BP	GO:0001764	neuron migration	97	0.419011	1.68457	0.002537	0.0268689	0.0202274	3633	tags=25%, list=25%, signal=19%	Myh10/Pomk/Bbs4/Mark1/Celsr3/Cxcl12/Tbc1d24/Cdkl5/Nr2f2/Nr2f1/Fktn/Pomk/Lhx6/Fktn/Lrp12/Unk/Zswim6/Kif20b/Apbb2/Crkl/Nav1/Dab2ip/Pcm1/Sh3rf1/Rapgef2/Fbxo45/Sema3a/Arhgef2/Shtn1/Mark2/Sh3rf1/Sh3rf1/Srgap2/Igsf10/Met/Pcm1/Mark2/Nav1/Top2b/Sdccag8/Vegfa/Unk/Pomk/Pex13/Gata2/Lrig2/Apbb2/Tbc1d24/Nav1/Pcm1/Nav1/Sema3a/Wdr62/Nr2f1/Itga3
BP	GO:0055082	cellular chemical homeostasis	339	0.309791	1.41266	0.00256052	0.0270683	0.0203775	3194	tags=20%, list=22%, signal=16%	Tacr1/Nos1/Esr1/Slc25a27/Tcf7l2/Ngfr/Kcnk3/Sox4/Ptgir/Tmem38b/Micu3/Gpr55/Ric3/Lpar6/Klf7/Alms1/Cacna1c/Mon1a/Pik3r1/Atp6v0a2/Wnt5a/Gnat2/Kcnb1/Scara5/Baiap3/Klf7/Pkd2/Atp6v1a/Ano1/Igf1/Slc9a4/Thada/Ptgfr/Dmxl1/Trpa1/Igf1r/Ncoa6/Bcl2/Ptk2b/Stxbp4/Aplp2/Pde4d/Slc25a27/Fxn/Gpr65/Alms1/Cacna2d1/Stim2/Ibtk/Xcl1/Arrb1/Slc9b1/Gpr89/Kcna5/Atp7a/P2ry2/Pik3cg/Slc4a7/Steap2/Bbc3/Slc6a9/Slc12a2/Atp1a3/Ube3a…
BP	GO:0090066	regulation of anatomical structure size	274	0.330272	1.47136	0.0025666	0.027083	0.0203886	3035	tags=18%, list=21%, signal=15%	Tacr1/Nos1/Map3k13/Macf1/Macf1/Ptgs2/Macf1/Bbs4/Capza1/Plxna4/Ssh2/Cyfip2/Arhgap42/Dock5/Cacna1c/Wnt5a/Itgb1bp1/Cxcl12/Fmn1/Cdkl5/Map3k13/Plekhh2/Tsc1/Slit2/Deptor/Bmpr2/Fchsd1/Wdr35/Gba2/Ssh2/Ptk2b/Rb1cc1/Lrrc8e/Slit2/Pfn2/Itga1/Tsc1/Fxn/Dip2b/Dmtn/Ppp1r9a/Scin/Shank3/Lrrc8e/Gm14137/Kcna5/Atp7a/Sema3g/P2ry2/Slc12a2/Draxin/Rgma/Apoe/Baiap2/Sema3a/Sema6c/Sema3d/Lrrc8e/Chmp3/Rapgef3/Lrrc8a/Shtn1/Nc…
BP	GO:0002573	myeloid leukocyte differentiation	128	0.389474	1.61134	0.00257453	0.0271171	0.0204143	3458	tags=26%, list=24%, signal=20%	Foxp1/Sbno2/Cdk6/Lif/Gpr55/Cbfa2t3/Batf2/Lif/Zbtb7a/Pik3r1/Runx1/L3mbtl3/Asxl2/Adipoq/Gpr183/Ikzf1/Asxl2/Farp2/Fam20c/Zbtb7a/Fam20c/Rara/Gmpr2/Gpr183/Lrrk1/Fos/Farp2/Batf/Stat5a/Pir/Gnas/Cul4a/Cdk6/Apc/Ifi207/Ostm1/Adam8/Ccn4/Med1/Tmem64/Nrros/Cd109/Evi2b/Tlr2/Ifi207/Apc/Sh3pxd2a/Eif2ak1/F2rl1/Zfp36l1/Fadd/Evi2/Tlr2/Batf2/Foxp1/Vegfa/Gata2/Batf3/Nf1/Gpr137/Nkap/Gba/Apc
BP	GO:0042063	gliogenesis	159	0.366196	1.54863	0.00259616	0.027155	0.0204428	4007	tags=22%, list=27%, signal=17%	Pard3/Nfib/Vtn/Egr2/Cdk6/Gap43/Tcf7l2/Wasf3/Sox4/Lif/Mettl14/Lif/Ezh2/Adam22/Mecp2/Igf1/Ezh2/Lrp8/Ptprj/Gpr183/Atxn1/Notch1/Prkch/Nkx2-2/Gpr183/Shank3/Dlx2/Crkl/Dab2ip/Nkx2-2/Gli3/Mbd1/Igf1/Cdk6/Prx/Nrros/Plag1/Tlr2/Srgap2/Prkci/Tenm4/Gli3/Lrp8/Agt/Pard3/Syne2/Tlr2/Nfix/Ccr2/Sox11/Ckap5/Vcan/Nf1/Gba/Mfn2/Notch1/Dlx1/Matn2/Sh3tc2/Mmp24/Eed/Zcchc24/Tenm4/Synj1/Etv5/Adgrg6/C5ar1/Tenm4
BP	GO:0051338	regulation of transferase activity	448	0.299684	1.3971	0.00259445	0.027155	0.0204428	3464	tags=20%, list=24%, signal=17%	Angpt1/Map3k13/Pfkfb2/Men1/Irak3/Akap13/Nedd9/Dgkz/Pik3r1/Sos1/Ddr2/Ezh2/Wnt5a/Itgb1bp1/Gins3/Tlr1/Wdr81/Pkd2/Camkk1/Sos1/Pxn/Igf1/Cbl/Dcun1d5/Map3k13/Dlg3/Tsc1/Nr2f2/Deptor/Ezh2/Ccnj/Lrp8/Sos1/Trib2/Adipoq/Igf1r/Ikbkg/Ptprj/Lats2/Sh3bp5/Irs1/Ptk2b/Pdgfa/Sh3bp5/Aplp2/Gprc5b/Lmtk2/Rap2b/Cbl/Tsc1/Fgd4/Cep43/Pip4k2a/Map3k11/Ccdc88a/Ccng1/Cass4/Ppp1r9a/Kif14/Mertk/Hnrnpu/Cd300a/Grem1/Irs1/Epm2aip1/Du…
BP	GO:0015748	organophosphate ester transport	49	0.493375	1.73993	0.00264175	0.0274742	0.0206831	3819	tags=33%, list=26%, signal=24%	Slc37a1/Atp10d/Abcc4/Atp11a/Atp8a1/Epg5/Pitpnc1/Mfsd2a/Lrrc8e/Atp11a/Lrrc8e/Atp8b4/Apoe/Lrrc8e/Slc37a2/Lrrc8a/Atp9b/Pitpnc1/Atp10a/Pitpna/Triap1/Lrrc8a/Atp10a/Lrrc8c/Atp11a/Abcg1/G6pc3/Slc25a51/Ano6
BP	GO:0046883	regulation of hormone secretion	113	0.397847	1.6176	0.00269652	0.0279934	0.0210739	4183	tags=33%, list=29%, signal=24%	Tacr1/Nos1/Pfkfb2/Tcf7l2/Ffar2/Sox4/Lif/Rab11fip1/Klf7/Lif/Kcnb1/Runx1/Baiap3/Klf7/Ano1/Sirt4/Trpa1/Adipoq/Ncoa6/Irs1/Stxbp4/Rab8b/Irs1/Arrb1/Osm/Kdm5b/Eipr1/Gnas/Kdm5b/Rab11fip1/Slc8b1/Arntl/Madd/Ncoa6/Irs1/Rab8b/Sidt2/Rest/Ptger4/Agt/Slc16a1/Ptger4/Cry2/Nadk/Jak2/Sox11/Cry2/Chd7/Mfn2/Oga/Tmf1/Abcg1/Apln/Alox5/Pde3b/Acvr2a/Rab11fip3/Acsl4/Irs2/Runx1/Tbc1d1/Pask/Klf7/Nlgn2
BP	GO:0007249	I-kappaB kinase/NF-kappaB signaling	137	0.378647	1.57461	0.00271278	0.0280881	0.0211452	3198	tags=20%, list=22%, signal=16%	Angpt1/Esr1/Rora/Tle1/Tlr7/Akap13/Nkiras1/Trim12c/Card6/Wnt5a/Ash1l/Snip1/Usp25/Irak4/Erc1/Trim32/Il1rl1/Adipoq/Ikbkg/Gprc5b/Tle1/Tab3/Irak1bp1/Tlr3/Tlr9/Card6/Irak1bp1/Card9/Btrc/Dab2ip/Lurap1/Btk/Trim27/Saa3/Zc3h12a/Tlr2/Nlrx1/Rock2/Trim12a/Tank/Peli1/F2rl1/Tank/Tlr2/Irak2/Zmynd11/Btrc/Ube2n
BP	GO:0007160	cell-matrix adhesion	126	0.391422	1.61401	0.00276348	0.0284104	0.0213878	1598	tags=11%, list=11%, signal=10%	Macf1/Vtn/Thsd1/Cdk6/Macf1/Macf1/Ccl25/Pik3r1/Ccn2/Itgb1bp1/Fmn1/Pxn/Tsc1/Utrn/Tiam1/Ptprj/Epb41l5/Hoxd3/Bcl2/Ptk2b/Serpine1/Epb41l5/Itga1/Apod/Tsc1/Dmtn/Itga7/Grem1/Taok2/Dusp22
BP	GO:0007162	negative regulation of cell adhesion	161	0.359246	1.52257	0.00276622	0.0284104	0.0213878	3065	tags=18%, list=21%, signal=14%	Angpt1/Zc3h12d/Cdsn/Il2ra/Men1/Ripor2/Cd274/Plxna4/Ccl25/Pik3r1/Itgb1bp1/Glmn/Runx1/Cxcl12/Plxna2/Plxnc1/Mbp/Adipoq/Epb41l5/Notch1/Serpine1/Epb41l5/Apod/Dmtn/Muc1/Il20rb/Cd300a/Angpt2/Dusp22/Spry4/Plxna2/Map2k5/Cblb/Mad1l1/Gli3/Tnfrsf14/Mbp/Nckap1l/Zc3h12a/Zfp35/Adam8/Dusp3/Gtpbp4/Plxna1/Cd86/Gli3/Lrrc32/Peli1/Runx3/Plxna4/Socs6/Vegfa/Wnk1
BP	GO:0002521	leukocyte differentiation	315	0.317515	1.43589	0.0027766	0.0284266	0.0214	3458	tags=23%, list=24%, signal=18%	Rora/Hdac9/Foxp1/Sbno2/Cdk6/Il2ra/Sox4/Tnfsf13b/Lif/Gpr55/Cbfa2t3/Batf2/Lif/Zbtb7a/Pik3r1/Sos1/Ezh2/Dll4/Runx1/Nfkbiz/Sos2/Sos1/Tsc1/Ezh2/L3mbtl3/Asxl2/Sos1/Adipoq/Ptprj/Gpr183/Ikzf1/Pcid2/Asxl2/Bcl2/Ptk2b/Farp2/Tsc1/Plcl2/Fam20c/Zbtb7a/Fam20c/Lgals8/Mertk/Rara/Sash3/Gmpr2/Gpr183/Lrrk1/Cd83/Fos/Ly9/Farp2/Tlr9/Plcl2/Gpr89/Atp7a/Batf/Entpd7/Syvn1/Itpkb/Entpd7/Stat5a/Sh3rf1/Sos1/Il15ra/Gimap1/Sos2/B…
BP	GO:0070997	neuron death	215	0.346387	1.50961	0.00278643	0.0284457	0.0214144	3601	tags=20%, list=25%, signal=16%	Angpt1/Nos1/Esr1/Slc25a27/Ngfr/Hipk2/Cit/Ddr2/Wnt5a/Nqo2/Kdm2b/Kcnb1/Tbc1d24/Aars/Mecp2/Igf1/Cbl/Tsc1/Bcl2/Ptk2b/Gdnf/Elk1/Cbl/Slc25a27/Itga1/Tsc1/Map3k11/En1/Kif14/Fos/Nrbp2/Mcl1/Arrb1/Pcsk9/Atp7a/Cd200r1/Kdm2b/Bbc3/Cpeb4/Draxin/Oxr1/Apoe/Chp1/Igf1/Nqo2/Adam8/Ncoa7/Ghr/Map3k12/Bdnf/Cpeb4/Kcnip3/Draxin/Prkci/Rest/Amigo2/Tfap2a/Fadd/Agt/Syngap1/Vegfa/Jak2/Map3k12/En2/Stxbp1/Tyro3/Tbc1d24/Bcl2/Bcl2…
BP	GO:0071692	protein localization to extracellular region	176	0.357861	1.53016	0.00280571	0.0285618	0.0215018	3014	tags=19%, list=21%, signal=16%	Lmf1/Nos1/Myh10/Pfkfb2/Tcf7l2/Ankrd1/Sox4/Rab11fip1/Klf7/Cacna1c/Mon1a/Preb/Smad2/Kcnb1/Tango6/Baiap3/Klf7/Ano1/Igf1/Sirt4/Trpa1/Ncoa6/Irs1/Stxbp4/Preb/Dmtn/Rab8b/Irs1/Arrb1/Slc12a2/Apoe/Cd2ap/Rab3d/Tvp23a/Igf1/Mon1a/Adam9/Eipr1/Ang/Rab11fip1/Slc8b1/Arntl/Nrros/Madd/Ncoa6/Irs1/Rab8b/Tlr2/Cd2ap/Sidt2/Rest/Ptger4/Dand5/Ier3ip1/F2rl1/Ccdc186/Dnm1l/Slc16a1/Tlr2/Ptger4
BP	GO:1901698	response to nitrogen compound	490	0.292109	1.36606	0.00281405	0.0285963	0.0215278	4969	tags=30%, list=34%, signal=21%	Nos1/Pld1/Hdac9/Egr2/Ngfr/Sell/Irak3/Irs3/Hlcs/Uggt1/Tmem38b/Pik3r1/Ezh2/Epg5/Usp25/Pkd2/Crem/Mecp2/Lpin3/Pxn/Ano1/Igf1/Gnb5/Socs3/Tsc1/Slit2/Ezh2/Timeless/Adipoq/Igf1r/Mbd5/Ptprj/Ankrd26/Rragc/Akap7/Irs1/Stxbp4/Notch1/Pde4d/Akap9/Slit2/Crls1/Cgas/Foxo1/Akap9/Tsc1/Dmtn/Pip4k2a/Erlin1/Ncam1/Cacna2d1/Lpin2/Gdf15/Dnajb14/Mdm2/Rab8b/Stat2/Dhfr/Irs1/Epm2aip1/Tlr3/Mylip/Recql5/Tlr9/Pcsk9/Atp7a/Dnajb12/…
BP	GO:0032874	positive regulation of stress-activated MAPK cascade	74	0.431912	1.65424	0.00286613	0.0289725	0.021811	2881	tags=20%, list=20%, signal=17%	Mfhas1/Hipk2/Ccn2/Wnt5a/Taok1/Dixdc1/Ankrd6/Naip5/Dixdc1/Ptk2b/Rb1cc1/Stk39/Fgd4/Map3k11/Taok2/Tlr3/Dusp22/Card9/Dab2ip/Mturn/Ccn2/Sh3rf1/Zc3h12a/Mturn/Dixdc1/Rb1cc1/Dixdc1/Sh3rf1/Sh3rf1/Met/Sash1/F2rl1
BP	GO:1901215	negative regulation of neuron death	134	0.372089	1.54232	0.00287261	0.0289873	0.0218221	3601	tags=24%, list=25%, signal=18%	Angpt1/Nos1/Esr1/Ngfr/Hipk2/Kdm2b/Tbc1d24/Aars/Mecp2/Igf1/Cbl/Tsc1/Bcl2/Ptk2b/Gdnf/Cbl/Tsc1/En1/Kif14/Nrbp2/Arrb1/Atp7a/Cd200r1/Kdm2b/Cpeb4/Draxin/Oxr1/Apoe/Igf1/Adam8/Ncoa7/Ghr/Map3k12/Bdnf/Cpeb4/Draxin/Prkci/Rest/Amigo2/Tfap2a/Agt/Syngap1/Vegfa/Jak2/Map3k12/En2/Stxbp1/Tyro3/Tbc1d24/Bcl2/Ppp5c/Xrcc2/Gba/Oxr1/Mfn2/Pik3ca/Cln3/Dlx1
BP	GO:0007626	locomotory behavior	84	0.420549	1.66039	0.00289567	0.0291114	0.0219156	2341	tags=21%, list=16%, signal=18%	Hipk2/Npas3/Cacna1c/Strn/Shank2/Cxcl12/Adam22/Nav2/Zfhx3/Mecp2/Zfhx3/Tsc1/Nav2/Apba1/Atxn1/Crbn/Aplp2/Gprc5b/Zfhx3/Tsc1/Fxn/En1/Shank3/Gigyf2/B4galt2/Atp7a/Zfhx3/Atp1a3/Oxr1/Ube3a/Apoe/Ube3a/Aph1b/Shank2/Zfhx3
BP	GO:0045637	regulation of myeloid cell differentiation	123	0.384127	1.58485	0.00292631	0.0292732	0.0220374	2465	tags=17%, list=17%, signal=15%	Foxp1/Cdk6/Lif/Gpr55/Rcor1/Lif/Hspa1a/Zbtb7a/Pik3r1/Runx1/Asxl2/Adipoq/Ikzf1/Asxl2/Ptk2b/Zbtb7a/Scin/Rara/Setd1a/Acvr1b/Fos/Fam210b/Brd1/Itpkb/Abcb10/Mturn/Stat5a/Nckap1l/Gnas/Cul4a/Cnot4/Cdk6/Apc/Mturn/Ets1/Adam8/Med1/Tmem64/Evi2b/Klf13
BP	GO:0071805	potassium ion transmembrane transport	59	0.458191	1.69038	0.00293972	0.0293565	0.0221001	1896	tags=25%, list=13%, signal=22%	Kcnc3/Ank3/Kcnk13/Kcnk3/Tmem38b/Ank3/Ank3/Kcnb1/Pkd2/Slc9a4/Snx27/Akap7/Kcnk2/Crbn/Akap9/Stk39/Akap9/Fhl1/Alg10b/Kcnk2/Kcnh2/Ank3/Kcna5/Amigo1/Akap9/Slc12a2/Atp1a3/Sumo1
BP	GO:0019941	modification-dependent protein catabolic process	412	0.298455	1.38443	0.0029764	0.0296203	0.0222987	3731	tags=21%, list=25%, signal=17%	Lnx1/Cul9/Rffl/Klhl25/Ttc3/Hipk2/Cbfa2t3/Rnf150/Arih2/Hspa1a/Usp34/Fbxl14/Kctd6/Mapk9/Glmn/Wdr81/Usp25/Anapc10/Cbl/Usp38/Usp12/Trim32/Trib2/Fbxl18/Herc2/Cul9/Ptk2b/Fbxl4/Crbn/Fbxl19/Skp2/Cbl/Nhlrc3/Erlin1/Klhl42/Kif14/Dnajb14/Mdm2/Rnf122/Mylip/Zfand2a/Arrb1/Fbxo33/Dnajb12/Fbxl16/Usp49/Foxf2/Dtx3l/Os9/Syvn1/Araf/Usp49/Cacul1/Fbxl18/Stam/Btrc/Marchf6/Ube3a/Sumo1/Rnf167/Cd2ap/Sh3rf1/Csnk1e/Jkamp/Rnf…
BP	GO:0010243	response to organonitrogen compound	452	0.295738	1.37892	0.00299375	0.0297417	0.02239	5044	tags=31%, list=34%, signal=21%	Nos1/Pld1/Hdac9/Egr2/Ngfr/Sell/Irak3/Irs3/Hlcs/Uggt1/Tmem38b/Pik3r1/Ezh2/Usp25/Pkd2/Crem/Mecp2/Lpin3/Pxn/Ano1/Igf1/Gnb5/Socs3/Tsc1/Slit2/Ezh2/Timeless/Adipoq/Igf1r/Mbd5/Ptprj/Ankrd26/Rragc/Akap7/Irs1/Stxbp4/Notch1/Pde4d/Akap9/Slit2/Crls1/Foxo1/Akap9/Tsc1/Dmtn/Pip4k2a/Erlin1/Ncam1/Cacna2d1/Lpin2/Gdf15/Dnajb14/Mdm2/Rab8b/Stat2/Dhfr/Irs1/Epm2aip1/Mylip/Recql5/Tlr9/Pcsk9/Atp7a/Dnajb12/Gnaq/Amigo1/Car…
BP	GO:0048260	positive regulation of receptor-mediated endocytosis	38	0.50661	1.68328	0.00300507	0.0297699	0.0224113	1657	tags=14%, list=11%, signal=12%	Angpt1/Bicd1/Pard3/Vtn/Cbl/Serpine1/Cbl/Grem1/Arrb1/Pcsk9
BP	GO:0006091	generation of precursor metabolites and energy	192	0.342112	1.47622	0.00302014	0.0298497	0.0224714	3918	tags=25%, list=27%, signal=19%	Pfkfb2/Tcf7l2/Stk40/Pfkp/Etfrf1/Coq10b/Cbfa2t3/Zbtb7a/Shpk/Afg1l/Stbd1/Ppp1r3b/Atpsckmt/Igf1/Slc25a25/Gfpt1/Etfdh/Etfrf1/Adgrf5/Pcdh12/Adgrf5/Irs1/Rb1cc1/Phkb/Zbtb7a/Fxn/Phka2/Slc25a13/Cox6a2/Irs1/Epm2aip1/Hmgcll1/Atp7a/Mtfr2/Hsd11b1/Pde12/Igf1/Abcd1/Slc37a2/Bpgm/Gnas/Crot/Rb1cc1/Irs1/Mtfr1/Sucla2/Aldh1l2/Bdnf/Ncor1/Epm2aip1/Norad/Pank2/Ndor1/Bid/Phka1/Ogdh/Uqcc3/Ppif/Ep300/Cox7a1/Gba/Etfbkmt/Mfn…
BP	GO:2000779	regulation of double-strand break repair	69	0.45216	1.7191	0.00304502	0.0300442	0.0226178	4027	tags=31%, list=27%, signal=22%	Rnf169/Fbh1/Ercc6/Rbbp8/Mbtd1/Nsd2/Pogz/Timeless/Rnf169/Cgas/Cyren/Recql5/Rif1/Epc1/Dtx3l/Polq/Rnf169/Ppp4r3b/Rmi2/Trip12/Kmt5c/Pogz/Trip12/Timeless/Nsd2/Nudt16l1/Ube2n/Spire1/Trp53bp1/Spire1/Rpa2/Prkdc/Recql5/Trip12/Ing3/Rad51/Helb/Trp53bp1/Rnf169/Mrnip
BP	GO:0070374	positive regulation of ERK1 and ERK2 cascade	96	0.409723	1.64016	0.00306217	0.0301424	0.0226917	2576	tags=22%, list=18%, signal=18%	Angpt1/Esr1/Mfhas1/Gpr55/Ccl25/Fgfbp3/Ccn2/Ddr2/Nqo2/Cxcl12/Igf1/Gpr183/Ptk2b/Pdgfa/Notch1/Rara/Ccl22/Gpr183/Xcl1/Garem1/Arrb1/Crkl/Card9/Mturn/Apoe/Ccn2/Cflar/Rapgef2/Igf1/Nqo2/Arhgap8/Mturn/Tpbg/Pdgfa/Tlr2/Map3k12
BP	GO:0001655	urogenital system development	185	0.354267	1.52093	0.00308627	0.0302959	0.0228073	3711	tags=30%, list=25%, signal=23%	Angpt1/Esr1/Cplane1/Cep290/Ift88/Wnt6/Cux1/Gdf11/Tshz3/Cep290/Sox4/Lif/Nup160/Lif/Lgr4/Wnt5a/Smad2/Fmn1/Lgr4/Pkd2/Igf1/Amer1/Tsc1/Tshz3/Nfia/Invs/Slit2/Timeless/Adipoq/Igf1r/Bcl2/Pdgfa/Gdnf/Notch1/Slit2/Smad1/Tsc1/Ctnnd1/Cntrl/Rara/Gdf11/Ovol1/Angpt2/Grem1/Mecom/Eya1/Pcsk9/Crkl/Rdh10/Nek1/Ube3a/Stat5a/Amer1/Cflar/Ube3a/Gli3/Igf1/Dchs1/Fem1b/Frs2/Kif26b/Tet2/Kif26b/Apc/Nup160/Pkd2/Foxc2/Plag1/Pdgf…
BP	GO:0033138	positive regulation of peptidyl-serine phosphorylation	57	0.468473	1.71813	0.00311583	0.0305341	0.0229866	3518	tags=27%, list=24%, signal=21%	Angpt1/Nos1/Ptgs2/Ercc6/Lif/Lif/Wnt5a/Fnip2/Bcl2/Akap9/Pfn2/Akap9/Arrb1/Araf/Akap9/Osm/Rapgef3/Araf/Bdnf/Caprin2/Met/Agt/Vegfa/Cd44/Bcl2/Ppp1r15a/Pik3ca
BP	GO:0060986	endocrine hormone secretion	19	0.620695	1.73889	0.00316088	0.0309052	0.023266	3968	tags=48%, list=27%, signal=35%	Tbx3/Lif/Rab11fip1/Lif/Runx1/Tbx3/Rab8b/Gnas/Rab11fip1/Rab8b/Agt/Cry2/Cry2/Mfn2/Tmf1/Apln/Acvr2a/Rab11fip3/Runx1
BP	GO:0043491	protein kinase B signaling	105	0.391657	1.59064	0.00316441	0.0309052	0.023266	4427	tags=32%, list=30%, signal=23%	Angpt1/Pik3c2b/Mfhas1/Tcf7l2/Ngfr/Itgb1bp1/Cxcl12/Igf1/Igf1r/Ptprj/Irs1/Pdgfa/Meis3/Cass4/Mertk/Rara/Gdf15/Myorg/Irs1/Myorg/Pik3cg/Setx/Phlpp1/Osm/Igf1/Adam8/Tpbg/Irs1/Pdgfa/Setx/Met/Smpd3/Rictor/Zfp36l1/Rps6kb1/Ppp2ca/Vegfa/Fam110c/Rps6kb1/Tyro3/Igf1r/Tgfbr1/Mul1/Pik3ca/Myorg/Rapgef1/Phlpp1/Sesn2/Mfhas1/Specc1l/F7/Hbegf/Dlg1/Specc1l/Epha2/Pik3ca/Dlg1/Adam8
BP	GO:1900120	regulation of receptor binding	10	0.734546	1.74746	0.00317532	0.0309071	0.0232674	3031	tags=62%, list=21%, signal=50%	Plcl1/Adipoq/Plcl2/Plcl2/Pcsk9/Rgma/Rgma/Bdnf/Rgma/Rgma
BP	GO:0018198	peptidyl-cysteine modification	21	0.618453	1.7878	0.00318316	0.0309313	0.0232857	4437	tags=47%, list=30%, signal=33%	Nos1/Zdhhc23/Zdhhc17/Tbc1d24/Clip3/Zdhhc20/Oxr1/Rab3d/Ncoa7/Tmx3/Rab6a/Tbc1d24/Oxr1/Zdhhc8/Zdhhc8/Chchd4/Zdhhc24
BP	GO:1901136	carbohydrate derivative catabolic process	60	0.456233	1.6849	0.00319965	0.0310214	0.0233534	3906	tags=36%, list=27%, signal=26%	Ovgp1/Nudt7/Gla/Gba2/Pde4d/Cdadc1/Nt5c2/Aoah/Gmpr2/Hyal1/Nagk/Entpd7/Entpd7/Abcd1/Cemip2/Nudt1/Neu1/Cdadc1/Hyal1/Edem3/Ids/Entpd1/Cd44/Nudt16/Tymp/Gba/Sgsh/Stt3b/Enpp4/Pycrl/Lyve1/Gusb
BP	GO:0043523	regulation of neuron apoptotic process	144	0.368448	1.53997	0.00320318	0.0310214	0.0233534	3601	tags=21%, list=25%, signal=16%	Angpt1/Nos1/Esr1/Ngfr/Hipk2/Nqo2/Kdm2b/Kcnb1/Aars/Mecp2/Bcl2/Ptk2b/Gdnf/Itga1/Map3k11/En1/Kif14/Nrbp2/Mcl1/Arrb1/Pcsk9/Atp7a/Kdm2b/Bbc3/Cpeb4/Draxin/Oxr1/Apoe/Nqo2/Adam8/Map3k12/Bdnf/Cpeb4/Kcnip3/Draxin/Prkci/Amigo2/Tfap2a/Agt/Syngap1/Vegfa/Jak2/Map3k12/En2/Stxbp1/Tyro3/Bcl2/Bcl2l11/Nf1/Xrcc2/Gba/Oxr1/Pik3ca/Cln3/Dlx1
BP	GO:2000758	positive regulation of peptidyl-lysine acetylation	26	0.587201	1.79958	0.00322636	0.0310961	0.0234097	1647	tags=22%, list=11%, signal=20%	Nos1/Rps6ka5/Sox4/Lif/Lif/Arid5a/Dip2b/Muc1/Arrb1
BP	GO:0043534	blood vessel endothelial cell migration	73	0.437054	1.66858	0.00323245	0.0310961	0.0234097	5162	tags=42%, list=35%, signal=28%	Angpt1/Hdac9/Ptgs2/Nus1/Itgb1bp1/Dll4/Mecp2/Nus1/Vash1/Igf1/Slit2/Ptk2b/Notch1/Slit2/Angpt2/Grem1/Ephb4/Map2k5/Stat5a/Apoe/Igf1/Clec14a/Ets1/Adam8/Amot/Foxc2/Lemd3/Vegfa/Gata2/Nr4a1/Nf1/Cdh5/Notch1/Angpt2/Nus1/Nus1/Plk2/Hdac5/Akt3/Epha2/Prkca/Adam8/Prkd2/Akt3/Amotl1/Adam17/Prcp/Ets1/Foxc2/Pdcd10/Mecp2/Nrp1/Epha2/Ephb4
BP	GO:0051783	regulation of nuclear division	73	0.436561	1.6667	0.00323245	0.0310961	0.0234097	2801	tags=24%, list=19%, signal=19%	Cul9/Esr1/Prdm9/Cdk5rap2/Lif/Lif/Wnt5a/Cdk5rap2/Prdm9/Igf1/Ndc80/Rps6ka2/Igf1r/Zwilch/Pcid2/Cul9/Zwint/Kif20b/Osm/Cdk5rap2/Mad1l1/Gen1/Igf1/Ndc80/Cdk11b/Eif4g3/Apc/Cdk5rap2/Cdca2/Met/Fbxo5/Apc/Smpd3
BP	GO:0031644	regulation of nervous system process	69	0.450086	1.71121	0.00324306	0.0311464	0.0234475	1498	tags=12%, list=10%, signal=11%	Nos1/Pard3/Egr2/Wasf3/Ngfr/Fgfbp3/Ptafr/Tbc1d24/Zfhx2/Atpsckmt/Igf1/Trpa1/Celf4/Ptk2b/Akap9/Akap9/Ncam1/Shank3
BP	GO:0048232	male gamete generation	202	0.348089	1.50928	0.00326524	0.0313072	0.0235686	2599	tags=18%, list=18%, signal=15%	Xrn2/Brca2/Prdm9/Ift88/Tcp11x2/Mical2/Bbs4/Cit/Mettl14/Pcyt1b/Alms1/Lgr4/Kdm2b/Prdm9/Lgr4/Zfp41/Crem/Ttc26/Zfp39/Hspa2/Ing2/Herc2/Mlh3/Ago4/Brca2/Zfp296/Xlr/Syne1/Notch1/Akap9/Ccdc136/Akap9/Six5/Cdyl/Ythdc1/Arid4a/Brip1/Alms1/Mertk/Rara/Ovol1/Nphp1/Cfap69/Syne1/Crkl/Kdm2b/Akap9/Setx/Mlh3/Alkbh5/Nek1/Sbf1/Spata2/Ccdc136/Pcyt1b/Lrrc8a/Nectin3/Eif4g3/Rgs2/Zfp35/Arntl/Aff4/Dzip1/Foxj2/Ccna1/Zfp41/Bri…
BP	GO:0061024	membrane organization	365	0.302569	1.39076	0.0033247	0.0317718	0.0239184	3892	tags=21%, list=27%, signal=17%	Atp10d/Tmem11/Myh10/Btbd8/Tmem102/Ank3/Atp11a/Stx3/Atp8a1/Elmo1/Ank3/Stx17/Akap8l/Rhobtb2/Ank3/Preb/Tlcd1/Kcnb1/Arv1/Mtss2/Stx7/Mbp/Mfsd2a/Snx27/Pacsin3/Btbd8/Gba2/Arv1/Stx17/Mitd1/Bcl2/Stx11/Gdnf/Asap1/Preb/Pip4k2a/Ccdc88a/Stx16/Atp11a/Rab8b/Shank3/Cd300a/Ank3/Spaca6/Crkl/Atp8b4/Snx18/Bbc3/Opa1/Zfp13/Apoe/Baiap2/A4galt/Sec31a/Pikfyve/Lhfpl4/Whamm/Chp1/Dynlt1c/Abcd1/Sec16a/Ccdc88a/Gphn/Chmp7/Rhob…
BP	GO:0010639	negative regulation of organelle organization	213	0.341129	1.48628	0.00335686	0.0320261	0.0241098	3518	tags=21%, list=24%, signal=16%	Esr1/Kif24/Bbs4/Cdk5rap2/Capza1/Lif/Ssh2/Lif/Kif24/Pik3r1/Ttbk2/Taok1/Cdk5rap2/Dcp2/Spef1/Igf1/Ndc80/Plekhh2/Rps6ka2/Slit2/Hdgfl3/Zwilch/Ssh2/Pcid2/Slit2/Kif24/Pfn2/Zwint/Clip3/Odf2l/Ttbk2/Fxn/Dmtn/Ppp1r9a/Scin/Dcp2/Hnrnpu/Shank3/Ttbk2/Mphosph9/Mphosph9/Baz1b/Fez1/Osm/Opa1/Cdk5rap2/Mad1l1/Rad50/Gen1/Igf1/Map1a/Arhgef2/Ndc80/Map4/Camsap1/Apc/Ccp110/Ssh2/Map1a/Tlr2/Mphosph8/Map1b/Ppp1r9a/Cdk5rap2/M…
BP	GO:0051603	proteolysis involved in protein catabolic process	465	0.294076	1.37302	0.00336504	0.0320512	0.0241287	3750	tags=20%, list=26%, signal=16%	Lnx1/Cul9/Rffl/Klhl25/Ttc3/Hipk2/Uggt1/Cbfa2t3/Rnf150/Arih2/Hspa1a/Usp34/Fbxl14/Kctd6/Mapk9/Glmn/Wdr81/Usp25/Anapc10/Cbl/Usp38/Usp12/Trim32/Trib2/Fbxl18/Herc2/Cul9/Ptk2b/Fbxl4/Crbn/Fbxl19/Skp2/Cbl/Nhlrc3/Erlin1/Klhl42/Kif14/Dnajb14/Mdm2/Rnf122/Mylip/Zfand2a/Arrb1/Fbxo33/Dnajb12/Fbxl16/Usp49/Foxf2/Dtx3l/Os9/Syvn1/Araf/Usp49/Uggt1/Cacul1/Fbxl18/Stam/Btrc/Marchf6/Dab2ip/Ube3a/Sumo1/Rnf167/Apoe/Cd2ap…
BP	GO:0061387	regulation of extent of cell growth	69	0.449059	1.70731	0.0033916	0.0322509	0.0242791	3086	tags=23%, list=21%, signal=18%	Map3k13/Macf1/Macf1/Macf1/Plxna4/Wnt5a/Cxcl12/Cdkl5/Map3k13/Slit2/Bmpr2/Slit2/Fxn/Dip2b/Sema3g/Draxin/Rgma/Apoe/Sema3a/Sema6c/Sema3d/Shtn1/Rgma/Bdnf/Map1b/Draxin/Macf1/Plxna4/Rgma/Rgma/Vegfa/Sema6b
BP	GO:0009408	response to heat	59	0.455713	1.68124	0.00344222	0.0326248	0.0245605	953	tags=12%, list=6%, signal=11%	Tacr1/Nos1/Trp53inp1/Zfp976/Hspa1a/Scara5/Ano1/Igf1/Trpa1/Xylt1
BP	GO:0051223	regulation of protein transport	273	0.324292	1.44384	0.00345351	0.0326781	0.0246007	3069	tags=18%, list=21%, signal=15%	Angpt1/Nos1/Myh10/Pfkfb2/Cep290/Ank3/Tcf7l2/Ptgs2/Cep290/Ankrd1/Sox4/Frat1/Rab11fip1/Ank3/Klf7/Pik3r1/Ank3/Itgb1bp1/Kcnb1/Mtcl1/Baiap3/Klf7/Ano1/Ctdspl2/Igf1/Sirt4/Trpa1/Adipoq/Gcc2/Ncoa6/Mtcl1/Irs1/Stxbp4/Rab23/Apod/Dmtn/Gripap1/Mdm2/Irs1/Ank3/Tcaf1/Arrb1/Kif20b/Mtcl1/Peg12/Os9/Bbc3/Slc12a2/Sumo1/Pcm1/Apoe/Cd2ap/Ctdspl2/Chp1/Gli3/Igf1/Adam9/Eipr1/Mdfic/Rapgef3/Ang/Rab11fip1/Zc3h12a/Slc8b1/Tm9sf4…
BP	GO:0051784	negative regulation of nuclear division	33	0.539713	1.72998	0.00348406	0.0328181	0.0247061	2764	tags=26%, list=19%, signal=21%	Esr1/Cdk5rap2/Lif/Lif/Cdk5rap2/Ndc80/Rps6ka2/Zwilch/Pcid2/Zwint/Osm/Cdk5rap2/Mad1l1/Gen1/Ndc80/Apc/Cdk5rap2/Fbxo5/Apc
BP	GO:0097193	intrinsic apoptotic signaling pathway	176	0.353894	1.5132	0.00352395	0.0331275	0.0249389	3680	tags=19%, list=25%, signal=15%	Ankrd2/Brca2/Fbh1/Ptgs2/Skil/Hipk2/Ercc6/Aen/Pik3r1/Cxcl12/Atad5/Fnip2/Trim32/Ikbkg/Brca2/Aen/Bcl2/Muc1/Uri1/Mdm2/Wwox/Hic1/Mcl1/Sfpq/Syvn1/Serinc3/Bbc3/Dab2ip/Opa1/Cep63/Skil/Atad5/Ifi207/Ccar2/Atp2a1/Mdm4/Ifi207/Nck1/Xpa/Bid/Dnm1l/Triap1/Plagl2/Jak2/Bub1/Mbd4/Hic1/Ppif/Cd44/Ep300/Bcl2/Stk25/Bcl2l11/Bcl3/Hipk1/Hipk1/Cdkn1a/Ivns1abp/Ep300/Apaf1/Prkdc
BP	GO:0031110	regulation of microtubule polymerization or depolymerization	61	0.444345	1.64496	0.00354272	0.0332497	0.025031	4432	tags=29%, list=30%, signal=21%	Cdk5rap2/Hspa1a/Ttbk2/Taok1/Cdk5rap2/Mecp2/Spef1/Prune1/Hdgfl3/Gba2/Akap9/Akap9/Clip3/Ttbk2/Ttbk2/Akap9/Cdk5rap2/Pde4dip/Pde4dip/Map1a/Arhgef2/Camsap1/Apc/Pde4dip/Map1a/Map1b/Cdk5rap2/Met/Apc/Sgk1/Eml4/Ckap5/Togaram1/Cdh5/Hspa1a/Apc/Ska3/Dst/Dst/Camsap1/Ska1/Nin/Cdk5rap2/Slain2/Map1b/Pde4dip/Specc1l/Specc1l/Nin/Pak1/Map1b/Apc/Hspa1b
BP	GO:0032642	regulation of chemokine production	49	0.485348	1.71163	0.00356616	0.0333158	0.0250807	3026	tags=27%, list=21%, signal=21%	Foxp1/Ffar2/Tlr7/Wnt5a/Mapk9/Mbp/Trim32/Il1rl1/Adipoq/Oas3/Apod/Tlr3/Tlr9/P2ry2/Card9/Il16/Map2k5/Mbp/Syk/Lpl/Tlr2/F2rl1/Tlr2/Adora2b/Foxp1
BP	GO:0070304	positive regulation of stress-activated protein kinase signaling cascade	75	0.430173	1.65107	0.00356396	0.0333158	0.0250807	2881	tags=20%, list=20%, signal=16%	Mfhas1/Hipk2/Ccn2/Wnt5a/Taok1/Dixdc1/Ankrd6/Naip5/Dixdc1/Ptk2b/Rb1cc1/Stk39/Fgd4/Map3k11/Taok2/Tlr3/Dusp22/Card9/Dab2ip/Mturn/Ccn2/Sh3rf1/Zc3h12a/Mturn/Dixdc1/Rb1cc1/Dixdc1/Sh3rf1/Sh3rf1/Met/Sash1/F2rl1
BP	GO:1903532	positive regulation of secretion by cell	141	0.368491	1.53793	0.00357275	0.0333158	0.0250807	4229	tags=27%, list=29%, signal=20%	Tacr1/Myh10/Pfkfb2/Tcf7l2/Ankrd1/Sox4/Lif/Lif/Mapk9/Kcnb1/Runx1/Cxcl12/Ptafr/Baiap3/Ano1/Igf1/Trpa1/Ncoa6/Irs1/Rab8b/Irs1/Arrb1/P2ry2/Slc12a2/Stam/Cd2ap/Rab3d/Igf1/Adam9/Ang/Syk/Ncoa6/Irs1/Rab8b/Stam/Tlr2/Cd2ap/Smpd3/Ptger4/Ier3ip1/F2rl1/Agt/Dnm1l/Tlr2/Adora2b/Ptger4/Nadk/Jak2/Sox11/Gata2/Stxbp1/Exoc2/Mfn2/Oga/Tmf1/Abcg1/Apln/Acvr2a/Unc13d/Acsl4/Irs2/Vps4a/Runx1/Plcd1/Kcnn4/Bcl2l1/Ptpn23/Nlgn2/Pt…
BP	GO:0033993	response to lipid	346	0.311028	1.42085	0.00357285	0.0333158	0.0250807	3671	tags=20%, list=25%, signal=16%	Ttc39aos1/Nos1/Esr1/Rora/Foxp1/Sbno2/Ffar2/Ptgs2/Spon2/Irak3/Akap13/Cd274/Fbxo32/Ankrd1/Ptgir/Lcor/Trim12c/Zbtb7a/Shpk/Pik3r1/Lbh/Smad2/Runx1/Ptafr/Dnaaf2/Gramd1b/Lancl2/Igf1/Ptgfr/Mbp/Il12rb2/Bcl2/Irs1/Ptk2b/Gdnf/Elk1/Serpine1/Pde4d/Skp2/Crls1/Pdcd7/Arid5a/Foxo1/Zbtb7a/Klf9/Paqr8/Rara/Uri1/Hnrnpu/Irs1/Pagr1a/Fam210b/Nrip1/Setx/Dab2ip/Ube3a/Cflar/Ube3a/Gramd1b/Trerf1/Igf1/Adam9/Ncoa1/Pdcd4/Mbp/Sy…
BP	GO:1990830	cellular response to leukemia inhibitory factor	64	0.452344	1.68341	0.00360766	0.0334084	0.0251505	4484	tags=31%, list=31%, signal=22%	Ptp4a3/Sbno2/Pfkp/Jarid2/Socs3/Wdr35/Hnrnpu/Rnmt/Spry4/Rif1/Mtf2/Kdm5b/Piga/Kdm5b/Mga/Srsf3/Nol8/Mga/Mga/Mat2a/Mga/Icam1/Hnrnpu/Smarca5/Rnf125/Gtf2h1/Egln3/Smad7/Hk2/Eed/Sox17/Rnmt/Nme7/Kdm3a/Kdm3a/Enah/Chchd4/Nrp2/Arid5b/Ubxn2a/Eef1e1/Enah
BP	GO:0002244	hematopoietic progenitor cell differentiation	88	0.408667	1.62154	0.00359261	0.0334084	0.0251505	3867	tags=27%, list=26%, signal=20%	Thsd1/Cdk6/Sox4/Ankle1/Mettl14/Sos1/Runx1/Sos2/Sos1/Zfat/Sos1/N4bp2l2/Bcl2/Notch1/Apobec3/Pus7/Col24a1/Setd1a/Anln/Apobec3/Batf/Sos1/Sos2/Esco2/Atf7/Tet2/Cdk6/Prrc2c/Ciao3/Mllt3/Lmbr1l/Ciao3/Ssbp3/Zswim9/Rest/Smpd3/Atf7/Chd2/Vegfa/Samd9l/Bcl2/Lmbr1l/Samd9l/Notch1/Samd9l/Dhx36/Prkdc/Chd2/Srsf4/Ankle1
BP	GO:0009306	protein secretion	173	0.35762	1.52497	0.00360379	0.0334084	0.0251505	3014	tags=19%, list=21%, signal=15%	Lmf1/Nos1/Myh10/Pfkfb2/Tcf7l2/Ankrd1/Sox4/Rab11fip1/Klf7/Cacna1c/Mon1a/Preb/Smad2/Kcnb1/Tango6/Baiap3/Klf7/Ano1/Igf1/Sirt4/Trpa1/Ncoa6/Irs1/Stxbp4/Preb/Dmtn/Rab8b/Irs1/Arrb1/Slc12a2/Apoe/Cd2ap/Rab3d/Tvp23a/Igf1/Mon1a/Adam9/Eipr1/Ang/Rab11fip1/Slc8b1/Arntl/Madd/Ncoa6/Irs1/Rab8b/Tlr2/Cd2ap/Sidt2/Rest/Ptger4/Ier3ip1/F2rl1/Ccdc186/Dnm1l/Slc16a1/Tlr2/Ptger4
BP	GO:0035592	establishment of protein localization to extracellular region	173	0.35762	1.52497	0.00360379	0.0334084	0.0251505	3014	tags=19%, list=21%, signal=15%	Lmf1/Nos1/Myh10/Pfkfb2/Tcf7l2/Ankrd1/Sox4/Rab11fip1/Klf7/Cacna1c/Mon1a/Preb/Smad2/Kcnb1/Tango6/Baiap3/Klf7/Ano1/Igf1/Sirt4/Trpa1/Ncoa6/Irs1/Stxbp4/Preb/Dmtn/Rab8b/Irs1/Arrb1/Slc12a2/Apoe/Cd2ap/Rab3d/Tvp23a/Igf1/Mon1a/Adam9/Eipr1/Ang/Rab11fip1/Slc8b1/Arntl/Madd/Ncoa6/Irs1/Rab8b/Tlr2/Cd2ap/Sidt2/Rest/Ptger4/Ier3ip1/F2rl1/Ccdc186/Dnm1l/Slc16a1/Tlr2/Ptger4
BP	GO:0043632	modification-dependent macromolecule catabolic process	421	0.292576	1.3576	0.00361172	0.0334084	0.0251505	3731	tags=21%, list=25%, signal=16%	Lnx1/Cul9/Rffl/Klhl25/Ttc3/Hipk2/Cbfa2t3/Rnf150/Arih2/Hspa1a/Usp34/Fbxl14/Kctd6/Mapk9/Glmn/Wdr81/Usp25/Anapc10/Cbl/Usp38/Usp12/Trim32/Trib2/Fbxl18/Herc2/Cul9/Ptk2b/Fbxl4/Crbn/Fbxl19/Skp2/Cbl/Nhlrc3/Erlin1/Klhl42/Kif14/Dnajb14/Mdm2/Rnf122/Mylip/Zfand2a/Arrb1/Fbxo33/Dnajb12/Fbxl16/Usp49/Foxf2/Dtx3l/Os9/Syvn1/Araf/Usp49/Cacul1/Fbxl18/Stam/Btrc/Marchf6/Ube3a/Sumo1/Rnf167/Cd2ap/Sh3rf1/Csnk1e/Jkamp/Rnf…
BP	GO:0006939	smooth muscle contraction	49	0.484926	1.71014	0.003619	0.0334222	0.0251608	1323	tags=18%, list=9%, signal=16%	Tacr1/Ptgs2/Tshz3/Tbx3/Myh11/Myh11/Arhgap42/Dock5/Cacna1c/Ptafr/Tshz3/Trpa1/Tbx3/Gdnf/Pde4d/Calcrl
BP	GO:0001763	morphogenesis of a branching structure	124	0.390306	1.6104	0.0036378	0.0335422	0.0252511	2258	tags=16%, list=15%, signal=14%	Angpt1/Esr1/Map3k13/Wnt6/Tbx3/Lgr4/Wnt5a/Dll4/Cxcl12/Shox2/Lgr4/Mecp2/Pxn/Igf1/Map3k13/Socs3/Slit2/Tbx3/Timeless/Bcl2/Pdgfa/Gdnf/Notch1/Slit2/Shox2/Grem1/Ntn4/Eya1/Dlx2/Rdh10/Slc12a2/Btrc/Kdm5b/Tmtc3/Gli3/Igf1/Dchs1/Sema3a/Fem1b/Frs2/Kdm5b
BP	GO:0007281	germ cell development	110	0.387069	1.57658	0.00365169	0.0336165	0.0253071	3727	tags=25%, list=25%, signal=19%	Brca2/Ift88/Tcp11x2/Bbs4/Alms1/Cxcl12/Igf1/Ttc26/Hspa2/Ing2/Rps6ka2/Brca2/Xlr/Bcl2/Ptk2b/Ccdc136/Six5/Cdyl/Paqr8/Cntrl/Ythdc1/Brip1/Alms1/Rara/Cfap69/Sbf1/Ccdc136/Igf1/Nanos1/Nectin3/Aff4/Dzip1/Kmt2b/Brip1/Kmt2d/Fbxo5/Tial1/Pank2/Rps6kb1/Cep57/Rps6kb1/Kmt2d/Bcl2/Aff4/Bnc1/Tmf1/Kmt2d/Nectin2/Acvr1/Marf1
BP	GO:0098656	anion transmembrane transport	77	0.437429	1.68893	0.0036785	0.0338094	0.0254523	4856	tags=38%, list=33%, signal=26%	Slc37a1/Slc66a1/Slc5a5/Slc5a6/Ptafr/Ano1/Slc26a2/Lrrc8e/Slc7a8/Slc35b4/Slc25a13/Lrrc8e/Tcaf1/Slc6a9/Lrrc8b/Mfsd12/Slc12a2/Slc25a15/Slc35b1/Lrrc8e/Slc37a2/Lrrc8a/Slc26a2/Pcyox1/Rgs2/Lrrc8b/Xpr1/Agt/Slc16a1/Slc12a7/Lrrc8a/Lrrc8c/Slc19a1/Clcn3/Cln3/Slc7a5/Ano6/Best1/Lrrc8d/Slc16a3/Pacc1/Ptafr/Slc6a9/Prkca/Slc15a4/Slc16a1/Lrrc8d/Per2/Slc20a2/Lrrc8c/Slc25a4/Lrrc8a
BP	GO:0006412	translation	365	0.30175	1.38699	0.00368739	0.0338373	0.0254733	4739	tags=28%, list=32%, signal=20%	Pld1/Zc3h12d/Larp6/Klhl25/Sox4/Mettl14/Eif2s3x/Tnrc6b/Pcif1/Ptafr/Sarnp/Mrpl1/Zc3h15/Dcp2/Aars/Pan3/Igf1/Ddx6/Tsc1/Secisbp2/Jmjd4/Zcchc4/Ago4/Dars2/Samd4/Cnot8/Ptk2b/Tnrc6a/Tsc1/Eif2ak4/Cnot6l/Pus7/Gfm2/Rara/Samd4/Dcp2/Hnrnpu/Mettl16/Gigyf2/Dph6/Tia1/Shfl/Unk/Ppp1r15b/Nsun3/Tnrc6a/Eif2d/Mrpl32/Dcp1a/Shfl/Syncrip/Cpeb4/Sepsecs/Ilf3/Pan3/Cnot8/Hnrnpr/Pan3/Ctif/Upf3b/Pde12/Igf1/Tent4a/Rnf139/Nanos1/…
BP	GO:0002088	lens development in camera-type eye	45	0.495766	1.72016	0.00369821	0.0338433	0.0254779	4407	tags=36%, list=30%, signal=26%	Pou2f1/Skil/Hipk2/Maf/Fat1/Fat1/Six5/Abi2/Skil/Fat1/Frs2/Six3/Nectin3/Med1/Fat1/Plaat3/Smad3/Tfap2a/Nectin1/Pds5a/Lctl/Sox11/Zeb2/Tgfbr1/Hipk1/Hipk1/Fat1/Fzr1/Zeb2/Spred2/Dlg1/Abi2/Hipk1/Bcar3/Epha2/Skil/Cdon/Dlg1
BP	GO:0007498	mesoderm development	64	0.451651	1.68083	0.00370857	0.0338433	0.0254779	3035	tags=26%, list=21%, signal=21%	Crb2/Macf1/Scx/Macf1/Macf1/Tbx3/Palb2/Fendrr/Wnt5a/Smad2/Zic2/Zic2/Bmpr2/Tbx3/Epb41l5/Smad1/Epb41l5/Pus7/Kdm6a/Ovol1/Acvr1b/Eya1/Armc5/Kdm6a/Tlx2/Foxc2/Ssbp3/Smad3/Macf1/Dand5/Zfp36l1/Ppp2ca/Vegfa
BP	GO:0051056	regulation of small GTPase mediated signal transduction	149	0.367389	1.54447	0.00371737	0.0338433	0.0254779	2609	tags=18%, list=18%, signal=15%	Arhgap26/Arhgef28/Ngfr/Ripor2/Akap13/Arhgef28/Gpr55/Lpar6/Dgkz/Ralgps1/Eps8l2/Arhgap42/Sos1/Sos2/Sos1/Igf1/Cbl/Slit2/Sos1/Iqsec2/Notch1/Slit2/Cbl/Gpr65/Kif14/Lpar2/Arhgef3/Spry4/Arrb1/Pik3cg/Psd2/Itpkb/Dab2ip/Apoe/Cd2ap/Sos1/Gpr35/Sos2/Dynlt1c/Igf1/Sipa1l2/Arhgef2/Rasgrp4/Shoc2/Arhgap24/Bnip2/Madd/Amot/Cd2ap/Heg1/Garnl3/Arhgap12
BP	GO:0050714	positive regulation of protein secretion	66	0.448309	1.68375	0.0037482	0.0340703	0.0256487	3145	tags=21%, list=21%, signal=16%	Myh10/Pfkfb2/Tcf7l2/Ankrd1/Sox4/Baiap3/Ano1/Igf1/Trpa1/Ncoa6/Arrb1/Cd2ap/Igf1/Adam9/Ang/Ncoa6/Tlr2/Cd2ap/Ptger4/Ier3ip1/F2rl1/Dnm1l/Tlr2/Ptger4/Nadk/Jak2
BP	GO:0007283	spermatogenesis	194	0.347972	1.50289	0.00377414	0.0342521	0.0257856	2599	tags=18%, list=18%, signal=15%	Xrn2/Brca2/Prdm9/Ift88/Tcp11x2/Mical2/Bbs4/Cit/Mettl14/Pcyt1b/Alms1/Lgr4/Kdm2b/Prdm9/Lgr4/Zfp41/Crem/Ttc26/Zfp39/Hspa2/Ing2/Herc2/Brca2/Zfp296/Xlr/Syne1/Notch1/Akap9/Ccdc136/Akap9/Six5/Cdyl/Ythdc1/Arid4a/Brip1/Alms1/Mertk/Rara/Ovol1/Nphp1/Cfap69/Syne1/Crkl/Kdm2b/Akap9/Setx/Alkbh5/Nek1/Sbf1/Spata2/Ccdc136/Pcyt1b/Lrrc8a/Nectin3/Eif4g3/Rgs2/Zfp35/Arntl/Aff4/Dzip1/Foxj2/Ccna1/Zfp41/Brip1
BP	GO:2001233	regulation of apoptotic signaling pathway	230	0.330084	1.45312	0.00380675	0.0344938	0.0259675	3350	tags=21%, list=23%, signal=16%	Ankrd2/Fbh1/Rffl/Ptgs2/Ngfr/Skil/Trp53inp1/Trps1/Hspa1a/Mapk9/Cxcl12/Atad5/Igf1/Ing2/Deptor/Trim32/Ikbkg/Bcl2/Rb1cc1/Gdnf/Serpine1/Tnfrsf22/Pdcd7/Meis3/Fxn/Muc1/Birc6/Uri1/Mdm2/Wwox/Mcl1/Eya1/Sfpq/Syvn1/Serinc3/Bbc3/Dab2ip/Map2k5/Osm/Opa1/Sh3rf1/Cep63/Cflar/Skil/Igf1/Tnfrsf22/Fem1b/Atad5/Cdk11b/Dapk3/Rb1cc1/Madd/Trps1/Bdnf/Ccar2/Sh3rf1/Sh3rf1/Mdm4/Nck1/Runx3/Bid/Fadd/Agt/Gas1/Rps6kb1/Dnm1l/Sp100/…
BP	GO:0050729	positive regulation of inflammatory response	63	0.448389	1.67063	0.00381832	0.0345444	0.0260056	5177	tags=42%, list=35%, signal=27%	Ffar2/Ptgs2/Wnt5a/Nfkbiz/Il1rl1/Serpine1/Gprc5b/Tlr3/Tlr9/Pik3cg/Il16/Osm/Stat5a/Pdcd4/Ets1/Lpl/Fem1a/Adam8/Ccn4/Tlr2/Stat5b/Ptger4/Tlr2/Adora2b/Ptger4/Jak2/Ccr2/Cebpa/Tlr9/Il1rl1/Ccr7/Ctsc/Ctsc/Prkca/Adam8/Gprc5b/Jak2/Tnfrsf11a/Pde2a/S100a9/Ets1/Tlr2/Dhx9/Il1rl1/Hyal2
BP	GO:0051099	positive regulation of binding	109	0.383511	1.55988	0.00383528	0.0346011	0.0260483	4969	tags=31%, list=34%, signal=21%	Plcl1/Vtn/Larp6/Tcf7l2/Men1/Ripor2/Hipk2/Wnt5a/Igf1/Tiam1/Epb41l5/Epb41l5/Plcl2/Rara/Plcl2/Arrb1/Dtx3l/Apoe/Rapgef2/Igf1/Spon1/Rapgef3/Hmbox1/Bdnf/Rfng/Caprin2/Met/Ppp2ca/Tiam1/Jak2/Ep300/Hipk1/Mfn2/Krit1/Hipk1/Lgals9/Epb41/Ep300/Fmr1/Nvl/Plk2/Sppl3/Nvl/Hipk1/Eif4g1/Nme1/Ncbp1/Gsk3b/Stk4/Hnrnpl/Jak2/Rara/Ufl1/Pkd1/Pygo2/Ctbp2/Fam220a/Dhx9
BP	GO:0006401	RNA catabolic process	186	0.34317	1.47373	0.00383658	0.0346011	0.0260483	4521	tags=29%, list=31%, signal=21%	Xrn2/Zc3h12d/Tent5a/Mettl14/Slfn9/Hspa1a/Tnrc6b/Smg1/Dcp2/Pan3/Helz2/Secisbp2/Ago4/Samd4/Pcid2/Cnot8/Fastkd5/Gdnf/Tnrc6a/Cnot6l/Samd4/Dcp2/Hnrnpu/Mettl16/Rnasel/Gigyf2/Nudt12/Helz2/Tnrc6a/Dcp1a/Alkbh5/Syncrip/Pan3/Cnot8/Helz2/Naf1/Hnrnpr/Pan3/Ctif/Upf3b/Pde12/Tent4a/Nanos1/Angel2/Zc3h12a/Parn/Gtpbp2/Smg1/Samd4b/Dis3l/Rock2/Sidt2/Larp1/Zfp36l1/Ago4/Samd4/Rnaseh1/Vegfa/Smg6/Hnrnpu/Fto/Apobec1/Dhx34…
BP	GO:0051450	myoblast proliferation	11	0.716325	1.75086	0.00386026	0.0347604	0.0261683	2741	tags=44%, list=19%, signal=36%	Ankrd2/Atoh8/Igf1/Kcna5/Igf1/Paxbp1/Neu1/Met
BP	GO:0061157	mRNA destabilization	68	0.442321	1.67699	0.00388153	0.0348975	0.0262714	4038	tags=31%, list=28%, signal=23%	Zc3h12d/Mettl14/Tnrc6b/Dcp2/Pan3/Samd4/Cnot8/Tnrc6a/Cnot6l/Samd4/Dcp2/Hnrnpu/Mettl16/Gigyf2/Tnrc6a/Dcp1a/Syncrip/Pan3/Cnot8/Hnrnpr/Pan3/Pde12/Tent4a/Nanos1/Zc3h12a/Parn/Samd4b/Rock2/Zfp36l1/Samd4/Hnrnpu/Fto/Tnrc6b/Dhx36/Eif4enif1/Cnot2/Csde1/Exosc2/Pan3/Btg2
BP	GO:0001952	regulation of cell-matrix adhesion	72	0.427822	1.62851	0.00389977	0.0349759	0.0263304	1850	tags=14%, list=13%, signal=12%	Macf1/Cdk6/Macf1/Macf1/Ccl25/Pik3r1/Itgb1bp1/Fmn1/Tsc1/Utrn/Ptprj/Epb41l5/Bcl2/Ptk2b/Serpine1/Epb41l5/Apod/Tsc1/Dmtn/Grem1/Dusp22/Utrn/Rin2
BP	GO:0035270	endocrine system development	51	0.481718	1.7087	0.00395496	0.0352829	0.0265616	3350	tags=28%, list=23%, signal=22%	Cdk6/Nr5a1/Tcf7l2/Men1/Sox4/Wnt5a/Smad2/Igf1r/Hoxd3/Nkx2-2/Crkl/Nkx2-2/Armc5/Six3/Cdk6/Arntl/Sidt2/Smad3/Stra6/Gli2/Ly6e/Gata2/Igf1r/Tgfbr1/Nf1
BP	GO:0010632	regulation of epithelial cell migration	140	0.371274	1.54768	0.00395135	0.0352829	0.0265616	1205	tags=11%, list=8%, signal=10%	Tacr1/Angpt1/Atoh8/Macf1/Hdac9/Foxp1/Macf1/Ptgs2/Macf1/Dock5/Nus1/Wnt5a/Itgb1bp1/Dll4/Mecp2/Nus1/Vash1/Igf1/Nr2f2/Slit2/Bmpr2/Epb41l5/Ptk2b/Notch1/Serpine1/Slit2/Pfn2/Epb41l5
BP	GO:0006511	ubiquitin-dependent protein catabolic process	405	0.300133	1.3901	0.00395228	0.0352829	0.0265616	3731	tags=21%, list=25%, signal=17%	Lnx1/Cul9/Rffl/Klhl25/Ttc3/Hipk2/Cbfa2t3/Rnf150/Arih2/Hspa1a/Usp34/Fbxl14/Kctd6/Mapk9/Glmn/Wdr81/Usp25/Anapc10/Cbl/Usp38/Usp12/Trim32/Trib2/Fbxl18/Herc2/Cul9/Ptk2b/Fbxl4/Crbn/Fbxl19/Skp2/Cbl/Nhlrc3/Erlin1/Klhl42/Kif14/Dnajb14/Mdm2/Rnf122/Mylip/Zfand2a/Arrb1/Fbxo33/Dnajb12/Fbxl16/Usp49/Foxf2/Dtx3l/Os9/Syvn1/Araf/Usp49/Cacul1/Fbxl18/Stam/Btrc/Marchf6/Ube3a/Sumo1/Rnf167/Cd2ap/Sh3rf1/Csnk1e/Jkamp/Rnf…
BP	GO:0030001	metal ion transport	298	0.317451	1.42847	0.00396355	0.035305	0.0265782	3092	tags=22%, list=21%, signal=18%	Nos1/Kcnc3/Ank3/Kcnk13/Ptgs2/Kcnk3/Myo1b/Tmem38b/Micu3/Ank3/Cacna1c/Ank3/Slc5a5/Ccn2/Slc5a6/Kcnb1/Scara5/Cxcl12/Pkd2/Igf1/Slc9a4/Gnb5/Hspa2/Slc25a25/Tsc1/Trpa1/Snx27/Pacsin3/Maged2/Akap7/Kcnk2/Bcl2/Ptk2b/Crbn/Serpine1/Pde4d/Akap9/Stk39/Lmtk2/Akap9/Tsc1/Fhl1/Calcrl/Alg10b/Cacna2d1/Stim2/Kcnk2/Ibtk/Xcl1/Kcnh2/Ank3/Tlr9/Pcsk9/Slc9b1/Kcna5/Nsf/Atp7a/Gnaq/Amigo1/Pik3cg/Slc4a7/Steap2/Bbc3/Akap9/Gnaq/Sl…
BP	GO:0010634	positive regulation of epithelial cell migration	94	0.408579	1.63382	0.00402763	0.0356297	0.0268227	3035	tags=21%, list=21%, signal=17%	Tacr1/Angpt1/Atoh8/Hdac9/Foxp1/Ptgs2/Dock5/Nus1/Wnt5a/Itgb1bp1/Nus1/Igf1/Bmpr2/Epb41l5/Ptk2b/Serpine1/Epb41l5/Hyal1/Pik3cg/Rin2/Stat5a/Igf1/Adam9/Zc3h12a/Ets1/Amot/Foxc2/Hyal1/Rock2/Met/Sash1/Agt/Adora2b/Foxp1/Vegfa
BP	GO:0046328	regulation of JNK cascade	85	0.413938	1.63203	0.00403087	0.0356297	0.0268227	2597	tags=20%, list=18%, signal=17%	Mfhas1/Men1/Hipk2/Ccn2/Wnt5a/Taok1/Mapk9/Dixdc1/Ankrd6/Naip5/Fktn/Igf1r/Dixdc1/Ptk2b/Rb1cc1/Fktn/Fgd4/Map3k11/Mecom/Taok2/Tlr3/Dusp22/Card9/Phlpp1/Dab2ip/Mturn/Ccn2/Sh3rf1/Mdfic/Mturn/Dixdc1/Rb1cc1/Dusp3/Dixdc1/Sh3rf1/Sh3rf1/Ncor1
BP	GO:0006605	protein targeting	148	0.365614	1.53341	0.00401446	0.0356297	0.0268227	2244	tags=18%, list=15%, signal=15%	Pard3/Zdhhc23/Macf1/Ank3/Macf1/Snx16/Macf1/Gga3/Grpel1/Ank3/Mon1a/Ank3/Mlph/Itgb1bp1/Kcnb1/Mtcl1/Ap4b1/Pmpca/Pan3/Sirt4/Gcc2/Mtcl1/Stxbp4/Grpel2/Ap4b1/Zdhhc20/Dmtn/Rab8b/Mon1b/Nacad/Ank3/Zfand2a/Tcaf1/Ywhaz/Pex3/Mtcl1/Pex12/Os9/Pan3/Zfyve16/Pan3/Pikfyve/Mon1a/Spcs3/Dusp18
BP	GO:0032446	protein modification by small protein conjugation	440	0.296412	1.37719	0.00402381	0.0356297	0.0268227	3732	tags=22%, list=25%, signal=17%	Angpt1/Pcgf3/Cul9/Egr2/Fbh1/Ube2v1/Rffl/Rwdd3/Klhl25/Zfp451/Fbxo32/Ttc3/Sox4/Fancm/Rnf135/Shprh/Arih2/Hspa1a/Trim12c/Kdm2b/Mapk9/Trim44/Trim33/Anapc10/Amer1/Cbl/Dcun1d5/Zzef1/Trim32/Dzip3/Trib2/Wdr70/Herc2/Pcgf6/Cul9/Bcl2/Crbn/Ube2q2/Asb1/Skp2/Cbl/Nhlrc3/Birc6/Klhl42/Pcgf3/Mdm2/Bcor/Atg10/Lrsam1/Zc4h2/Rnf122/Mylip/Rassf5/Rassf5/Eya1/Arrb1/Fbxo33/Pcgf3/Foxf2/Pex12/Kdm2b/Dtx3l/Os9/Syvn1/Zfp451/Btrc…
BP	GO:0007252	I-kappaB phosphorylation	17	0.637012	1.72305	0.00409277	0.0360923	0.0271709	2972	tags=24%, list=20%, signal=19%	Tlr7/Usp25/Erc1/Tlr3/Tlr9/Dab2ip/Saa3/Tlr2/Tlr2
BP	GO:1990823	response to leukemia inhibitory factor	65	0.448727	1.68	0.00409571	0.0360923	0.0271709	4484	tags=31%, list=31%, signal=21%	Ptp4a3/Sbno2/Pfkp/Jarid2/Socs3/Wdr35/Hnrnpu/Rnmt/Spry4/Rif1/Mtf2/Kdm5b/Piga/Kdm5b/Mga/Srsf3/Nol8/Mga/Mga/Mat2a/Mga/Icam1/Hnrnpu/Smarca5/Rnf125/Gtf2h1/Egln3/Smad7/Hk2/Eed/Sox17/Rnmt/Nme7/Kdm3a/Kdm3a/Enah/Chchd4/Nrp2/Arid5b/Ubxn2a/Eef1e1/Enah
BP	GO:0045648	positive regulation of erythrocyte differentiation	25	0.570648	1.73385	0.00411204	0.0361809	0.0272376	5279	tags=45%, list=36%, signal=29%	Hspa1a/Acvr1b/Fam210b/Brd1/Abcb10/Nckap1l/Ets1/Med1/Stat5b/Gata2/Hspa1a/Prkdc/Ankrd54/Acvr2a/Foxo3/Hspa1b/Abcb10/Med1/Mapk14/Ets1/Brd1/Stat5b
BP	GO:0007507	heart development	348	0.305576	1.3968	0.00413538	0.0362757	0.027309	2509	tags=20%, list=17%, signal=18%	Ift172/Smad4/Atg5/Tgfbr1/Sox18/Ccm2/Bmpr2/Dnm2/Traf3ip1/Bbs7/Pofut1/Cpe/Sgcb/Cntrl/Nf1/Wnt5a/Mrtfb/Speg/Apc/Ube4b/Trip11/Neb/Apc/Mapk11/Itga4/Pcnt/Srf/Flrt2/Mapk11/Stk3/Hes1/Nfatc1/Gna11/Hhex/Map2k5/Nrp1/Ahr/Ep300/Med12/Bbs7/Sos1/Adgrg6/Ap1b1/Pbrm1/Rest/Pbrm1/Pkd1/Mef2a/Gli2/Gsk3a/Xirp1/Nipbl/Mdm4/Dand5/Pak1/Ap2b1/Sos1/Tab2/Trp53bp2/Myh10/Vegfa/Ltbp1/Bcor/Sin3b/Slc8a1/Sypl2/Pdpn/Trex1/Rpgrip1l/Ar…
BP	GO:0050770	regulation of axonogenesis	98	0.406033	1.63161	0.00415458	0.0363337	0.0273527	3086	tags=26%, list=21%, signal=21%	Map3k13/Macf1/Macf1/Macf1/Skil/Plxna4/Wnt5a/Dixdc1/Cxcl12/Shox2/Plxna2/Cdkl5/Map3k13/Plxnc1/Slit2/Mbp/Bmpr2/Tiam1/Dixdc1/Ust/Slit2/Fxn/Dip2b/Shox2/Plxna2/Amigo1/Sema3g/Draxin/Rgma/Apoe/Kif13b/Skil/Sema3a/Sema6c/Sema3d/Mbp/Shtn1/Rgma/Mark2/Dixdc1/Dixdc1/Bdnf/Plxna1/Map6/Map1b/Draxin/Mark2/Macf1/Syngap1/Plxna4/Rgma/Tiam1/Rgma/Vegfa/Sema6b
BP	GO:0090287	regulation of cellular response to growth factor stimulus	145	0.359879	1.50813	0.00414849	0.0363337	0.0273527	1326	tags=9%, list=9%, signal=9%	Ptp4a3/Angpt1/Crb2/Tcf7l2/Men1/Ngfr/Skil/Zfp451/Hipk2/Cyfip2/Zbtb7a/Zdhhc17/Fgfbp3/Wnt5a/Smad2/Trim33/Zfyve9/Ctdspl2/Ing2/Slit2/Rasl11b/Bmpr2/Lats2/Notch1/Slit2/Fam20c/Zbtb7a/Fam20c
BP	GO:0042752	regulation of circadian rhythm	62	0.447811	1.66251	0.00419598	0.0366402	0.0275834	3680	tags=33%, list=25%, signal=25%	Rora/Ezh2/Mapk9/Per3/Zfhx3/Zfhx3/Ezh2/Timeless/Zfhx3/Sfpq/Zfhx3/Phlpp1/Btrc/Ube3a/Kdm5b/Csnk1e/Ube3a/Cipc/Kdm5b/Nr1d2/Fbxl12/Zfhx3/Arntl/Ccar2/Rock2/Fbxl3/Ptger4/Timeless/Ptger4/Cry2/Pspc1/Btrc/Rbm4/Zfhx3/Cry2/Usp7/Ube3a/Crtc1/Csnk1d/Prkdc
BP	GO:0009612	response to mechanical stimulus	62	0.447452	1.66118	0.00424623	0.036856	0.0277458	1554	tags=12%, list=11%, signal=11%	Tacr1/Ankrd2/Nos1/Scx/Ripor2/Ankrd1/Cxcl12/Pkd2/Igf1/Trpa1/Tcap/Shank3/Fos
BP	GO:1903530	regulation of secretion by cell	277	0.324368	1.44637	0.00424404	0.036856	0.0277458	4293	tags=27%, list=29%, signal=20%	Tacr1/Nos1/Myh10/Pfkfb2/Kcnc3/Tcf7l2/Ffar2/Ankrd1/Sox4/Lif/Rab11fip1/Klf7/Lif/Mapk9/Kcnb1/Runx1/Cxcl12/Ptafr/Baiap3/Klf7/Ano1/Igf1/Sirt4/Trpa1/Adipoq/Ncoa6/Apba1/Irs1/Stxbp4/Notch1/Pfn2/Sncaip/Ppp1r9a/Rab8b/Cd300a/Irs1/Arrb1/Nsf/P2ry2/Slc12a2/Stam/Osm/Kdm5b/Apoe/Cd2ap/Rab3d/Pram1/Igf1/Adam9/Eipr1/Ang/Nckap1l/Gnas/Kdm5b/Rab11fip1/Syk/Git2/Slc8b1/Arntl/Syt11/Madd/Ncoa6/Git2/Irs1/Rab8b/Stam/Tlr2/Cd2…
BP	GO:0007005	mitochondrion organization	282	0.314505	1.40449	0.00423921	0.036856	0.0277458	4834	tags=29%, list=33%, signal=20%	Tmem11/Polg/Tmem102/Ndufab1/Grpel1/Dap3/Afg1l/Atg9a/Mapk9/Top3a/Wdr81/Pmpca/Igf1/Sirt4/Miga1/Wdr35/Bcl2/Rb1cc1/Ndufaf7/Grpel2/Opa3/Fxn/Mettl4/Ndufaf4/Stat2/Sdhaf3/Mcl1/Ywhaz/Atp7a/Fez1/Bbc3/Mtfr2/Atpaf2/Opa1/Zfp13/Nsun7/Man2a1/Dynlt1c/Tk2/Igf1/Ggct/Dusp18/Synj2/Wasf1/Naif1/Rb1cc1/Mief2/Mtfr1/Inf2/Ccar2/Atp2a1/Dhodh/Fundc1/Synj2/Ddhd1/Mpv17/Atg13/Norad/Pank2/Bid/Twnk/Dnm1l/Foxred1/Oma1/Rnaseh1/Tri…
BP	GO:0019439	aromatic compound catabolic process	254	0.323872	1.43885	0.00425375	0.0368658	0.0277532	4521	tags=29%, list=31%, signal=21%	Xrn2/Zc3h12d/Fbh1/Tent5a/Mettl14/Acaa1a/Slfn9/Hspa1a/Tnrc6b/Nudt7/Smg1/Dcp2/Pan3/Helz2/Secisbp2/Ago4/Samd4/Pcid2/Cnot8/Fastkd5/Dffb/Gdnf/Pde4d/Tnrc6a/Cant1/Cdadc1/Nt5c2/Cnot6l/Samd4/Dcp2/Gmpr2/Hnrnpu/Mettl16/Rnasel/Gigyf2/Nudt12/Helz2/Tnrc6a/Entpd7/Dcp1a/Alkbh5/Syncrip/Pan3/Cnot8/Helz2/Entpd7/Naf1/Entpd6/Hnrnpr/Pan3/Ctif/Upf3b/Afmid/Pde12/Tent4a/Abcd1/Nanos1/Angel2/Zc3h12a/Tet2/Nudt1/Parn/Gtpbp2/…
BP	GO:0032722	positive regulation of chemokine production	37	0.51973	1.71574	0.00428573	0.0369637	0.0278269	2985	tags=31%, list=20%, signal=25%	Ffar2/Tlr7/Wnt5a/Mapk9/Mbp/Trim32/Il1rl1/Adipoq/Oas3/Tlr3/Tlr9/P2ry2/Card9/Il16/Mbp/Syk/Lpl/Tlr2/F2rl1/Tlr2/Adora2b
BP	GO:0003230	cardiac atrium development	19	0.607966	1.70323	0.00427975	0.0369637	0.0278269	4109	tags=44%, list=28%, signal=32%	Sox4/Sos1/Wnt5a/Dll4/Shox2/Nsd2/Sos1/Bmpr2/Sos1/Notch1/Shox2/Mdm2/Sos1/Heg1/Mdm4/Dand5/Nsd2/Notch1/Notch2/Acvr1/Shox2/Heg1
BP	GO:0050779	RNA destabilization	71	0.43066	1.6383	0.00429066	0.0369637	0.0278269	4038	tags=30%, list=28%, signal=22%	Zc3h12d/Mettl14/Tnrc6b/Dcp2/Pan3/Samd4/Cnot8/Tnrc6a/Cnot6l/Samd4/Dcp2/Hnrnpu/Mettl16/Gigyf2/Tnrc6a/Dcp1a/Syncrip/Pan3/Cnot8/Hnrnpr/Pan3/Pde12/Tent4a/Nanos1/Zc3h12a/Parn/Samd4b/Rock2/Zfp36l1/Samd4/Hnrnpu/Fto/Tnrc6b/Dhx36/Eif4enif1/Cnot2/Csde1/Exosc2/Pan3/Btg2
BP	GO:0071407	cellular response to organic cyclic compound	234	0.326084	1.43763	0.00428487	0.0369637	0.0278269	3595	tags=21%, list=24%, signal=17%	Nos1/Esr1/Rora/Foxp1/Akap13/Fbxo32/Tmem38b/Lcor/Zbtb7a/Lbh/Ezh2/Epg5/Gramd1b/Pkd2/Mecp2/Igf1/Gnb5/Ezh2/Adipoq/Akap7/Gdnf/Pde4d/Akap9/Skp2/Smad1/Cgas/Akap9/Zbtb7a/Klf9/Dmtn/Uri1/Hnrnpu/Pagr1a/Tlr3/Recql5/Tlr9/Fam210b/Nrip1/Gnaq/Pik3cg/Akap9/Gnaq/Btrc/Ube3a/Stat5a/Rapgef2/Ube3a/Gramd1b/Trerf1/Pde12/Igf1/Gnaq/Rapgef3/Gnas/Zc3h12a/Arntl/Med1/Calcoco1/Pkd2/Pde4b/Bdnf/Ncor1/Kmt2d/Strn3/Rock2/Hdac8/Rest…
BP	GO:0060260	regulation of transcription initiation by RNA polymerase II	35	0.525303	1.7123	0.00438079	0.037684	0.0283692	3150	tags=28%, list=21%, signal=22%	Taf11/Esr1/Zfp451/Ercc6/Ikzf1/Atf7ip/Atf7ip/Taf4/Med13/Med13/Zfp451/Med1/Taf3/Taf3/Xpa/Med17/Irf8/Taf8/Taf8
BP	GO:0032768	regulation of monooxygenase activity	19	0.605155	1.69536	0.00439164	0.037721	0.028397	2345	tags=31%, list=16%, signal=26%	Esr1/Nus1/Gla/Nus1/Ptk2b/Gdnf/Dhfr/Atp7a/Apoe/Fcer2a
BP	GO:0031667	response to nutrient levels	161	0.351474	1.48963	0.00441221	0.0377853	0.0284454	5120	tags=34%, list=35%, signal=23%	Pik3c2b/Tcf7l2/Bbs4/Hlcs/Kcnb1/Nuak2/Slc25a25/Tsc1/Mfsd2a/Tbl2/Rasal2/Rragc/Bcl2/Tnrc6a/Foxo1/Tsc1/Depdc5/Eif2ak4/Suox/Gdf15/Prkab2/Pcsk9/Tnrc6a/Cpeb4/Sik2/Apoe/Fcor/Ncoa1/Zc3h12a/Ifi207/Lpl/Med1/Cpeb4/Ifi207/Comt/Xpr1/Larp1/Eif2ak1/Ndor1/Rps6kb1/Gcn1/Slc16a1/Oma1/Eif2a/Mios/Runx2/Rps6kb1/Angptl4/Clec16a/Appl2/Bcl2/Hlcs/Gba/Ttc5/Rasal2/Cdkn1a/Rasal2/Postn/Prkab2/Sesn2/Ifi207/F7/Kank2/Lrp11/Atg14/…
BP	GO:0042303	molting cycle	65	0.44698	1.67346	0.00444322	0.0378004	0.0284568	3558	tags=28%, list=24%, signal=22%	Fzd6/Ptgs2/Ngfr/Trps1/Lgr4/Sos1/Wnt5a/Runx1/Lgr4/Sos1/Sos1/Bcl2/Pdgfa/Notch1/Farp2/Acvr1b/Farp2/Atp7a/Mfsd12/Ldb2/Sos1/Mysm1/Gnas/Apc/Arntl/Cd109/Trps1/Pdgfa/Apc/Norad/Runx3/Gli2/Fzd6/Mysm1/Bcl2/Intu/Nf1/Apc/Notch1
BP	GO:0042633	hair cycle	65	0.44698	1.67346	0.00444322	0.0378004	0.0284568	3558	tags=28%, list=24%, signal=22%	Fzd6/Ptgs2/Ngfr/Trps1/Lgr4/Sos1/Wnt5a/Runx1/Lgr4/Sos1/Sos1/Bcl2/Pdgfa/Notch1/Farp2/Acvr1b/Farp2/Atp7a/Mfsd12/Ldb2/Sos1/Mysm1/Gnas/Apc/Arntl/Cd109/Trps1/Pdgfa/Apc/Norad/Runx3/Gli2/Fzd6/Mysm1/Bcl2/Intu/Nf1/Apc/Notch1
BP	GO:0010769	regulation of cell morphogenesis involved in differentiation	66	0.445476	1.67311	0.00444322	0.0378004	0.0284568	3976	tags=29%, list=27%, signal=21%	Cux1/Itpka/Ttc3/Nedd9/Dock5/Itgb1bp1/Mapk9/Tbc1d24/Cdkl5/Triobp/Lrp8/Dmtn/Cass4/Spry4/Numbl/Crkl/Opa1/Baiap2/Stau2/Ttc3/Stau2/Fbxw8/Caprin2/Triobp/Met/Lrp8/Dnm1l/St6gal1/Stau2/Sgk1/Tbc1d24/Mfn2/Dhx36/Prkdc/Unc13d/Postn/St6gal1/Numbl
BP	GO:0050727	regulation of inflammatory response	169	0.356833	1.51989	0.00444331	0.0378004	0.0284568	3277	tags=22%, list=22%, signal=17%	Esr1/Rora/Foxp1/Sbno2/Mfhas1/Ffar2/Ptgs2/Il2ra/Macir/Shpk/Wnt5a/Ash1l/Nfkbiz/Igf1/Socs3/Slit2/Il1rl1/Adipoq/Serpine1/Stk39/Gprc5b/Slit2/Calcrl/Aoah/Il20rb/Xcl1/Tlr3/Tlr9/Cd200r1/Pik3cg/Il16/Osm/Stat5a/Apoe/Spata2/Igf1/Pdcd4/Slamf8/Nr1d2/Ets1/Lpl/Fem1a/Adam8/Ccn4/Syt11/Tlr2/Nlrx1/Smad3/Stat5b/Ptger4/Rictor/Agt/Tlr2/Adora2b/Ptger4/Foxp1/Jak2/Ccr2/Pla2g5/Cd44/Tyro3
BP	GO:0001817	regulation of cytokine production	384	0.303606	1.39997	0.00448073	0.0379777	0.0285902	2815	tags=16%, list=19%, signal=14%	Angpt1/Ankrd2/Rora/Hdac9/Foxp1/Ffar2/Tlr7/Ptgs2/Spon2/Irak3/Cd274/Polr3a/Rnf135/Hspa1a/Lgr4/Macir/Pik3r1/Ezh2/Wnt5a/Atg9a/Mapk9/Glmn/Runx1/Ptafr/Tlr1/Lgr4/G3bp1/Igf1/Ezh2/Mbp/Trim32/Naip5/Trib2/Il1rl1/Adipoq/Ptprj/Il12rb2/Oas3/Serpine1/Pde4d/Gprc5b/Cgas/Apod/Arid5a/Il20rb/Mertk/Rara/Sash3/Cd83/Xcl1/Ly9/Tlr3/Tia1/Tlr9/Arrb1/Cd200r1/Batf/Cd209b/P2ry2/Tnfrsf9/Card9/Tlr1/Tlr1/Il16/Map2k5/Osm/Lurap1/S…
BP	GO:0035633	maintenance of blood-brain barrier	12	0.689115	1.70706	0.00456316	0.038563	0.0290309	894	tags=18%, list=6%, signal=17%	Angpt1/Ptgs2/Mbp/Mfsd2a/Ocln
BP	GO:0007631	feeding behavior	29	0.548069	1.72426	0.00460248	0.0386689	0.0291106	3156	tags=38%, list=22%, signal=30%	Tacr1/Ift88/Ankrd26/Aplp2/Bbip1/Eif2ak4/En1/Gdf15/Gigyf2/Ankrd26/Gls/Phf21a/Bbs12/Bdnf/Adm2/Stra6/Agt/Usp46/Pex13
BP	GO:0003209	cardiac atrium morphogenesis	16	0.643096	1.71014	0.00460046	0.0386689	0.0291106	1305	tags=26%, list=9%, signal=23%	Sox4/Sos1/Wnt5a/Dll4/Shox2/Nsd2/Sos1/Bmpr2/Sos1/Notch1/Shox2
BP	GO:1901361	organic cyclic compound catabolic process	260	0.324256	1.4404	0.0045827	0.0386689	0.0291106	4521	tags=29%, list=31%, signal=21%	Xrn2/Zc3h12d/Fbh1/Tent5a/Mettl14/Acaa1a/Slfn9/Hspa1a/Tnrc6b/Nudt7/Smg1/Dcp2/Pan3/Helz2/Secisbp2/Ago4/Samd4/Pcid2/Cnot8/Fastkd5/Dffb/Gdnf/Pde4d/Tnrc6a/Cant1/Cdadc1/Nt5c2/Cnot6l/Samd4/Dcp2/Gmpr2/Hnrnpu/Mettl16/Rnasel/Gigyf2/Nudt12/Helz2/Tnrc6a/Entpd7/Dcp1a/Alkbh5/Syncrip/Pan3/Cnot8/Helz2/Entpd7/Apoe/Naf1/Entpd6/Hnrnpr/Pan3/Ctif/Hsd11b1/Upf3b/Afmid/Pde12/Tent4a/Abcd1/Nanos1/Angel2/Zc3h12a/Tet2/Nudt1…
BP	GO:0030032	lamellipodium assembly	44	0.492745	1.69585	0.00463609	0.0388382	0.0292381	2742	tags=26%, list=19%, signal=21%	Abi3/Wasf3/Pik3r1/Spef1/Pxn/Slit2/Arhgef6/Slit2/Fgd4/Dmtn/Ccdc88a/Abi2/Atp7a/Ablim1/Spata13/Abi3/Whamm/Ccdc88a/Ccdc88a/Srgap2/Nck1
BP	GO:0097305	response to alcohol	65	0.445288	1.66712	0.00469145	0.039245	0.0295443	4933	tags=38%, list=34%, signal=26%	Tacr1/Trp53inp1/Smad2/Gramd1b/Lancl2/Igf1/Ptgfr/Igf1r/Bcl2/Klf9/Rara/Recql5/Gramd1b/Igf1/Gnas/Hdac8/Larp1/Ptger4/Ptger4/Usp46/Adcy6/Osbpl7/Sgk1/Apobec1/Bcl2/Igf1r/Tgfbr1/Adcy7/Klf9/Recql5/Rad51/F7/Bcl2l1/Ccr7/Arsa/Prkca/Sphk2/Prkaa1/Adcy6/Sphk2/Rara/Bcl2/Adcy7/Lrp6/Bcl2l1
BP	GO:0048017	inositol lipid-mediated signaling	85	0.410617	1.61893	0.00471489	0.0393446	0.0296193	2093	tags=17%, list=14%, signal=14%	Angpt1/Plcl1/Pld1/Pik3c2b/Prr5/Pik3r1/Nyap1/Ptafr/Igf1/Cbl/Ptpn13/Igf1r/Irs1/Pdgfa/Cbl/Plcl2/Rara/Irs1/Plcl2/Pik3cg/Dab2ip/Osm/Ube3a/Ube3a/Igf1
BP	GO:0043436	oxoacid metabolic process	365	0.29891	1.37394	0.00473834	0.0394088	0.0296677	4071	tags=25%, list=28%, signal=19%	Nos1/Pfkfb2/Plod2/Acot11/Ndufab1/Ptgs2/Pfkp/Asrgl1/Cbfa2t3/Acaa1a/Zbtb7a/Nudt7/Psph/Mapk9/Ppat/Arv1/Ehhadh/Cygb/Me2/Aars/Mecp2/Lpin3/Igf1/Lipe/Gfpt1/Mfsd2a/Etfdh/Sirt4/Hacd2/Tha1/Adipoq/Dars2/Arv1/Ankrd26/Cryl1/Irs1/Haghl/Gne/Mmut/Aldh5a1/Zbtb7a/Erlin1/Acbd4/Aoah/Lpin2/Dhfr/Sdhaf3/Hpgds/Csgalnact1/Irs1/Hmgcll1/Prkab2/Atp7a/Nagk/Acsl1/Rdh10/Dhrs9/Slc25a44/Afmid/Igf1/Acsf2/Ankrd26/Abcd1/Gls/Bpgm/Sy…
BP	GO:0035725	sodium ion transmembrane transport	34	0.531507	1.71656	0.00475855	0.0394926	0.0297308	3819	tags=33%, list=26%, signal=24%	Nos1/Ank3/Ank3/Ank3/Pkd2/Slc9a4/Stk39/Ank3/Pcsk9/Slc6a9/Slc12a2/Atp1a3/Chp1/Slc8b1/Pkd2/Hcn2/Wnk1/Osr1/Nedd4l/Wnk1/Camk2d/Ano6
BP	GO:0070661	leukocyte proliferation	152	0.352328	1.485	0.00476211	0.0394926	0.0297308	3165	tags=21%, list=22%, signal=17%	Tacr1/Zc3h12d/Il2ra/Ripor2/Cd274/Tnfsf13b/Sos1/Glmn/Cxcl12/Atad5/Sos2/Sos1/Igf1/Pura/Sos1/Il12rb2/Gpr183/Bcl2/Plcl2/Csf2rb/Il20rb/Sash3/Gpr183/Cd300a/Grem1/Xcl1/Tlr9/Plcl2/Csf2ra/Cblb/Stat5a/Sh3rf1/Sos1/Znhit1/Mad1l1/Sos2/Btk/Armc5/Igf1/Tnfrsf14/Atad5/Nckap1l/Syk/Lmbr1l/Sh3rf1/Sh3rf1/Cd86/Stat5b/Nck1/Lrrc32/Peli1/F2rl1/Fadd/St6gal1/Csf2rb2/Jak2/Ccr2/Sash3/Sox11
BP	GO:0072594	establishment of protein localization to organelle	228	0.329698	1.45009	0.00479818	0.0397347	0.029913	3944	tags=22%, list=27%, signal=17%	Angpt1/Brca2/Macf1/Macf1/Ptgs2/Snx16/Macf1/Gga3/Grpel1/E2f3/Mon1a/Pik3r1/Ift122/Fam53b/Pmpca/Kpna4/Sirt4/Gcc2/Brca2/Tnpo2/Snupn/Notch1/Grpel2/Rab23/Apod/Kpna1/Rab8b/Mon1b/Lrsam1/Zfand2a/Ipo13/Ywhaz/Pex3/Pex12/Bbc3/Stam/Sumo1/Lrsam1/Zfyve16/Chp1/Gli3/Fam53c/Mon1a/Ift122/Mdfic/Spcs3/Dusp18/Six3/Syk/Zc3h12a/Arntl/Med1/Gcc2/Rab8b/Stam/Nup98/Gli3/Macf1/Kpna3/Bid/Agt/Ppp2ca/Cse1l/Cry2/Jak2/Pex13/Appl2/…
BP	GO:0001836	release of cytochrome c from mitochondria	27	0.567817	1.75213	0.00480588	0.0397415	0.0299181	5367	tags=53%, list=37%, signal=34%	Mapk9/Igf1/Wdr35/Bcl2/Fxn/Atp7a/Bbc3/Opa1/Igf1/Ggct/Bid/Dnm1l/Triap1/Ppif/Bcl2/Bcl2l11/Mfn2/Bcl2l1/Bcl2l11/Psmd10/Triap1/Bcl2/Bcl2l1/Arrb2/Dnm1l
BP	GO:0042771	intrinsic apoptotic signaling pathway in response to DNA damage by p53 class mediator	27	0.566374	1.74767	0.00486018	0.0400757	0.0301697	3645	tags=28%, list=25%, signal=21%	Brca2/Hipk2/Aen/Atad5/Brca2/Aen/Muc1/Bbc3/Atad5/Triap1/Cd44/Ep300/Bcl3/Hipk1/Hipk1/Cdkn1a/Ep300
BP	GO:0045598	regulation of fat cell differentiation	90	0.400963	1.59081	0.00485904	0.0400757	0.0301697	3252	tags=23%, list=22%, signal=18%	Rora/Ift88/Tcf7l2/Ptgs2/Jdp2/Alms1/Wnt5a/Lrp3/Igf1/Wnt5b/Fndc3b/Asxl2/Trib2/Adipoq/Ankrd26/Asxl2/Foxo1/Alms1/Hnrnpu/Mecom/Tlcd3b/Igf1/Ankrd26/Zc3h12a/Lpl/Arntl/Ccn4/Tmem64/Bbs12/Smad3/Zfp36l1/Vegfa/Taf8/Taf8/Gata2/Hnrnpu/Fto
BP	GO:0051216	cartilage development	102	0.394958	1.59374	0.00487722	0.0401588	0.0302323	3389	tags=22%, list=23%, signal=17%	Nfib/Scx/Zfp219/Trps1/Zbtb7a/Ccn2/Wnt5a/Runx1/Trip11/Shox2/Maf/Bmpr2/Pbxip1/Hoxd3/Smad1/Arid5a/Zbtb7a/Shox2/Rara/Grem1/Csgalnact1/Atp7a/Dlx2/Ccn2/Gli3/Gnas/Wnt9a/Ccn4/Trps1/Bpnt2/Bmp1/Loxl2/Chsy1/Smad3/Gli3/Smpd3/Runx3/Runx2/Gli2/Chadl/Ep300/Osr1/Tgfbr1/Pthlh
BP	GO:0006979	response to oxidative stress	215	0.337394	1.47041	0.00489483	0.0402464	0.0302982	2842	tags=17%, list=19%, signal=14%	Tacr1/Ankrd2/Foxp1/Ptgs2/Ngfr/Trp53inp1/Ercc6/Fut8/Ddr2/Ezh2/Brf2/Mapk9/Tbc1d24/Usp25/Cygb/Kpna4/Tsc1/Ezh2/Etfdh/Trpa1/Adipoq/Bcl2/Ptk2b/Apod/Foxo1/Tsc1/Fxn/Pyroxd1/Mtf1/Vkorc1l1/Dhfr/Fos/Aptx/Mcl1/Ppp1r15b/Sfpq/Atp7a/Atrn/Hyal1/Setx/Ercc3/Oxr1/Apoe/Abcd1/Adam9/Lig1/Zc3h12a/Arntl/Ncoa7/Chd6/Hyal1/Atrn/Setx/Mb/Met/Mpv17/Rest/Smpd3/Als2/Xpa
BP	GO:0050708	regulation of protein secretion	130	0.361808	1.49829	0.00499097	0.0409203	0.0308055	3145	tags=20%, list=21%, signal=16%	Nos1/Myh10/Pfkfb2/Tcf7l2/Ankrd1/Sox4/Rab11fip1/Klf7/Kcnb1/Baiap3/Klf7/Ano1/Igf1/Sirt4/Trpa1/Ncoa6/Irs1/Stxbp4/Irs1/Arrb1/Slc12a2/Apoe/Cd2ap/Igf1/Adam9/Eipr1/Ang/Rab11fip1/Slc8b1/Arntl/Madd/Ncoa6/Irs1/Tlr2/Cd2ap/Sidt2/Rest/Ptger4/Ier3ip1/F2rl1/Dnm1l/Slc16a1/Tlr2/Ptger4/Nadk/Jak2
BP	GO:0051604	protein maturation	145	0.357097	1.49647	0.00507735	0.0414518	0.0312057	4076	tags=24%, list=28%, signal=17%	Lmf1/Ift88/Ndufab1/Sox4/Cyfip2/Pmpca/Rps6ka2/Xpnpep3/Sirt4/Disp1/Mme/Serpine1/Fxn/Tspan5/Ctnnd1/Mdm2/Yae1d1/Pcsk9/Gli3/Rnf139/Cpxm1/Adam9/Spon1/Aph1b/Spcs3/Ifi207/Asph/Naa25/Ift52/Ddi2/Bmp1/Ifi207/Gli3/C1rl/Fadd/Gas1/Oma1/Disp1/C1rl/Crebbp/Pcsk7/Ep300/Pthlh/C1ra/Ppp1r15a/Cln3/Cpe/Ep300/Apaf1/Dnajb11/Cpd/Fmr1/Cast/Rhbdd1/Ifi207/Sppl3/Afg3l1/F7
BP	GO:0046854	phosphatidylinositol phosphate biosynthetic process	37	0.515065	1.70034	0.00509435	0.0415319	0.0312659	2956	tags=30%, list=20%, signal=24%	Pik3c2b/Itpka/Efr3b/Pik3r1/Smg1/Socs3/Itpkc/Pip4k2a/Fam126b/Pi4k2b/Pik3cg/Itpkb/Sla2/Smg1/Bpnt2/Pip5k1a/Uvrag/Socs6
BP	GO:0008217	regulation of blood pressure	74	0.419754	1.60768	0.00515948	0.0420036	0.031621	1170	tags=13%, list=8%, signal=12%	Tacr1/Nos1/Ptgs2/Bbs4/Arhgap42/Cacna1c/Pik3r1/Ptafr/Nav2/Mecp2/Nr2f2/Rps6ka2/Bmpr2/Adipoq/Nav2/Stk39
BP	GO:0070085	glycosylation	106	0.396777	1.61467	0.00518999	0.0421331	0.0317185	2433	tags=20%, list=17%, signal=17%	Lmf1/Pomk/Pigb/Dpy19l3/Uggt1/Fut8/Slc35c1/Nus1/Trip11/Cog2/B3gnt8/Nus1/Gfpt1/B3gnt9/Dpy19l4/Fktn/Gba2/Mgat4a/Pomk/Dhdds/Fktn/Gxylt2/St8sia4/Pigb/Galnt11/Alg10b/B4galt2/Mgat4a/Uggt1/St6galnac4/Tmtc3/Ggta1/Chp1/Cog5/Tet2/Alg8/Cog1/Alg11
BP	GO:0006482	protein demethylation	23	0.580465	1.72485	0.00525535	0.0424845	0.031983	4874	tags=53%, list=33%, signal=35%	Kdm2b/Kdm1b/Jmjd1c/Fbxl19/Kdm6a/Pagr1a/Kdm2b/Phf2/Kdm5a/Kdm5b/Kdm4c/Kdm5b/Kdm6a/Kdm4c/Phf8/Kdm7a/Kdm5a/Kdm3b/Phf8/Kdm7a/Kdm4b/Jmjd1c/Kdm3b/Kdm2b/Kdm2b/Kdm3a/Kdm3a/Kdm3b/Kdm2a/Riox2/Kdm2a
BP	GO:0008214	protein dealkylation	23	0.580465	1.72485	0.00525535	0.0424845	0.031983	4874	tags=53%, list=33%, signal=35%	Kdm2b/Kdm1b/Jmjd1c/Fbxl19/Kdm6a/Pagr1a/Kdm2b/Phf2/Kdm5a/Kdm5b/Kdm4c/Kdm5b/Kdm6a/Kdm4c/Phf8/Kdm7a/Kdm5a/Kdm3b/Phf8/Kdm7a/Kdm4b/Jmjd1c/Kdm3b/Kdm2b/Kdm2b/Kdm3a/Kdm3a/Kdm3b/Kdm2a/Riox2/Kdm2a
BP	GO:0002683	negative regulation of immune system process	225	0.331587	1.45793	0.00524262	0.0424845	0.031983	3399	tags=22%, list=23%, signal=17%	Angpt1/Zc3h12d/Serpinb9/Cdk6/Il2ra/Ripor2/Irak3/Cd274/Gpr55/Dgkz/Ccl25/Samsn1/Pik3r1/Glmn/Runx1/Cxcl12/Igf1/Slit2/Adgrf5/Il1rl1/Adipoq/Ptprj/Adgrf5/Oas3/Slit2/Apod/Plcl2/Il20rb/Masp1/Mertk/Rara/Cd300a/Stat2/Grem1/Masp1/Dusp22/Cr1l/Plcl2/Masp1/Cd200r1/Serpinb9/Cblb/Stat5a/Mad1l1/Btk/Sla2/Gli3/Igf1/Tnfrsf14/Trim27/Milr1/Slamf8/Nckap1l/Cul4a/Zc3h12a/Cdk6/Ifi207/Zfp35/Syt11/Dhx58/Dusp3/Nlrx1/Cd86/Ifi…
BP	GO:0044262	cellular carbohydrate metabolic process	145	0.356301	1.49314	0.00526367	0.0424921	0.0319888	1562	tags=12%, list=11%, signal=11%	Pfkfb2/Rora/Pomk/Tcf7l2/Itpka/Stk40/Cbfa2t3/Ptafr/Stbd1/Ppp1r3b/B3gnt8/Mecp2/Igf1/Gfpt1/B3gnt9/Pcdh12/Adipoq/Pomk/Irs1/Ptk2b/Rb1cc1/Has1/Phkb/Foxo1/Phka2/Ippk/Aoah/Slc35b4/Csgalnact1/Irs1/Epm2aip1
BP	GO:0097191	extrinsic apoptotic signaling pathway	130	0.360598	1.49328	0.00527616	0.0425335	0.03202	3777	tags=25%, list=26%, signal=19%	Rffl/Skil/Trps1/Hspa1a/Pik3r1/Igf1/Deptor/Casp8ap2/Bcl2/Rb1cc1/Gdnf/Serpine1/Tnfrsf22/Birc6/Acvr1b/Tlr3/Wwox/Mcl1/Eya1/Dab2ip/Map2k5/Sh3rf1/Cflar/Skil/Igf1/Tnfrsf22/Fem1b/Dapk3/Rb1cc1/Madd/Trps1/Sh3rf1/Sh3rf1/Rock2/Smad3/Dedd/Runx3/Bid/Fadd/Agt/Gas1/Rps6kb1/Sp100/Icam1/Vegfa/Zmynd11/Jak2/Rps6kb1/Deptor/Bcl2/Bcl2l11/Tgfbr1/Nf1/Hspa1a/Hipk1/Hipk1/Sgms1/Acvr1/Siglec1/Tnfsf12/Zmynd11
BP	GO:0045599	negative regulation of fat cell differentiation	40	0.511586	1.73121	0.00528693	0.0425609	0.0320406	3174	tags=22%, list=22%, signal=17%	Rora/Tcf7l2/Jdp2/Wnt5a/Lrp3/Trib2/Adipoq/Ankrd26/Foxo1/Tlcd3b/Ankrd26/Arntl/Ccn4/Bbs12/Smad3/Vegfa/Gata2
BP	GO:0051050	positive regulation of transport	438	0.288115	1.33868	0.00535137	0.0429654	0.0323451	2271	tags=13%, list=15%, signal=12%	Tacr1/Angpt1/Bicd1/Nos1/Pard3/Myh10/Pfkfb2/Vtn/Cep290/Ank3/Tcf7l2/Ptgs2/Cep290/Ankrd1/Sox4/Lif/Atp8a1/Ank3/Lif/Cacna1c/Pik3r1/Ank3/Wnt5a/Itgb1bp1/Mapk9/Kcnb1/Runx1/Cxcl12/Mtcl1/Ptafr/Baiap3/Pkd2/Atpsckmt/Mecp2/Ano1/Ctdspl2/Igf1/Cbl/Hspa2/Ocln/Trpa1/Adipoq/Ptprj/Ncoa6/Akap7/Mtcl1/Irs1/Serpine1/Akap9/Stk39/Cbl/Akap9/Clip3/Fhl1/Masp1/Mertk/Cacna2d1/Stim2/Camk1d/Mdm2/Rab8b/Shank3/Grem1/Masp1/Rnasel/I…
BP	GO:0001503	ossification	203	0.332467	1.4438	0.00539204	0.0432262	0.0325414	2855	tags=19%, list=19%, signal=16%	Tacr1/Scx/Sbno2/Egr2/Cdk6/Tcf7l2/Ptgs2/Men1/Tmem38b/Tent5a/Phospho1/A430033K04Rik/Lgr4/Ccn2/Ddr2/Wnt5a/Runx1/Lrp3/Shox2/Lgr4/Igf1/Hira/Bmpr2/Fndc3b/Asxl2/Xylt1/Slc26a2/Asxl2/Bcl2/Ptk2b/Notch1/A430033K04Rik/Smad1/Kazald1/Fam20c/Shox2/Fam20c/Bcor/Grem1/Csgalnact1/Wwox/P2ry2/Smoc1/Ccn2/Gli3/Igf1/Dchs1/Suco/Gnas/Slc26a2/Cdk6/Apc/Ccn4/Tmem64/Txlng/Foxc2/Bpnt2/Mapk11/Bmp1/Phospho1/Chsy1/Smad3/Igsf10/Fb…
BP	GO:0051402	neuron apoptotic process	155	0.363914	1.53455	0.00540265	0.0432512	0.0325603	3691	tags=22%, list=25%, signal=16%	Angpt1/Nos1/Esr1/Ngfr/Hipk2/Cit/Nqo2/Kdm2b/Kcnb1/Aars/Mecp2/Bcl2/Ptk2b/Gdnf/Itga1/Map3k11/En1/Kif14/Nrbp2/Mcl1/Arrb1/Pcsk9/Atp7a/Kdm2b/Bbc3/Cpeb4/Draxin/Oxr1/Apoe/Nqo2/Adam8/Map3k12/Bdnf/Cpeb4/Kcnip3/Draxin/Prkci/Amigo2/Tfap2a/Fadd/Agt/Syngap1/Vegfa/Jak2/Map3k12/En2/Stxbp1/Tyro3/Bcl2/Bcl2l11/Nf1/Xrcc2/Gba/Oxr1/Pik3ca/Cln3/Dlx1/Apaf1/Egln3
BP	GO:0001510	RNA methylation	47	0.475034	1.65511	0.00542433	0.0433046	0.0326005	2076	tags=22%, list=14%, signal=19%	Gtpbp3/Tyw3/Mettl8/Gtpbp3/Mettl14/Alkbh8/Mettl15/Pcif1/Bud23/Thada/Zcchc4/Virma/Thumpd2/Mettl16/Nsun3/Virma/Virma
BP	GO:0051222	positive regulation of protein transport	153	0.357493	1.50618	0.00542284	0.0433046	0.0326005	3184	tags=19%, list=22%, signal=15%	Myh10/Pfkfb2/Cep290/Ank3/Tcf7l2/Ptgs2/Cep290/Ankrd1/Sox4/Ank3/Pik3r1/Ank3/Itgb1bp1/Kcnb1/Mtcl1/Baiap3/Ano1/Ctdspl2/Igf1/Trpa1/Ncoa6/Mtcl1/Mdm2/Ank3/Tcaf1/Arrb1/Kif20b/Mtcl1/Bbc3/Pcm1/Cd2ap/Ctdspl2/Chp1/Gli3/Igf1/Adam9/Rapgef3/Ang/Zc3h12a/Tm9sf4/Asph/Ncoa6/Tlr2/Cd2ap/Pcm1/Gli3/Ptger4/Ier3ip1/F2rl1/Dnm1l/Tlr2/Ptger4/Pdzk1/Nadk/Jak2/Kif3a
BP	GO:0007338	single fertilization	38	0.48969	1.62707	0.00544156	0.0433386	0.0326261	2369	tags=19%, list=16%, signal=16%	Ovgp1/Kmt2c/Ash1l/Ubap2l/Lhfpl2/Ccdc136/Spa17/Lhfpl2/Spaca6/Slc9b1/Crkl/Ube3a/Kdm5b/Ccdc136/Ube3a/Kdm5b/Lhfpl2
BP	GO:0006518	peptide metabolic process	439	0.295369	1.37192	0.00544361	0.0433386	0.0326261	4787	tags=28%, list=33%, signal=20%	Pld1/Gstk1/Zc3h12d/Larp6/Klhl25/Gga3/Sox4/Mettl14/Eif2s3x/Tnrc6b/Pcif1/Ptafr/Sarnp/Mrpl1/Zc3h15/Dcp2/Aars/Pan3/Igf1/Ddx6/Tsc1/Secisbp2/Tpp1/Jmjd4/Zcchc4/Gstt3/Disp1/Ago4/Dars2/Mme/Samd4/Cnot8/Ptk2b/Tnrc6a/Oplah/Tsc1/Eif2ak4/Cnot6l/Pus7/Gfm2/Rara/Samd4/Dcp2/Hnrnpu/Mettl16/Hpgds/Gigyf2/Dph6/Tia1/Rtn2/Shfl/Unk/Ppp1r15b/Nsun3/Tnrc6a/Eif2d/Mrpl32/Dcp1a/Shfl/Syncrip/Cpeb4/Sepsecs/Ilf3/Pan3/Cnot8/Apoe/H…
BP	GO:2000242	negative regulation of reproductive process	24	0.583871	1.74409	0.00547547	0.04341	0.0326798	2764	tags=33%, list=19%, signal=27%	Nr5a1/Ovgp1/Lif/Lif/Wnt5a/Igf1/Rps6ka2/Ovol1/Hpgds/Osm/Igf1/Apc/Fbxo5/Apc
BP	GO:0032602	chemokine production	52	0.4864	1.73633	0.00549639	0.04341	0.0326798	3026	tags=26%, list=21%, signal=21%	Foxp1/Ffar2/Tlr7/Wnt5a/Mapk9/Usp25/Mbp/Trim32/Il1rl1/Adipoq/Oas3/Apod/Tlr3/Tlr9/P2ry2/Card9/Il16/Map2k5/Mbp/Syk/Lpl/Tlr2/F2rl1/Tlr2/Adora2b/Foxp1
BP	GO:0040020	regulation of meiotic nuclear division	12	0.68118	1.6874	0.00550522	0.04341	0.0326798	2756	tags=43%, list=19%, signal=35%	Prdm9/Lif/Lif/Wnt5a/Prdm9/Rps6ka2/Osm/Eif4g3/Fbxo5
BP	GO:0070663	regulation of leukocyte proliferation	122	0.372442	1.5341	0.00550511	0.04341	0.0326798	3165	tags=23%, list=22%, signal=18%	Tacr1/Zc3h12d/Il2ra/Ripor2/Cd274/Tnfsf13b/Sos1/Glmn/Atad5/Sos2/Sos1/Igf1/Sos1/Il12rb2/Gpr183/Bcl2/Csf2rb/Il20rb/Sash3/Gpr183/Cd300a/Grem1/Xcl1/Tlr9/Csf2ra/Cblb/Stat5a/Sh3rf1/Sos1/Znhit1/Mad1l1/Sos2/Btk/Igf1/Tnfrsf14/Atad5/Nckap1l/Syk/Sh3rf1/Sh3rf1/Cd86/Stat5b/Nck1/Lrrc32/Peli1/Fadd/St6gal1/Csf2rb2/Jak2/Ccr2/Sash3/Sox11
BP	GO:0060479	lung cell differentiation	21	0.598298	1.72954	0.00556357	0.0434867	0.0327375	887	tags=12%, list=6%, signal=11%	Nfib/Foxp1/Tmem38b/Igf1/Fndc3b
BP	GO:0060487	lung epithelial cell differentiation	21	0.598298	1.72954	0.00556357	0.0434867	0.0327375	887	tags=12%, list=6%, signal=11%	Nfib/Foxp1/Tmem38b/Igf1/Fndc3b
BP	GO:0030852	regulation of granulocyte differentiation	11	0.703476	1.71946	0.00554366	0.0434867	0.0327375	2925	tags=32%, list=20%, signal=26%	Runx1/Adipoq/Ikzf1/Rara/Cul4a/Evi2b/Evi2
BP	GO:0070227	lymphocyte apoptotic process	42	0.496485	1.69832	0.00557479	0.0434867	0.0327375	3355	tags=26%, list=23%, signal=20%	Foxp1/Serpinb9/Il2ra/Cd274/Gimap8/Wnt5a/Hsh2d/Pdcd7/Crkl/Serpinb9/Bbc3/Gli3/Adam8/Lmbr1l/Gli3/Fadd/Foxp1/Cd44/Bcl2l11/Lmbr1l
BP	GO:0030516	regulation of axon extension	64	0.445455	1.65778	0.00552698	0.0434867	0.0327375	3086	tags=21%, list=21%, signal=17%	Map3k13/Macf1/Macf1/Macf1/Plxna4/Wnt5a/Cxcl12/Cdkl5/Map3k13/Slit2/Bmpr2/Slit2/Fxn/Dip2b/Sema3g/Draxin/Apoe/Sema3a/Sema6c/Sema3d/Shtn1/Bdnf/Map1b/Draxin/Macf1/Plxna4/Vegfa/Sema6b
BP	GO:0032386	regulation of intracellular transport	194	0.343829	1.485	0.00554503	0.0434867	0.0327375	2324	tags=14%, list=16%, signal=13%	Angpt1/Cep290/Ank3/Tcf7l2/Ptgs2/Cep290/Frat1/Ank3/Akap8l/Pik3r1/Ank3/Nus1/Preb/Itgb1bp1/Kcnb1/Mtcl1/Arv1/Mecp2/Nus1/Ctdspl2/Thoc2/Adipoq/Gcc2/Arv1/Mtcl1/Rab23/Apod/Preb/Dmtn/Gripap1/Mdm2/Ank3/Tcaf1/Kif20b/Pcsk9/Mtcl1/Peg12/Fez1/Os9/Bbc3/Sumo1/Pcm1/Ctdspl2/Chp1/Gli3/Rnf139/Eipr1/Supt6/Mdfic/Rapgef3/Arhgap8/Zc3h12a/Tm9sf4/Asph
BP	GO:0010876	lipid localization	171	0.352781	1.50391	0.00560324	0.0435874	0.0328134	3968	tags=29%, list=27%, signal=21%	Atp10d/Abcc4/Ffar2/Ptgs2/Atp11a/Tmem159/Atp8a1/Stard6/Cidec/Nus1/Atg9a/Mapk9/Runx1/Arv1/Gramd1b/Pitpnc1/Nus1/Mfsd2a/Asxl2/Slco2b1/Adipoq/Arv1/Asxl2/Osbpl3/Serac1/Apod/Pip4k2a/Atp11a/Pcsk9/Nrip1/Atp8b4/P2ry2/Acsl1/Kdm5b/Stat5a/Apoe/Rnf213/Gramd1b/Hbp1/Abcd1/Kdm5b/Syk/Zc3h12a/Atp9b/Crot/Lpl/Stard4/Stat5b/Stra6/Abcg2/Pitpnc1/Agt/Ldlrap1/Rps6kb1/Atp10a/Apobr/Pitpna/Triap1/Cry2/Rps6kb1/Pla2g5/Rnf213/S…
BP	GO:0016485	protein processing	109	0.376883	1.53293	0.00562767	0.0436598	0.0328679	4076	tags=25%, list=28%, signal=19%	Ift88/Cyfip2/Pmpca/Rps6ka2/Xpnpep3/Sirt4/Disp1/Mme/Serpine1/Fxn/Ctnnd1/Mdm2/Pcsk9/Gli3/Rnf139/Cpxm1/Adam9/Spon1/Aph1b/Spcs3/Ifi207/Asph/Ift52/Ddi2/Bmp1/Ifi207/Gli3/C1rl/Fadd/Gas1/Oma1/Disp1/C1rl/Pcsk7/Pthlh/C1ra/Ppp1r15a/Cln3/Cpe/Apaf1/Cpd/Fmr1/Cast/Rhbdd1/Ifi207/Sppl3/Afg3l1/F7
BP	GO:0043393	regulation of protein binding	130	0.359642	1.48932	0.00565642	0.0438239	0.0329914	3031	tags=18%, list=21%, signal=15%	Angpt1/Plcl1/Vtn/Tcf7l2/Men1/Hipk2/Xirp1/Ttbk2/Wnt5a/Itgb1bp1/Mecp2/Lrpap1/Tiam1/Adipoq/Epb41l5/Mitd1/Aplp2/Epb41l5/Plcl2/Ttbk2/Ttbk2/Plcl2/Arrb1/Pcsk9/Dtx3l/Cblb/Rgma/Apoe/Rapgef2/Spon1/Rgma/Mark2/Dzip1/Bdnf/Rfng/Caprin2/Mark2/Ldlrap1/Ppp2ca/Rgma/Tiam1/Rgma
BP	GO:1902807	negative regulation of cell cycle G1/S phase transition	50	0.469956	1.66115	0.00574618	0.0444555	0.0334669	4407	tags=35%, list=30%, signal=25%	Zc3h12d/Men1/E2f7/Dgkz/Ezh2/Ctdspl/Pkd2/Ezh2/Bcl2/Fhl1/Jade1/Muc1/Mdm2/Gigyf2/Dcun1d3/Apc/Pkd2/Rfwd3/Wac/Apc/Gas1/Cdk2ap2/Bcl2/Rpa2/Apc/Cdkn1a/Prkdc/Acvr1/Ctdspl/Haspin/Kank2/Dcun1d3/Dlg1/Ppp2r3d/Apc/Dlg1
BP	GO:0032101	regulation of response to external stimulus	472	0.287457	1.34096	0.00575333	0.0444555	0.0334669	3284	tags=18%, list=22%, signal=15%	Esr1/Rora/Tmem102/Foxp1/Sbno2/Serpinb9/Mfhas1/Ffar2/Ptgs2/Il2ra/Sell/Ripor2/Irak3/Bbs4/Ifi209/Ercc6/Stx3/Plxna4/Rnf135/Trim12c/Macir/Shpk/Wnt5a/Ash1l/Cxcl12/Trim44/Nfkbiz/Igf1/Socs3/Slit2/Bmpr2/Lrp8/Xylt1/Il1rl1/Adipoq/Igf1r/Ptprj/Gpr183/Znfx1/Oas3/Ifi203/Ptk2b/Pdgfa/Notch1/Serpine1/Stk39/Gprc5b/Slit2/Cgas/Dmtn/Calcrl/Eif2ak4/Apobec3/Aoah/Il20rb/Masp1/Gpr183/Camk1d/Stat2/Angpt2/Grem1/Masp1/Xcl1/L…
BP	GO:0045738	negative regulation of DNA repair	20	0.613167	1.74784	0.00579954	0.0445199	0.0335154	3979	tags=50%, list=27%, signal=37%	Rnf169/Fbh1/Ercc6/Rnf169/Cgas/Cyren/Recql5/Rif1/Polq/Rnf169/Rmi2/Trip12/Trip12/Nudt16l1/Trp53bp1/Recql5/Trip12/Helb/Trp53bp1/Rnf169
BP	GO:2000780	negative regulation of double-strand break repair	20	0.613167	1.74784	0.00579954	0.0445199	0.0335154	3979	tags=50%, list=27%, signal=37%	Rnf169/Fbh1/Ercc6/Rnf169/Cgas/Cyren/Recql5/Rif1/Polq/Rnf169/Rmi2/Trip12/Trip12/Nudt16l1/Trp53bp1/Recql5/Trip12/Helb/Trp53bp1/Rnf169
BP	GO:0043043	peptide biosynthetic process	371	0.298229	1.37233	0.00578499	0.0445199	0.0335154	4739	tags=28%, list=32%, signal=20%	Pld1/Zc3h12d/Larp6/Klhl25/Sox4/Mettl14/Eif2s3x/Tnrc6b/Pcif1/Ptafr/Sarnp/Mrpl1/Zc3h15/Dcp2/Aars/Pan3/Igf1/Ddx6/Tsc1/Secisbp2/Jmjd4/Zcchc4/Ago4/Dars2/Samd4/Cnot8/Ptk2b/Tnrc6a/Tsc1/Eif2ak4/Cnot6l/Pus7/Gfm2/Rara/Samd4/Dcp2/Hnrnpu/Mettl16/Gigyf2/Dph6/Tia1/Shfl/Unk/Ppp1r15b/Nsun3/Tnrc6a/Eif2d/Mrpl32/Dcp1a/Shfl/Syncrip/Cpeb4/Sepsecs/Ilf3/Pan3/Cnot8/Hnrnpr/Pan3/Ctif/Upf3b/Pde12/Igf1/Tent4a/Rnf139/Nanos1/…
BP	GO:1901983	regulation of protein acetylation	58	0.450402	1.66293	0.00590846	0.0450511	0.0339152	2381	tags=18%, list=16%, signal=16%	Nos1/Rps6ka5/Zfp451/Cep295/Sox4/Lif/Lif/Taok1/Arid5a/Dip2b/Cep295/Muc1/Cep295/Kmt2a/Arrb1/Zfp451/Tada2a/Rapgef3/Arntl
BP	GO:0007613	memory	59	0.444872	1.64125	0.00590846	0.0450511	0.0339152	3194	tags=26%, list=22%, signal=20%	Tacr1/Ptgs2/Chst10/Shank2/Mecp2/Igf1/Atxn1/Pde4d/Eif2ak4/Shank3/B4galt2/Atp1a3/Apoe/Igf1/Map1a/Aph1b/Chst10/Shank2/Syt11/Map1a/Kmt2b/Bdnf/Cic/Comt/Rin1/Eif4ebp2/Crebbp/Sgk1
BP	GO:0006820	anion transport	157	0.35382	1.4929	0.00590101	0.0450511	0.0339152	3397	tags=23%, list=23%, signal=18%	Slc37a1/Abcc4/Slc66a1/Clcn2/Slc16a5/Ptgs2/Slc5a5/Slc5a6/Mapk9/Ptafr/Ano1/Trpa1/Slco2b1/Apba1/Slc26a2/Lrrc8e/Slc7a8/Slc35b4/Slc25a13/Nfkbie/Best3/Lrrc8e/Tcaf1/P2ry2/Slc4a7/Slc6a9/Lrrc8b/Mfsd12/Slc12a2/Slc25a15/Slc35b1/Lrrc8e/Slc16a5/Slc37a2/Lrrc8a/Syk/Slc26a2/Pcyox1/Rgs2/Clcc1/Ostm1/Slc38a6/Bdnf/Lrrc8b/Xpr1/Slc36a4/Abcg2/Agt/Slc16a1/Slc12a7/Pdzk1/Pla2g5/Lrrc8a/Slc10a3/Slc2a8/Stxbp1/Lrrc8c/Nf1/Slc1…
BP	GO:0031400	negative regulation of protein modification process	319	0.304646	1.38333	0.00593333	0.0451809	0.034013	3731	tags=21%, list=25%, signal=16%	Angpt1/Nos1/Pard3/Fry/Mfhas1/Men1/Zfp451/Irak3/Sox4/Hspa1a/Samsn1/Jarid2/Fendrr/Itgb1bp1/Tbc1d24/Trim44/Ctdspl/Igf1/Cbl/Ptpn13/Socs3/Nr2f2/Slit2/Deptor/Ocln/Adipoq/Ptprj/Lats2/Sh3bp5/Sh3bp5/Pde4d/Stk39/Slit2/Cbl/Cdyl/Cep43/Dmtn/Ibtk/Cd300a/Lrrk1/Bcor/Grem1/Dusp22/Spry4/Arrb1/Ppp1r15b/Gnaq/Crkl/Mtf2/Fam72a/Dtx3l/Gnaq/Zfp451/Dab2ip/Oxr1/Cblb/Kdm5a/Apoe/U2af2/Dcun1d3/Chp1/Igf1/Trim27/Supt6/Gnaq/Ncka…
BP	GO:0009416	response to light stimulus	146	0.354251	1.4875	0.00596416	0.0453559	0.0341447	3674	tags=23%, list=25%, signal=18%	Brca2/Men1/Ro60/Trp53inp1/Ercc6/Cacna1c/Pik3r1/Gnat2/Mapk9/Per3/Mecp2/Tanc1/Gnb5/Zzef1/Zranb3/Trim32/Brca2/Mme/Atxn1/Tanc1/Bcl2/Elk1/Eif2ak4/Poli/Kmt2a/B4galt2/Arrb1/Hyal1/Ercc3/Zranb3/Atp1a3/Ercc5/Ino80/Dcun1d3/Polk/Fbxl12/Hyal1/Ccar2/Fbxl3/Ino80/Ercc5/Xpa/Syngap1/Gnb1/Triap1/Cry2/Crebbp/Sgk1/Rbm4/Ckap5/Cry2/Ep300/Bcl2/Nf1/Bcl3/Crtc1/Primpol/Cdkn1a/Rdh13/Ep300/Dhx36
BP	GO:0008016	regulation of heart contraction	55	0.463023	1.66867	0.00609026	0.0460118	0.0346385	4412	tags=38%, list=30%, signal=27%	Nos1/Sp4/Tmem38b/Cacna1c/Pik3r1/Ccn2/Shox2/Irx5/Pde4d/Akap9/Akap9/Shox2/Cacna2d1/Mdm2/Kcnh2/Kcna5/Akap9/Sumo1/Ccn2/Sema3a/Zc3h12a/Rgs2/Pde4b/Adm2/Mdm4/Agt/Jak2/Smtn/Sema3a/Apln/Smad7/Tbx18/Shox2/Hbegf/Dlg1/Hdac4/Gjc1/Dlg1/Prkca
BP	GO:0090501	RNA phosphodiester bond hydrolysis	47	0.471749	1.64367	0.00606879	0.0460118	0.0346385	5113	tags=35%, list=35%, signal=23%	Nop9/Zc3h12d/Khnyn/Tut1/Khnyn/Eri1/Pde12/Zc3h12a/Parn/Dis3l/Zc3h12c/Cpsf2/Rnaseh1/Eri2/Bms1/Exosc2/Pop7/Elac1/Cpsf2/Pop1/Rrp36/Rcl1/Dicer1/Ncbp1/Exosc2/Khnyn/Tut1/Zc3h12a/Cpsf6
BP	GO:0015850	organic hydroxy compound transport	77	0.421878	1.62888	0.00608569	0.0460118	0.0346385	4101	tags=32%, list=28%, signal=23%	Nos1/Abcc4/Nus1/Kcnb1/Cxcl12/Arv1/Gramd1b/Nus1/Slco2b1/Arv1/Gdnf/Serac1/Pip4k2a/Cd300a/Pcsk9/Kdm5b/Apoe/Gramd1b/Slc5a3/Kdm5b/Syk/Syt11/Stard4/Stra6/Smpd3/Agt/Slc5a3/Ldlrap1/Slc16a1/Adora2b/Ly6e/Entpd1/Slc10a3/Mfn2/Relch/Tmf1/Nus1/Myo5a/Abcg1/Nus1/Vps4a/Plcd1/Slc16a3
BP	GO:1903429	regulation of cell maturation	13	0.670605	1.68325	0.00616318	0.0463201	0.0348706	1928	tags=24%, list=13%, signal=21%	Map3k13/Tcp11x2/Runx1/Map3k13/Bcl2/Kif14/Opa1
BP	GO:0061036	positive regulation of cartilage development	13	0.668437	1.67781	0.00616318	0.0463201	0.0348706	3097	tags=36%, list=21%, signal=28%	Scx/Zfp219/Wnt5a/Smad1/Gli3/Bmp1/Loxl2/Smad3/Gli3/Runx2
BP	GO:0097581	lamellipodium organization	57	0.451295	1.65513	0.00616061	0.0463201	0.0348706	3260	tags=27%, list=22%, signal=21%	Abi3/Wasf3/Pik3r1/Mtss2/Spef1/Pxn/Slit2/Arhgef6/Slit2/Fgd4/Dmtn/Ccdc88a/Abi2/Atp7a/Ablim1/Spata13/Abi3/Whamm/Ccdc88a/Wasf1/Ccdc88a/Srgap2/Nck1/Abi1/Nckap1/Cd44/Akirin1
BP	GO:0010464	regulation of mesenchymal cell proliferation	25	0.558361	1.69652	0.00621205	0.0466267	0.0351014	3035	tags=25%, list=21%, signal=20%	Nfib/Foxp1/Wnt5a/Shox2/Irs1/Pdgfa/Shox2/Irs1/Irs1/Pdgfa/Gas1/Foxp1/Vegfa
BP	GO:0006349	regulation of gene expression by genomic imprinting	15	0.624069	1.64423	0.00629938	0.0472208	0.0355486	1723	tags=28%, list=12%, signal=25%	Airn/Pcgf3/Zfp57/Zfp57/Mecp2/Kdm1b/Arid4a/Pcgf3/Pcgf3/Airn
BP	GO:0043588	skin development	126	0.374981	1.54622	0.0063138	0.0472675	0.0355838	3458	tags=21%, list=24%, signal=17%	Fzd6/Cdsn/Tcf7l2/Ptgs2/Ngfr/Trps1/Lgr4/Sos1/Wnt5a/Ash1l/Runx1/Lgr4/Sos1/Sos1/Pphln1/Lats2/Bcl2/Pdgfa/Ppl/Notch1/Prkch/Ovol1/Acvr1b/Gpr89/Atp7a/Mfsd12/Ldb2/Sos1/Mysm1/Gnas/Ift74/Apc/Med1/Cd109/Trps1/Pdgfa/Arrdc3/Ncor1/Rock2/Met/Apc/Norad/Ubn1/Tfap2a/Runx3/Zfp36l1/Gli2/Fzd6/Mysm1/Bcl2/Intu/Flnb/Nf1/Gba/Apc
BP	GO:0090305	nucleic acid phosphodiester bond hydrolysis	66	0.436571	1.63966	0.00633608	0.0473728	0.0356631	5113	tags=36%, list=35%, signal=24%	Nop9/Zc3h12d/Atad5/Khnyn/Tut1/Khnyn/Dcp1a/Ercc3/Eri1/Ercc5/Mre11a/Rad50/Pde12/Atad5/Zc3h12a/Parn/Dis3l/Ercc5/Xpa/Zc3h12c/Cpsf2/Rnaseh1/Eri2/Bms1/Exosc2/Pop7/Elac1/Cpsf2/Pop1/Rrp36/Rcl1/Dicer1/Ncbp1/Xpc/Exosc2/Ercc4/Khnyn/Rad50/Tut1/Zc3h12a/Cpsf6
BP	GO:0052547	regulation of peptidase activity	164	0.356993	1.51397	0.00635543	0.0474561	0.0357258	3520	tags=24%, list=24%, signal=18%	Col28a1/Crb2/Vtn/Serpinb9/Rffl/Ptgs2/Men1/Ngfr/Cyfip2/Ccn2/Mapk9/Igf1/Mbp/Casp8ap2/Naip5/Wdr35/Pcid2/Serpine1/Sox7/Birc6/Sox7/Mdm2/Arrb1/Serpinb9/Card9/Bbc3/Map2k5/Ccn2/Sh3rf1/Cflar/Igf1/Aph1b/Mbp/Syk/Serpinb8/Ifi207/Asph/Wnt9a/Cd109/Col7a1/Sh3rf1/Sh3rf1/Serpina3g/Rock2/Smad3/Ifi207/Tank/Rest/Tank/Bid/Fadd/Agt/Ppp2ca/Vegfa/Triap1/Jak2/Cd44/Nr4a1/Bcl2l11/Slc11a2/Dnajb6/Mul1/Lxn
BP	GO:0052548	regulation of endopeptidase activity	145	0.352332	1.4765	0.00638159	0.0475669	0.0358092	3505	tags=24%, list=24%, signal=19%	Crb2/Vtn/Serpinb9/Rffl/Ptgs2/Men1/Ngfr/Cyfip2/Ccn2/Mapk9/Igf1/Mbp/Casp8ap2/Naip5/Wdr35/Pcid2/Serpine1/Sox7/Sox7/Mdm2/Arrb1/Serpinb9/Card9/Bbc3/Map2k5/Ccn2/Sh3rf1/Cflar/Igf1/Aph1b/Mbp/Syk/Serpinb8/Ifi207/Asph/Wnt9a/Sh3rf1/Sh3rf1/Serpina3g/Rock2/Smad3/Ifi207/Rest/Bid/Fadd/Agt/Ppp2ca/Vegfa/Triap1/Jak2/Cd44/Nr4a1/Bcl2l11/Slc11a2/Dnajb6/Mul1
BP	GO:0016567	protein ubiquitination	408	0.292242	1.35483	0.00639058	0.0475669	0.0358092	3732	tags=22%, list=25%, signal=17%	Angpt1/Pcgf3/Cul9/Fbh1/Ube2v1/Rffl/Klhl25/Fbxo32/Ttc3/Sox4/Fancm/Rnf135/Shprh/Arih2/Hspa1a/Trim12c/Kdm2b/Mapk9/Trim44/Trim33/Anapc10/Amer1/Cbl/Dcun1d5/Zzef1/Trim32/Dzip3/Trib2/Wdr70/Herc2/Pcgf6/Cul9/Bcl2/Crbn/Ube2q2/Asb1/Skp2/Cbl/Nhlrc3/Birc6/Klhl42/Pcgf3/Mdm2/Bcor/Lrsam1/Zc4h2/Rnf122/Mylip/Rassf5/Rassf5/Arrb1/Fbxo33/Pcgf3/Foxf2/Pex12/Kdm2b/Dtx3l/Os9/Syvn1/Btrc/Marchf6/Wdr70/Cblb/Ube3a/Rnf167/Sh3…
BP	GO:0016071	mRNA metabolic process	471	0.288695	1.34632	0.00639499	0.0475669	0.0358092	5113	tags=28%, list=35%, signal=19%	Taf11/Xrn2/Zc3h12d/Mettl8/Tent5a/Mettl14/Pdcd11/Hspa1a/Akap8l/Zbtb7a/Tnrc6b/Pcif1/Rbm26/Snip1/Smg1/Usp25/Dcp2/Mfap1b/Pan3/Zfp326/Helz2/Secisbp2/Tut1/Bud13/Thoc2/Virma/Hltf/Ago4/Samd4/Pcid2/Cnot8/Celf4/Fastkd5/Gdnf/Tnrc6a/Scaf11/Zbtb7a/Mbnl1/Ythdc1/Cnot6l/Pus7/Rprd1a/Rara/Samd4/Dcp2/Hnrnpu/Mettl16/Taf4/Rnasel/Gigyf2/Rbm26/Rnmt/Tia1/Nudt12/Helz2/Sfpq/Usp49/Rprd1b/Tnrc6a/Lsm11/Usp49/Setx/Dcp1a/Alkbh…
BP	GO:0021885	forebrain cell migration	29	0.534635	1.682	0.00643746	0.0478211	0.0360006	3277	tags=33%, list=22%, signal=26%	Ccdc141/Dixdc1/Cxcl12/Slit2/Lrp8/Dixdc1/Lhx6/Slit2/Dab2ip/Arl13b/Fbxo45/Gli3/Dixdc1/Dixdc1/Srgap2/Gli3/Lrp8/Syne2/Ogdh/Pex13/Tyro3
BP	GO:0000956	nuclear-transcribed mRNA catabolic process	89	0.403389	1.60099	0.00647061	0.0480056	0.0361395	4038	tags=32%, list=28%, signal=23%	Xrn2/Tnrc6b/Smg1/Dcp2/Pan3/Helz2/Secisbp2/Samd4/Pcid2/Cnot8/Tnrc6a/Cnot6l/Samd4/Dcp2/Hnrnpu/Helz2/Tnrc6a/Dcp1a/Syncrip/Pan3/Cnot8/Helz2/Pan3/Ctif/Upf3b/Pde12/Tent4a/Nanos1/Zc3h12a/Parn/Gtpbp2/Smg1/Samd4b/Zfp36l1/Samd4/Smg6/Hnrnpu/Apobec1/Dhx34/Tnrc6b/Dhx36/Eif4enif1/Helz2/Cnot2/Csde1/Exosc2/Helz2/Pan3/Gtpbp2/Gtpbp2/Smg8/Btg2
BP	GO:0072001	renal system development	162	0.35016	1.48287	0.00649475	0.0481228	0.0362277	3711	tags=29%, list=25%, signal=22%	Angpt1/Cplane1/Cep290/Ift88/Wnt6/Cux1/Gdf11/Tshz3/Cep290/Sox4/Lif/Nup160/Lif/Lgr4/Wnt5a/Smad2/Fmn1/Lgr4/Pkd2/Amer1/Tsc1/Tshz3/Nfia/Invs/Slit2/Timeless/Adipoq/Bcl2/Pdgfa/Gdnf/Notch1/Slit2/Smad1/Tsc1/Ctnnd1/Cntrl/Rara/Gdf11/Ovol1/Angpt2/Grem1/Mecom/Eya1/Pcsk9/Rdh10/Nek1/Amer1/Cflar/Gli3/Dchs1/Kif26b/Tet2/Kif26b/Apc/Nup160/Pkd2/Foxc2/Pdgfa/Bdnf/Smad3/Stra6/Mpv17/Apc/Gli3/Hs2st1/Tfap2a/Pds5a/Agt/Cpla…
BP	GO:0061014	positive regulation of mRNA catabolic process	72	0.413304	1.57325	0.0065233	0.0482724	0.0363403	4038	tags=31%, list=28%, signal=22%	Zc3h12d/Mettl14/Tnrc6b/Dcp2/Pan3/Samd4/Cnot8/Tnrc6a/Cnot6l/Samd4/Dcp2/Hnrnpu/Mettl16/Gigyf2/Tnrc6a/Dcp1a/Syncrip/Pan3/Cnot8/Hnrnpr/Pan3/Pde12/Tent4a/Nanos1/Zc3h12a/Parn/Samd4b/Rock2/Zfp36l1/Samd4/Hnrnpu/Fto/Tnrc6b/Ttc5/Dhx36/Eif4enif1/Cnot2/Csde1/Exosc2/Pan3/Btg2
BP	GO:0021510	spinal cord development	45	0.483156	1.67641	0.00657736	0.048548	0.0365478	3350	tags=32%, list=23%, signal=25%	Foxp1/Ift88/Gdf11/Isl2/Sox4/Ift122/Dll4/Lrp8/Gdnf/Rab23/Gdf11/Nkx2-2/Gigyf2/Draxin/Nkx2-2/Gli3/Ift122/Gdpd5/Draxin/Gli3/Lrp8/Ighmbp2/Foxp1/Gli2/Sox11/Gata2/Intu/Nf1
BP	GO:0010452	histone H3-K36 methylation	11	0.696343	1.70202	0.00659196	0.0485701	0.0365644	760	tags=15%, list=5%, signal=15%	Prdm9/Ash1l/Prdm9/Nsd2/Nsd1/Nsd1
BP	GO:1901699	cellular response to nitrogen compound	319	0.303429	1.3778	0.00659718	0.0485701	0.0365644	4602	tags=28%, list=31%, signal=20%	Nos1/Hdac9/Ngfr/Irs3/Tmem38b/Pik3r1/Ezh2/Epg5/Pkd2/Mecp2/Lpin3/Pxn/Ano1/Igf1/Gnb5/Socs3/Slit2/Ezh2/Timeless/Adipoq/Igf1r/Mbd5/Ptprj/Ankrd26/Rragc/Akap7/Irs1/Stxbp4/Pde4d/Akap9/Slit2/Cgas/Foxo1/Akap9/Dmtn/Pip4k2a/Cacna2d1/Lpin2/Gdf15/Mdm2/Rab8b/Irs1/Tlr3/Recql5/Tlr9/Pcsk9/Atp7a/Gnaq/Amigo1/Crkl/Pik3cg/Akap9/Gnaq/Cpeb4/Atp1a3/Stat5a/Opa1/Sik2/Cflar/Rapgef2/Pde12/Igf1/Ankrd26/Arhgef2/Gnaq/Rapgef3/Gn…
BP	GO:0007517	muscle organ development	168	0.34912	1.48315	0.00663792	0.0488077	0.0367433	3729	tags=25%, list=25%, signal=19%	Angpt1/Ankrd2/Hdac9/Scx/Foxp1/Egr2/Tcf7l2/Mettl8/Skil/Ripor2/Ankrd1/Lif/Boc/Lif/Wnt5a/Dll4/Hivep3/Shox2/Zfhx3/Zfhx3/Ky/Nr2f2/Jph1/Disp1/Bcl2/Notch1/Zfhx3/Fhl1/Mbnl1/Shox2/Tcap/Myorg/Fos/Ky/Myorg/Zfhx3/Cflar/Skil/Paxbp1/Bcl9/Nr1d2/Zfhx3/Ccnt2/Arntl/Med1/Foxc2/Jph1/Heg1/Bdnf/Ky/Smad3/Stra6/Met/Zfp689/Lemd3/Norad/Prr14/Rps6kb1/Chd2/Foxp1/Gtf3c5/Disp1/Mylk/Ly6e/Rps6kb1/Sox11/Sgcb/Akirin1/Nr4a1/Zfhx3/…
BP	GO:0007059	chromosome segregation	200	0.331217	1.43548	0.00665081	0.0488403	0.0367678	5055	tags=31%, list=34%, signal=21%	Brca2/Prdm9/Cdk5rap2/Cit/Fancm/Esco1/Akap8l/Knl1/Top3a/Cdk5rap2/Cenph/Prdm9/Pogz/Ndc80/Eme2/Mlh3/Ago4/Brca2/Zwilch/Pcid2/Setdb2/Ppp1r7/Zwint/Dsn1/Brip1/Nsl1/Kif14/Hnrnpu/Recql5/Ccne2/Sfpq/Baz1b/Mlh3/Mre11a/Ino80/Cdk5rap2/Mad1l1/Cep63/Knl1/Gen1/Ndc80/Esco2/Chmp7/Apc/Ncapg2/Brip1/Rmi2/Fancm/Ncapd3/Cdk5rap2/Esco1/Cdca2/Fbxo5/Apc/Hdac8/Ino80/Pogz/Uvrag/Pds5a/Top2b/Ago4/Abraxas1/Eme2/Smc6/Bub1/Eml4/Hn…
BP	GO:0016577	histone demethylation	20	0.609037	1.73607	0.00670041	0.0490797	0.036948	4874	tags=57%, list=33%, signal=38%	Kdm2b/Kdm1b/Jmjd1c/Kdm6a/Pagr1a/Kdm2b/Phf2/Kdm5a/Kdm5b/Kdm4c/Kdm5b/Kdm6a/Kdm4c/Phf8/Kdm7a/Kdm5a/Kdm3b/Phf8/Kdm7a/Kdm4b/Jmjd1c/Kdm3b/Kdm2b/Kdm2b/Kdm3a/Kdm3a/Kdm3b/Kdm2a/Riox2/Kdm2a
BP	GO:0070076	histone lysine demethylation	20	0.609037	1.73607	0.00670041	0.0490797	0.036948	4874	tags=57%, list=33%, signal=38%	Kdm2b/Kdm1b/Jmjd1c/Kdm6a/Pagr1a/Kdm2b/Phf2/Kdm5a/Kdm5b/Kdm4c/Kdm5b/Kdm6a/Kdm4c/Phf8/Kdm7a/Kdm5a/Kdm3b/Phf8/Kdm7a/Kdm4b/Jmjd1c/Kdm3b/Kdm2b/Kdm2b/Kdm3a/Kdm3a/Kdm3b/Kdm2a/Riox2/Kdm2a
BP	GO:0048806	genitalia development	21	0.595742	1.72215	0.00673155	0.0492453	0.0370727	1704	tags=24%, list=12%, signal=21%	Esr1/Tcf7l2/Tbx3/Lgr4/Wnt5a/Lgr4/Tbx3/Asb1/Mertk/Foxf2
BP	GO:0006886	intracellular protein transport	465	0.286949	1.33974	0.00676332	0.049415	0.0372005	2392	tags=14%, list=16%, signal=12%	Angpt1/Pard3/Zdhhc23/Macf1/Cep290/Egr2/Ank3/Tcf7l2/Macf1/Rffl/Ptgs2/Snx16/Macf1/Ngfr/Gga3/Cep290/Grpel1/E2f3/Frat1/Stx3/Ankle1/Ank3/Stx17/Mon1a/Pik3r1/Ank3/Preb/Mlph/Itgb1bp1/Fam53b/Kcnb1/Mtcl1/Ap4b1/Stx7/Pmpca/Pan3/Ctdspl2/Kpna4/Mpdz/Sirt4/Snx27/Adipoq/Gcc2/Apba1/Stx17/Tnpo2/Snupn/Mtcl1/Stx11/Stxbp4/Notch1/Grpel2/Rab23/Apod/Preb/Ap4b1/Clip3/Zdhhc20/Dmtn/Gripap1/Stx16/Kpna1/Mdm2/Rab8b/Mon1b/Nacad…
BP	GO:0021513	spinal cord dorsal/ventral patterning	11	0.693455	1.69496	0.0068253	0.0498048	0.0374939	3327	tags=50%, list=23%, signal=39%	Ift88/Ift122/Dll4/Rab23/Nkx2-2/Nkx2-2/Gli3/Ift122/Gli3/Gli2/Intu
BP	GO:0010256	endomembrane system organization	286	0.307172	1.3741	0.0069095	0.0502288	0.0378131	3001	tags=23%, list=20%, signal=19%	Plekhm2/Cog7/Creb1/Dnm2/Mtss1/2610002M06Rik/Vrk1/Tor1b/Shtn1/Ubxn2a/Ptprc/Atp10a/Ubxn2b/Sptbn1/Mia3/Stx18/Usp8/Camsap2/Coro7/Clasp1/Osbp/Pheta1/Golph3l/Chmp7/Fnbp1l/Spast/Ank3/Obsl1/Dnajc13/Akap9/Dnm2/Exoc8/Emc8/Zfp385a/Nectin2/Syne2/Akap9/Akt2/Emc2/Uso1/Sec23ip/Sptbn1/Lman2l/Trip11/Syne2/Htt/Ubxn2a/Akap9/Vti1a/Stx2/Lemd3/P2rx7/Golga2/Lrrk2/Arfgef2/Cav2/Dtnbp1/Eif2ak3/Rilp/Akap9/Abcg1/Ticam2/Grik…
BP	GO:0030111	regulation of Wnt signaling pathway	172	0.35054	1.49651	0.00693589	0.0503572	0.0379098	2821	tags=21%, list=19%, signal=17%	Macf1/Fzd6/Tle1/Tcf7l2/Macf1/Macf1/Sox4/Frat1/Usp34/Lgr4/Wnt5a/Dixdc1/Fam53b/Lgr4/G3bp1/Amer1/Ankrd6/Wnt5b/Invs/Tiam1/Lats2/Pbxip1/Dixdc1/Notch1/Sox7/Gprc5b/Prdm15/Foxo1/Jade1/Ctnnd1/Tle1/Sox7/Kpna1/Lrrk1/Grem1/Wwox/Hic1/Gnaq/Peg12/Gnaq/Btrc/Draxin/Dab2ip/Apoe/Csnk1e/Amer1/Rnf213/Gli3/Depdc1b/Mdfic/Gnaq/Dapk3/Six3/Apc/Dixdc1/Arntl/Ccn4/Tmem64/Tpbg/Mllt3/Lmbr1l/Dixdc1/Tlr2/Ppp2r3a/Ccar2/Draxin/Cap…
BP	GO:0051656	establishment of organelle localization	236	0.315641	1.39297	0.0069514	0.0504064	0.0379468	3149	tags=24%, list=21%, signal=19%	Cep83/Pex14/Dync1h1/Rabgef1/Arfgap2/Stxbp1/Nusap1/Syne3/Stxbp1/Atm/Spice1/Stxbp2/Kif1b/Mapk8/2610002M06Rik/Kif22/Ap3m1/Mad1l1/Ubb/Hdac6/Ubxn2b/Spag5/Spag5/Cep120/Cdk5rap2/Exoc4/5730455P16Rik/Clasp1/Fhod1/Chmp7/Fnbp1l/Fyco1/Spast/Fgr/Numa1/Gab2/D6Wsu163e/Terf1/Cul3/Nectin2/Syne2/Rab11b/Trip11/Ap3s1/Arhgef2/Snf8/Itga4/Mcph1/Syne2/Htt/Trak1/Lrrk2/Bloc1s6/Hhex/Dtnbp1/Kifc5b/Dock7/Kif13a/Clasp1/Fnbp1l…
BP	GO:0050922	negative regulation of chemotaxis	29	0.532903	1.67655	0.00697841	0.0505388	0.0380465	4417	tags=45%, list=30%, signal=32%	Wnt5a/Slit2/Notch1/Slit2/Angpt2/Grem1/Sema3g/Sema3a/Sema6c/Sema3d/Slamf8/Dusp3/St6gal1/Mmp28/Sema6b/Rin3/Rin3/Notch1/Angpt2/Sema3a/St6gal1/Rin3/Sema4a/Aif1
BP	GO:0032943	mononuclear cell proliferation	139	0.35689	1.49133	0.00723815	0.052158	0.0392655	3165	tags=21%, list=22%, signal=17%	Tacr1/Zc3h12d/Il2ra/Ripor2/Cd274/Tnfsf13b/Sos1/Glmn/Cxcl12/Atad5/Sos2/Sos1/Igf1/Pura/Sos1/Il12rb2/Gpr183/Bcl2/Plcl2/Il20rb/Sash3/Gpr183/Cd300a/Xcl1/Tlr9/Plcl2/Cblb/Stat5a/Sh3rf1/Sos1/Znhit1/Mad1l1/Sos2/Btk/Armc5/Igf1/Tnfrsf14/Atad5/Nckap1l/Syk/Lmbr1l/Sh3rf1/Sh3rf1/Cd86/Stat5b/Nck1/Lrrc32/Peli1/Fadd/St6gal1/Jak2/Ccr2/Sash3/Sox11
BP	GO:0120033	negative regulation of plasma membrane bounded cell projection assembly	22	0.571943	1.68324	0.0073117	0.0523571	0.0394154	2924	tags=40%, list=20%, signal=32%	Abi3/Kif24/Kif24/Slit2/Slit2/Kif24/Pfn2/Odf2l/Mphosph9/Mphosph9/Abi3/Map4/Ccp110/Arhgap24/Tchp/Cep97
BP	GO:1901605	alpha-amino acid metabolic process	68	0.427932	1.62244	0.00730449	0.0523571	0.0394154	4458	tags=35%, list=30%, signal=25%	Nos1/Plod2/Asrgl1/Psph/Ppat/Mecp2/Gfpt1/Sirt4/Tha1/Mmut/Aldh5a1/Dhfr/Hmgcll1/Atp7a/Afmid/Gls/Mthfr/Apc/Mmut/Comt/Apc/Ctps2/Bckdk/Apc/Slc7a7/Mtrr/Cln3/Mthfr/Pycrl/Mmut/Gls/Mmut/Apc/Ivd/Mthfr
BP	GO:0030534	adult behavior	56	0.445578	1.6136	0.00732927	0.0523571	0.0394154	1864	tags=18%, list=13%, signal=16%	Nos1/Bbs4/Hipk2/Cacna1c/Fgfbp3/Shank2/Cxcl12/Adam22/Zfhx2/Mecp2/Tsc1/Atxn1/Tsc1/Fxn/En1/Shank3/Gigyf2/Atp1a3/Oxr1
BP	GO:0050673	epithelial cell proliferation	207	0.331538	1.44246	0.00732086	0.0523571	0.0394154	3801	tags=25%, list=26%, signal=19%	Tacr1/Brca2/Esr1/Atoh8/Nfib/Foxp1/Ift88/Cdk6/Tcf7l2/Men1/Ngfr/Alms1/Lgr4/Wnt5a/Ift122/Itgb1bp1/Dll4/Cxcl12/Lgr4/Vash1/Igf1/Nr2f2/Bmpr2/Pura/Brca2/Stxbp4/Notch1/Thap1/Klf9/Wdr13/Alms1/Vash2/Eya1/Atp7a/Hyal1/Btrc/Dab2ip/Map2k5/Kdm5b/Stat5a/Apoe/Cflar/Igf1/Ift122/Frs2/Ang/Kdm5b/Ift74/Cdk6/Apc/Med1/Ift52/Cd109/Hyal1/Loxl2/Sidt2/Smad3/Apc/Runx3/Rictor/Zfp36l1/Gas1/Adora2b/Foxp1/Vegfa/Sox11/Gata2/Kif3a…
BP	GO:0086001	cardiac muscle cell action potential	15	0.619271	1.63159	0.00733962	0.0523662	0.0394222	1794	tags=31%, list=12%, signal=27%	Ank3/Ank3/Cacna1c/Ank3/Akap9/Akap9/Cacna2d1/Kcnh2/Ank3/Kcna5/Akap9
BP	GO:0055078	sodium ion homeostasis	16	0.628492	1.67131	0.00738549	0.0526284	0.0396196	3194	tags=32%, list=22%, signal=25%	Tacr1/Slc12a2/Atp1a3/Gnas/Comt/Ptger4/Agt/Ptger4/Sgk1
BP	GO:0032970	regulation of actin filament-based process	218	0.330703	1.44626	0.00746982	0.0530983	0.0399733	3014	tags=19%, list=21%, signal=16%	Tacr1/Nos1/Pard3/Wasf3/Akap13/Bbs4/Capza1/Ssh2/Alms1/Cyfip2/Cacna1c/Pik3r1/Rhobtb2/Ccn2/Taok1/Itgb1bp1/Dixdc1/Fmn1/Pxn/Plekhh2/Tsc1/Slit2/Fchsd1/Sorbs3/Gba2/Dixdc1/Ssh2/Ptk2b/Pde4d/Akap9/Slit2/Pfn2/Akap9/Tsc1/Dmtn/Ccdc88a/Ppp1r9a/Gpr65/Alms1/Scin/Shank3/Abi2/Taok2/Gm14137/Akap9/Sumo1/Cd2ap/Ccn2/Baiap2/Whamm/Ccdc88a/Trim27/Rapgef3/Rhobtb2/Nckap1l/Abitram/Dapk3/Stau2/Dixdc1/Wasf1/Ccdc88a/Ssh2/Dixdc…
BP	GO:0002684	positive regulation of immune system process	442	0.29145	1.35584	0.00749168	0.0531881	0.040041	2969	tags=25%, list=20%, signal=21%	Vav1/Creb1/Sox12/Tgfbr2/Polr3c/C3/Irgm1/Zfp609/Themis2/Vcam1/Cd274/Ddx58/Ptprc/Icosl/Bcl2/Polr3f/C3/Mia3/Socs1/Bcl6/Sirt1/Oxsr1/Zfp335/Dusp10/Parp9/Ankrd17/Lacc1/Inpp5d/Bcl10/Ccdc88b/Cbfb/Psen2/Eif2b3/Mndal/Ticam1/Ptk2b/Tlr8/Ikbke/Irs2/Fgr/Dennd1b/Nmi/Spon2/Foxo3/Malt1/Casp6/Gab2/Camk1d/Plcg1/Pawr/D6Wsu163e/Tbk1/Gbp5/Prkcb/Ddx21/Wnt5a/Nectin2/Cmklr1/Eif2ak4/Elf1/Jak2/Lilrb4a/Appl2/Itga4/Cd274/Nfa…
BP	GO:0042593	glucose homeostasis	120	0.368615	1.51531	0.0076042	0.0539207	0.0405924	4602	tags=35%, list=31%, signal=24%	Tcf7l2/Ffar2/Ngfr/Sox4/Klf7/Alms1/Cacna1c/Pik3r1/Kcnb1/Baiap3/Klf7/Ano1/Hectd4/Igf1/Trpa1/Adgrf5/Adipoq/Igf1r/Mbd5/Ptprj/Adgrf5/Hectd4/Ncoa6/Ankrd26/Stxbp4/Gprc5b/Foxo1/Alms1/Arrb1/Igf1/Ankrd26/Fcor/Slc8b1/Ccn4/Ncoa6/Sidt2/Met/Ppp2ca/Ccdc186/Slc16a1/Icam1/Cry2/Nadk/Adipor2/Rbm4/Appl2/Cry2/Igf1r/Pik3ca/Adgrf5/Abcg1/Alox5/Pde3b/Hk2/Adgrf5/Lrrc8d/Cebpa/Sesn2/Hectd4/Tbc1d1/Klf7/Fbn1/Pik3ca/Ccdc186/Fo…
BP	GO:0010528	regulation of transposition	11	0.683069	1.66958	0.00764198	0.054054	0.0406928	1615	tags=22%, list=11%, signal=20%	Zfp759/Zfp595/Zfp738/Apobec3/Apobec3/Zfp748
BP	GO:0010529	negative regulation of transposition	11	0.683069	1.66958	0.00764198	0.054054	0.0406928	1615	tags=22%, list=11%, signal=20%	Zfp759/Zfp595/Zfp738/Apobec3/Apobec3/Zfp748
BP	GO:0032103	positive regulation of response to external stimulus	228	0.323294	1.42192	0.00765109	0.054054	0.0406928	4490	tags=28%, list=31%, signal=20%	Tmem102/Ffar2/Ptgs2/Sell/Ripor2/Ifi209/Stx3/Trim12c/Wnt5a/Cxcl12/Nfkbiz/Slit2/Bmpr2/Il1rl1/Igf1r/Ptprj/Znfx1/Ifi203/Ptk2b/Serpine1/Stk39/Gprc5b/Slit2/Cgas/Masp1/Camk1d/Masp1/Xcl1/Lrsam1/Tlr3/Tlr9/Sfpq/Masp1/Card9/Pik3cg/Il16/Osm/Stat5a/Lrsam1/Pdcd4/Nckap1l/Syk/Ifi207/Ets1/Lpl/Fem1a/Adam8/Ccn4/Med1/Dhx58/Tpbg/Tlr2/Ifi211/Camk1d/Smad3/Stat5b/Trim12a/Ifi207/Met/Ptger4/Sash1/F2rl1/Fadd/Dnm1l/Tlr2/Ado…
BP	GO:0050670	regulation of lymphocyte proliferation	112	0.372423	1.51534	0.00767235	0.0540545	0.0406932	3165	tags=23%, list=22%, signal=18%	Tacr1/Zc3h12d/Il2ra/Ripor2/Cd274/Tnfsf13b/Sos1/Glmn/Atad5/Sos2/Sos1/Igf1/Sos1/Il12rb2/Gpr183/Bcl2/Il20rb/Sash3/Gpr183/Cd300a/Xcl1/Tlr9/Cblb/Stat5a/Sh3rf1/Sos1/Znhit1/Mad1l1/Sos2/Btk/Igf1/Tnfrsf14/Atad5/Nckap1l/Syk/Sh3rf1/Sh3rf1/Cd86/Stat5b/Nck1/Lrrc32/Peli1/Fadd/Jak2/Ccr2/Sash3/Sox11
BP	GO:0003012	muscle system process	170	0.347011	1.47589	0.00766389	0.0540545	0.0406932	3026	tags=23%, list=21%, signal=19%	Tacr1/Nos1/Foxp1/Ptgs2/Tshz3/Akap13/Fbxo32/Tbx3/Myh11/Tmem38b/Myh11/Arhgap42/Dock5/Jarid2/Cacna1c/Ccn2/Ezh2/Mybpc1/Ptafr/Igf1/Tshz3/Ezh2/Trpa1/Tbx3/Gtf2ird1/Gdnf/Notch1/Pde4d/Akap9/Foxo1/Akap9/Calcrl/Cacna2d1/Tcap/Myl1/Kcnh2/Rcsd1/Apbb2/Kcna5/Akap9/Atp1a3/Sumo1/Ccn2/Cflar/Igf1/Zc3h12a/Rgs2/Camta2/Ccn4/Myh3/Pde4b/Atp2a1/Rock2/Smad3/Met/Smpd3/Ptger4/Camta2/Kcnj8/Agt/Adora2b/Camk2g/Jsrp1/Ptger4/Foxp1
BP	GO:0019752	carboxylic acid metabolic process	362	0.302243	1.38886	0.00767926	0.0540545	0.0406932	4071	tags=25%, list=28%, signal=19%	Nos1/Pfkfb2/Plod2/Acot11/Ndufab1/Ptgs2/Pfkp/Asrgl1/Cbfa2t3/Acaa1a/Zbtb7a/Nudt7/Psph/Mapk9/Ppat/Arv1/Ehhadh/Cygb/Me2/Aars/Mecp2/Lpin3/Igf1/Lipe/Gfpt1/Mfsd2a/Etfdh/Sirt4/Hacd2/Tha1/Adipoq/Dars2/Arv1/Ankrd26/Cryl1/Irs1/Haghl/Gne/Mmut/Aldh5a1/Zbtb7a/Erlin1/Acbd4/Aoah/Lpin2/Dhfr/Sdhaf3/Hpgds/Csgalnact1/Irs1/Hmgcll1/Prkab2/Atp7a/Nagk/Acsl1/Rdh10/Dhrs9/Slc25a44/Afmid/Igf1/Acsf2/Ankrd26/Abcd1/Gls/Bpgm/Sy…
BP	GO:0071417	cellular response to organonitrogen compound	290	0.306624	1.37203	0.00769002	0.0540643	0.0407006	4602	tags=29%, list=31%, signal=21%	Nos1/Hdac9/Ngfr/Irs3/Tmem38b/Pik3r1/Ezh2/Pkd2/Mecp2/Lpin3/Pxn/Ano1/Igf1/Gnb5/Socs3/Slit2/Ezh2/Timeless/Adipoq/Igf1r/Mbd5/Ptprj/Ankrd26/Rragc/Akap7/Irs1/Stxbp4/Pde4d/Akap9/Slit2/Foxo1/Akap9/Dmtn/Pip4k2a/Cacna2d1/Lpin2/Gdf15/Mdm2/Rab8b/Irs1/Recql5/Tlr9/Pcsk9/Atp7a/Gnaq/Amigo1/Pik3cg/Akap9/Gnaq/Cpeb4/Atp1a3/Stat5a/Opa1/Sik2/Rapgef2/Igf1/Ankrd26/Arhgef2/Gnaq/Rapgef3/Gnas/Apc/Lpl/Wdtc1/Ghr/Pkd2/Irs1/F…
BP	GO:1900274	regulation of phospholipase C activity	18	0.600003	1.64626	0.00771031	0.054141	0.0407583	2915	tags=28%, list=20%, signal=22%	Bicd1/Esr1/Gpr55/Ptafr/Gnaq/Gnaq/Gnaq/Ang/Cd86/Agt
BP	GO:0006661	phosphatidylinositol biosynthetic process	58	0.444409	1.6408	0.00772642	0.0541486	0.040764	2956	tags=26%, list=20%, signal=21%	Pik3c2b/Pigb/Itpka/Efr3b/Dgke/Pik3r1/Smg1/Socs3/Pigl/Itpkc/Pdgfa/Pip4k2a/Pigb/Fam126b/Pi4k2b/Pik3cg/Itpkb/Piga/Sla2/Smg1/Bpnt2/Pdgfa/Pip5k1a/Uvrag/Socs6
BP	GO:0080164	regulation of nitric oxide metabolic process	36	0.495855	1.62382	0.0077583	0.0541486	0.040764	3145	tags=31%, list=21%, signal=25%	Esr1/Ptgs2/Mapk9/Gla/Pkd2/Igf1/Wdr35/Ptk2b/Igf1/Zc3h12a/Pkd2/Tlr2/Rock2/Smad3/Smpd3/Agt/Tlr2/Icam1/Jak2
BP	GO:0006970	response to osmotic stress	36	0.495444	1.62247	0.0077583	0.0541486	0.040764	3600	tags=28%, list=25%, signal=21%	Ptgs2/Pkd2/Slc9a4/Lrrc8e/Stk39/Lrrc8e/Rcsd1/Slc12a2/Lrrc8e/Lrrc8a/Pkd2/Zfp36l1/Agt/Mylk/Lrrc8a/Apobec1/Lrrc8c/Map3k1/Oxsr1/Nedd4l/Cln3
BP	GO:0033598	mammary gland epithelial cell proliferation	15	0.615302	1.62113	0.00780194	0.0543006	0.0408785	2392	tags=23%, list=16%, signal=19%	Brca2/Esr1/Wnt5a/Brca2/Btrc/Kdm5b/Kdm5b/Med1
BP	GO:0006936	muscle contraction	113	0.374507	1.5227	0.00781771	0.0543006	0.0408785	3014	tags=26%, list=21%, signal=21%	Tacr1/Nos1/Ptgs2/Tshz3/Tbx3/Myh11/Tmem38b/Myh11/Arhgap42/Dock5/Cacna1c/Ccn2/Mybpc1/Ptafr/Tshz3/Trpa1/Tbx3/Gdnf/Pde4d/Akap9/Akap9/Calcrl/Cacna2d1/Tcap/Myl1/Kcnh2/Rcsd1/Apbb2/Kcna5/Akap9/Atp1a3/Sumo1/Ccn2/Zc3h12a/Rgs2/Myh3/Pde4b/Atp2a1/Rock2/Met/Smpd3/Ptger4/Kcnj8/Agt/Adora2b/Jsrp1/Ptger4
BP	GO:0009991	response to extracellular stimulus	182	0.33237	1.42578	0.00780954	0.0543006	0.0408785	5120	tags=34%, list=35%, signal=22%	Pik3c2b/Tcf7l2/Bbs4/Hlcs/Ercc6/Kcnb1/Nuak2/Slc25a25/Tsc1/Mfsd2a/Tbl2/Rasal2/Rragc/Bcl2/Tnrc6a/Foxo1/Tsc1/Depdc5/Eif2ak4/Suox/Gdf15/Fos/Prkab2/Pcsk9/Tnrc6a/Cpeb4/Sik2/Apoe/Fcor/Rasgrp4/Ncoa1/Zc3h12a/Nudt1/Ifi207/Lpl/Med1/Cpeb4/Ifi207/Comt/Xpr1/Larp1/Eif2ak1/Ndor1/Rps6kb1/Gcn1/Slc16a1/Adora2b/Oma1/Eif2a/Mios/Runx2/Rps6kb1/Angptl4/Clec16a/Appl2/Bcl2/Hlcs/Gba/Ttc5/Rasal2/Cdkn1a/Rasal2/Postn/Prkab2/Se…
BP	GO:0043549	regulation of kinase activity	384	0.296834	1.36875	0.00779075	0.0543006	0.0408785	2576	tags=16%, list=18%, signal=14%	Angpt1/Map3k13/Pfkfb2/Men1/Irak3/Akap13/Nedd9/Dgkz/Pik3r1/Sos1/Ddr2/Ezh2/Wnt5a/Itgb1bp1/Tlr1/Wdr81/Pkd2/Camkk1/Sos1/Pxn/Igf1/Cbl/Map3k13/Dlg3/Tsc1/Nr2f2/Deptor/Ezh2/Ccnj/Lrp8/Sos1/Trib2/Adipoq/Igf1r/Ikbkg/Ptprj/Lats2/Sh3bp5/Irs1/Ptk2b/Pdgfa/Sh3bp5/Aplp2/Gprc5b/Lmtk2/Rap2b/Cbl/Tsc1/Fgd4/Cep43/Pip4k2a/Map3k11/Ccdc88a/Ccng1/Cass4/Ppp1r9a/Kif14/Mertk/Hnrnpu/Cd300a/Grem1/Irs1/Dusp22/Spry4/Tlr9/Ccne2/D…
BP	GO:0006475	internal protein amino acid acetylation	126	0.371168	1.53049	0.00792782	0.0548017	0.0412557	1825	tags=9%, list=12%, signal=8%	Nos1/Brca2/Rps6ka5/Msl3l2/Mettl8/Zfp451/Lif/Lif/Mbtd1/Mecp2/Brca2/Pbxip1/Arid5a/Jade1/Muc1/Taf4/Kmt2a/Arrb1/Epc1/Brd1/Zfp451
BP	GO:0018393	internal peptidyl-lysine acetylation	126	0.371168	1.53049	0.00792782	0.0548017	0.0412557	1825	tags=9%, list=12%, signal=8%	Nos1/Brca2/Rps6ka5/Msl3l2/Mettl8/Zfp451/Lif/Lif/Mbtd1/Mecp2/Brca2/Pbxip1/Arid5a/Jade1/Muc1/Taf4/Kmt2a/Arrb1/Epc1/Brd1/Zfp451
BP	GO:2000142	regulation of DNA-templated transcription initiation	43	0.482362	1.65	0.00799063	0.0551363	0.0415076	3150	tags=26%, list=21%, signal=20%	Taf11/Esr1/Zfp451/Ercc6/Ikzf1/Atf7ip/Atf7ip/Taf4/Med13/Med13/Setx/Zfp451/Med1/Setx/Taf3/Taf3/Xpa/Med17/Irf8/Taf8/Taf8
BP	GO:0060560	developmental growth involved in morphogenesis	142	0.351915	1.47042	0.00799533	0.0551363	0.0415076	2665	tags=16%, list=18%, signal=13%	Esr1/Flrt3/Map3k13/Macf1/Macf1/Macf1/Plxna4/Cyfip2/Wnt5a/Cxcl12/Fmn1/Cdkl5/Mecp2/Map3k13/Slit2/Bmpr2/Epb41l5/Notch1/Slit2/Epb41l5/Fxn/Dip2b/Eif2ak4/Sema3g/Rdh10/Slc12a2/Draxin/Kdm5b/Rgma/Apoe/Tmtc3/Sema3a/Sema6c/Sema3d/Shtn1/Rgma/Kdm5b/Kif26b/Kif26b/Wasf1/Med1/Raph1/Bdnf/Plxna1/Map1b/Draxin
BP	GO:0043086	negative regulation of catalytic activity	315	0.305912	1.38342	0.00801425	0.0552008	0.0415561	3600	tags=20%, list=25%, signal=16%	Bicd1/Nos1/Col28a1/Crb2/Vtn/Hdac9/Serpinb9/Rffl/Ptgs2/Men1/Irak3/Bbs4/Ddr2/Itgb1bp1/Gla/Igf1/Cbl/Tsc1/Nr2f2/Deptor/Naip5/Adipoq/Ptprj/Lats2/Sh3bp5/Pcid2/Notch1/Serpine1/Sh3bp5/Akap9/Cbl/Akap9/Tsc1/Cep43/Pip4k2a/Birc6/Uri1/Hnrnpu/Mdm2/Cd300a/Dusp22/Spry4/Arrb1/Gnaq/Serpinb9/Fam72a/Dtx3l/Akap9/Gnaq/Dab2ip/Map2k5/Cblb/Kdm5a/Apoe/Sh3rf1/Cflar/Hnrnpr/Chp1/Igf1/Trim27/Gnaq/Nckap1l/Serpinb8/Rgs2/Apc/Ifi…
BP	GO:0048247	lymphocyte chemotaxis	29	0.527575	1.65979	0.00806032	0.0554006	0.0417065	2380	tags=24%, list=16%, signal=20%	Tmem102/Cklf/Ccl25/Wnt5a/Cxcl12/Gpr183/Ptk2b/Stk39/Ccl22/Gpr183/Xcl1/Slc12a2/Slc8b1/Adam8
BP	GO:0048286	lung alveolus development	37	0.501812	1.65659	0.00807205	0.0554006	0.0417065	3035	tags=32%, list=21%, signal=26%	Stk40/Nkiras1/Tmem38b/Lif/Lif/Igf1/Bmpr2/Atxn1/Pdgfa/Atp7a/Man2a1/Tmtc3/Zfp157/Igf1/Pdgfa/Cic/Zfp157/Stra6/Smpd3/Vegfa
BP	GO:0048588	developmental cell growth	139	0.355395	1.48508	0.00817209	0.0560205	0.0421733	5607	tags=38%, list=38%, signal=24%	Flrt3/Map3k13/Macf1/Foxp1/Macf1/Macf1/Akap13/Plxna4/Arih2/Cyfip2/Wnt5a/Cxcl12/Cdkl5/Mecp2/Igf1/Map3k13/Slit2/Bmpr2/Slit2/Fxn/Dip2b/Eif2ak4/Sema3g/Draxin/Rgma/Apoe/Igf1/Sema3a/Sema6c/Sema3d/Shtn1/Rgma/Rgs2/Wasf1/Ccn4/Raph1/Bdnf/Plxna1/Kmt2d/Map1b/Draxin/Macf1/Agt/Plxna4/Rgma/Foxp1/Rgma/Vegfa/Sema6b/Itsn2/Zeb2/Llph/Kmt2d/Mul1/Nedd4l/Sema3a/Kmt2d/Smad7/Camk2d/Postn/Nin/Akap13/Dip2b/Map1b/Plxna4/Zeb2…
BP	GO:0001893	maternal placenta development	14	0.670391	1.72418	0.00819861	0.0561357	0.0422599	881	tags=22%, list=6%, signal=21%	Ptgs2/Lif/Lif/Ash1l/Nr2f2/Bmpr2
BP	GO:0140058	neuron projection arborization	18	0.595268	1.63327	0.00829002	0.0566943	0.0426805	1555	tags=19%, list=11%, signal=17%	Map3k13/Macf1/Macf1/Macf1/Wnt5a/Map3k13/Mfsd2a/Myo9a/Taok2
BP	GO:1903522	regulation of blood circulation	82	0.404257	1.58538	0.00836416	0.0571337	0.0430112	2304	tags=20%, list=16%, signal=17%	Tacr1/Nos1/Ptgs2/Sp4/Tmem38b/Arhgap42/Dock5/Cacna1c/Pik3r1/Ccn2/Shox2/Bmpr2/Trpa1/Wdr35/Irx5/Pde4d/Akap9/Akap9/Shox2/Cacna2d1/Mdm2/Kcnh2/Kcna5/Akap9/Sumo1/Ccn2/Sema3a/Zc3h12a/Rgs2
BP	GO:2001242	regulation of intrinsic apoptotic signaling pathway	100	0.385033	1.55008	0.00840407	0.0572334	0.0430863	3340	tags=19%, list=23%, signal=14%	Ankrd2/Fbh1/Ptgs2/Skil/Cxcl12/Atad5/Trim32/Ikbkg/Bcl2/Muc1/Uri1/Mdm2/Mcl1/Sfpq/Syvn1/Serinc3/Bbc3/Opa1/Cep63/Skil/Atad5/Ccar2/Mdm4/Nck1/Bid/Dnm1l/Triap1/Plagl2/Bub1/Ppif/Cd44/Bcl2/Bcl2l11
BP	GO:0110053	regulation of actin filament organization	161	0.341558	1.4476	0.00840851	0.0572334	0.0430863	3067	tags=19%, list=21%, signal=15%	Tacr1/Wasf3/Bbs4/Capza1/Ssh2/Alms1/Cyfip2/Pik3r1/Ccn2/Itgb1bp1/Fmn1/Pxn/Plekhh2/Tsc1/Slit2/Fchsd1/Sorbs3/Gba2/Ssh2/Ptk2b/Slit2/Pfn2/Tsc1/Dmtn/Ccdc88a/Ppp1r9a/Gpr65/Alms1/Scin/Shank3/Abi2/Gm14137/Ccn2/Baiap2/Whamm/Ccdc88a/Trim27/Rapgef3/Nckap1l/Abitram/Wasf1/Ccdc88a/Ssh2/Mlst8/Tlr2/Mphosph8/Ppp1r9a/Rock2/Smad3/Fchsd2/Met/Nck1/Ptger4/Rictor/F2rl1/Tjp1/Tlr2/Icam1/Ptger4/Cgnl1
BP	GO:0022029	telencephalon cell migration	27	0.547418	1.68918	0.00845866	0.0573718	0.0431905	3156	tags=33%, list=22%, signal=26%	Ccdc141/Dixdc1/Cxcl12/Slit2/Lrp8/Dixdc1/Lhx6/Slit2/Dab2ip/Arl13b/Fbxo45/Gli3/Dixdc1/Dixdc1/Srgap2/Gli3/Lrp8/Syne2/Ogdh/Pex13
BP	GO:0043524	negative regulation of neuron apoptotic process	98	0.393261	1.58028	0.00844563	0.0573718	0.0431905	5114	tags=36%, list=35%, signal=24%	Angpt1/Nos1/Ngfr/Hipk2/Kdm2b/Aars/Mecp2/Bcl2/Ptk2b/Gdnf/En1/Kif14/Nrbp2/Arrb1/Atp7a/Kdm2b/Cpeb4/Draxin/Oxr1/Apoe/Adam8/Map3k12/Bdnf/Cpeb4/Draxin/Prkci/Amigo2/Tfap2a/Agt/Syngap1/Vegfa/Jak2/Map3k12/En2/Stxbp1/Tyro3/Bcl2/Xrcc2/Gba/Oxr1/Pik3ca/Cln3/Dlx1/Fmr1/Pcdhgc5/C5ar1/Btg2/Bcl2l1/Kdm2b/Adnp/Kdm2b/Pik3ca/Adam8/Itsn1/Jak2/Lig4/F2r/Stxbp1/Kif14/Bcl2/Xiap/Bcl2l1/Mecp2/Nrp1/Dlx1
BP	GO:0045428	regulation of nitric oxide biosynthetic process	35	0.505037	1.64624	0.00848075	0.0574448	0.0432454	3145	tags=33%, list=21%, signal=26%	Esr1/Ptgs2/Mapk9/Gla/Pkd2/Igf1/Wdr35/Ptk2b/Igf1/Zc3h12a/Pkd2/Tlr2/Rock2/Smad3/Smpd3/Agt/Tlr2/Icam1/Jak2
BP	GO:0071260	cellular response to mechanical stimulus	19	0.582755	1.6326	0.00848932	0.0574448	0.0432454	281	tags=13%, list=2%, signal=13%	Nos1/Scx/Ripor2/Ankrd1
BP	GO:0045861	negative regulation of proteolysis	138	0.354806	1.47837	0.00854881	0.0577795	0.0434974	3952	tags=26%, list=27%, signal=19%	Col28a1/Crb2/Vtn/Serpinb9/Rffl/Ptgs2/Hipk2/Pik3r1/Usp25/Igf1/Naip5/Sirt4/Pcid2/Serpine1/Rab23/Birc6/Mdm2/Arrb1/Serpinb9/Map2k5/Sh3rf1/Cflar/Igf1/Map1a/Serpinb8/Ifi207/Wnt9a/Cd109/Map1a/Col7a1/Wac/Ccar2/Sh3rf1/Sh3rf1/Serpina3g/Ifi207/Anks1/Agt/Gas1/Vegfa/Triap1/Clec16a/Lrig2/Cd44/Nr4a1/Tlk2/Usp7/Ppp1r15a/Dnajb6/Lxn/Anks1/Cln3/Tfpi/Fmr1/Tfpi/Tlk2/Dnajb6/Psme3ip1/Cast/Psmf1
BP	GO:0031647	regulation of protein stability	189	0.336808	1.44938	0.00858193	0.0579355	0.0436149	3745	tags=20%, list=26%, signal=15%	Mosmo/Gga3/Sox4/Hspa1a/Morc3/Pik3r1/Wdr81/Trim44/Per3/Igf1/Ndc80/Tsc1/Bcl2/Stxbp4/Pfn2/Tsc1/Ctnnd1/Ift46/Atf7ip/Swsap1/Wiz/Mdm2/Atf7ip/Mylip/Aptx/Dvl3/Apbb2/Gnaq/Syvn1/Gnaq/Btrc/Sumo1/Aak1/Chp1/Igf1/Rnf139/Tada2a/Ndc80/Sec16a/Gnaq/Asph/Sec16a/Ddi2/Gtpbp4/Ccar2/Ncor1/Otud5/Smad3/Fbxl3/Hdac8/Mtmr9/Septin8/Crebbp/Btrc/Nckap1/Apbb2/Stxbp1/Ep300/Bcl2/Hspa1a/Usp7/Wdr81/Mul1/Nedd4l/Mtrr/Aak1/Ep300/Tbl1x…
BP	GO:0033500	carbohydrate homeostasis	121	0.363696	1.49774	0.00862139	0.0580094	0.0436705	4602	tags=34%, list=31%, signal=24%	Tcf7l2/Ffar2/Ngfr/Sox4/Klf7/Alms1/Cacna1c/Pik3r1/Kcnb1/Baiap3/Klf7/Ano1/Hectd4/Igf1/Trpa1/Adgrf5/Adipoq/Igf1r/Mbd5/Ptprj/Adgrf5/Hectd4/Ncoa6/Ankrd26/Stxbp4/Gprc5b/Foxo1/Alms1/Arrb1/Igf1/Ankrd26/Fcor/Slc8b1/Ccn4/Ncoa6/Sidt2/Met/Ppp2ca/Ccdc186/Slc16a1/Icam1/Cry2/Nadk/Adipor2/Rbm4/Appl2/Cry2/Igf1r/Pik3ca/Adgrf5/Abcg1/Alox5/Pde3b/Hk2/Adgrf5/Lrrc8d/Cebpa/Sesn2/Hectd4/Tbc1d1/Klf7/Fbn1/Pik3ca/Ccdc186/Fo…
BP	GO:0001819	positive regulation of cytokine production	251	0.318003	1.4149	0.00860507	0.0580094	0.0436705	3158	tags=20%, list=22%, signal=17%	Rora/Foxp1/Ffar2/Tlr7/Ptgs2/Spon2/Irak3/Cd274/Polr3a/Rnf135/Hspa1a/Pik3r1/Wnt5a/Mapk9/Glmn/Runx1/Ptafr/Tlr1/G3bp1/Mbp/Trim32/Naip5/Il1rl1/Adipoq/Ptprj/Il12rb2/Oas3/Serpine1/Pde4d/Gprc5b/Cgas/Arid5a/Il20rb/Rara/Sash3/Cd83/Xcl1/Ly9/Tlr3/Tlr9/Batf/Cd209b/P2ry2/Card9/Tlr1/Tlr1/Il16/Osm/Lurap1/Stat5a/Clec9a/Tnfrsf14/Arhgef2/Trim27/Mbp/Syk/Ifi207/Irf5/Dhx33/Lpl/Adam8/Dhx58/Polr3a/Mapk11/Pde4b/Tlr2/Heg1…
BP	GO:0006163	purine nucleotide metabolic process	144	0.352269	1.47235	0.0086936	0.0584161	0.0439767	4934	tags=34%, list=34%, signal=23%	Nos1/Pfkfb2/Rora/Acot11/Pfkp/Cbfa2t3/Zbtb7a/Nudt7/Ppat/Ehhadh/Atpsckmt/Igf1/Pde4d/Rab23/Zbtb7a/Nt5c2/Slc25a13/Gmpr2/Acsl1/Entpd7/Oasl2/Ak3/Entpd7/Opa1/Gmpr/Npr1/Igf1/Abcd1/Bpgm/Crot/Dcakd/Sucla2/Ncor1/Pank2/Adora2b/Ogdh/Entpd1/Adcy6/Uqcc3/Pdhx/Ep300/Prps2/Oasl2/Acsl1/Adcy7/Nudt16/Rhoq/Pank4/Dnajc30/Oga/Ep300/Hk2/Acsl4/Mcee/Nme6/Nme7/Bcl2l1/Hdac4/Epha2/Adpgk/Nme1/Foxk2/Sphk2/Insr/Prkaa1/Adcy6/Sphk…
BP	GO:0008286	insulin receptor signaling pathway	75	0.412696	1.58399	0.00876602	0.0588283	0.044287	4602	tags=33%, list=31%, signal=23%	Irs3/Pik3r1/Socs3/Igf1r/Ptprj/Ankrd26/Irs1/Stxbp4/Foxo1/Pip4k2a/Irs1/Opa1/Sik2/Ankrd26/Apc/Irs1/Foxc2/Srsf3/Nck1/Apc/Agt/Rps6kb1/Eif4ebp2/Rps6kb1/Rbm4/Slc2a8/Igf1r/Rhoq/Apc/Mfn2/Soga1/Zfp106/Rarres2/Irs2/Sorbs1/Phip/Pak1/Bcar3/Slc27a4/Apc/Prkca/Grb2/Gsk3b/Insr/Prkaa1
BP	GO:0034329	cell junction assembly	193	0.336414	1.45311	0.00877533	0.0588283	0.044287	2731	tags=21%, list=19%, signal=17%	Ptpn11/Gnpat/Slk/Nptx1/Clasp1/Fermt2/Sipa1l1/Dst/Rock1/Ptk2b/Cldn5/Pkn2/Sipa1l1/Fmn1/Obsl1/Phldb2/Phldb2/Dst/Wnt5a/Add2/Ptpro/Sipa1l1/Actn1/Nlgn2/Shank3/Srf/Flrt2/Ntng2/Lrfn4/Prkch/Pecam1/Dusp3/Rapgef2/Dvl1/Macf1/Nrp1/Pip5k1a/Mpdz/Ppp1r9a/Clasp1/Ptpra/Enpp2/Taok2/Tesk2/Vegfa/Dst/Bcl2/Adgrl1/Obsl1/Dst/Bsn/Bcas3/Mecp2/Fbf1/Ikbkb/Macf1/Macf1/Arhgap6/Numb/Arvcf/Gsk3b/Mef2c/Dchs1/Cldn34c1/Hdac7/Myo9a/…
BP	GO:0016573	histone acetylation	124	0.37295	1.53879	0.008821	0.0590659	0.0444658	1825	tags=9%, list=12%, signal=8%	Nos1/Brca2/Rps6ka5/Msl3l2/Mettl8/Zfp451/Lif/Lif/Mbtd1/Mecp2/Brca2/Pbxip1/Arid5a/Jade1/Muc1/Taf4/Kmt2a/Arrb1/Epc1/Brd1/Zfp451
BP	GO:0032042	mitochondrial DNA metabolic process	20	0.59797	1.70452	0.00884	0.0591245	0.04451	4374	tags=40%, list=30%, signal=28%	Polg/Top3a/Mettl4/Tk2/Mpv17/Twnk/Rnaseh1/Ssbp1/Primpol/Sesn2/Lig3/Chchd4
BP	GO:0006367	transcription initiation at RNA polymerase II promoter	47	0.463641	1.61542	0.00886144	0.0591994	0.0445663	3290	tags=24%, list=22%, signal=19%	Taf11/Esr1/Zfp451/Ercc6/Ikzf1/Atf7ip/Atf7ip/Taf4/Med13/Med13/Ercc3/Zfp451/Med1/Taf3/Taf3/Xpa/Med17/Irf8/Taf8/Taf8/Taf6l
BP	GO:0043068	positive regulation of programmed cell death	342	0.299319	1.36713	0.00896993	0.0598548	0.0450598	5392	tags=32%, list=37%, signal=21%	Map3k20/Tcf7l2/Fbh1/Ptgs2/Men1/Ngfr/Skil/Cd274/Fbxo32/Ankrd1/Sox4/Prdm11/E2f3/Trp53inp1/Trps1/Tsc22d1/Prdm11/Wnt5a/Nqo2/Mapk9/Rps6ka2/Slit2/Wdr35/Adipoq/Lats2/Stk17b/Notch1/Slit2/Calhm2/Itga1/Tnfrsf22/Pdcd7/Foxo1/Clip3/Map3k11/Calhm2/Prdm11/Zfp346/Scin/Tsc22d1/Camk1d/Rnf122/Tia1/Wwox/Mcl1/Tsc22d1/Arrb1/Pcsk9/Sfpq/Apbb2/Fam72a/Serinc3/Bbc3/Ercc3/Dab2ip/Osm/Ccar1/Rapgef2/Dcun1d3/Htatip2/Skil/Nqo2/T…
BP	GO:0022408	negative regulation of cell-cell adhesion	107	0.376969	1.53166	0.00899828	0.0599746	0.04515	3564	tags=23%, list=24%, signal=17%	Zc3h12d/Cdsn/Il2ra/Ripor2/Cd274/Ccl25/Pik3r1/Glmn/Runx1/Cxcl12/Mbp/Adipoq/Epb41l5/Notch1/Epb41l5/Il20rb/Cd300a/Dusp22/Map2k5/Cblb/Mad1l1/Gli3/Tnfrsf14/Mbp/Nckap1l/Zc3h12a/Zfp35/Adam8/Dusp3/Gtpbp4/Cd86/Gli3/Lrrc32/Peli1/Runx3/Socs6/Vegfa/Wnk1/Jak2/Cd44/Zfp608/Wnk1/Dlg5/Notch1/Lgals9
BP	GO:0048821	erythrocyte development	26	0.556449	1.70533	0.00910017	0.0603434	0.0454276	1885	tags=21%, list=13%, signal=18%	Ank1/Zbtb7a/L3mbtl3/Adgrf5/Adgrf5/Zbtb7a/Dmtn/Arid4a/Ank1/Fam210b/Brd1/Abcb10
BP	GO:0098771	inorganic ion homeostasis	295	0.299275	1.34372	0.00910587	0.0603434	0.0454276	3409	tags=21%, list=23%, signal=17%	Tacr1/Nos1/Esr1/Slc25a27/Ank1/Ank3/Kcnk3/Ptgir/Tmem38b/Micu3/Gpr55/Ric3/Lpar6/Ank3/Cacna1c/Mon1a/Atp6v0a2/Ank3/Wnt5a/Gnat2/Scara5/Pkd2/Atp6v1a/Slc9a4/Thada/Ptgfr/Dmxl1/Trpa1/Bcl2/Ptk2b/Aplp2/Pde4d/Slc25a27/Fxn/Gpr65/Cacna2d1/Stim2/Ank1/Ibtk/Xcl1/Kcnh2/Ank3/Slc9b1/Gpr89/Kcna5/Atp7a/P2ry2/Pik3cg/Slc4a7/Steap2/Bbc3/Slc6a9/Slc12a2/Atp1a3/Ube3a/Ccr10/Apoe/Gpr35/Slc30a7/Ube3a/Chp1/Gp1bb/Dmxl1/Mon1a/Sla…
BP	GO:0031334	positive regulation of protein-containing complex assembly	122	0.364181	1.50007	0.0091751	0.0604551	0.0455117	4432	tags=29%, list=30%, signal=20%	Esr1/Cdk5rap2/Hspa1a/Mapk9/Cdk5rap2/Fmn1/Fnip2/Mecp2/Fchsd1/Ikzf1/Ptk2b/Crbn/Akap9/Asap1/Pfn2/Akap9/Gm14137/Bbc3/Akap9/Dab2ip/Sumo1/Cdk5rap2/Baiap2/Pde4dip/Pde4dip/Nckap1l/Syk/Apc/Dhx33/Pde4dip/Foxc2/Mlst8/Map1b/Cdk5rap2/Fchsd2/Met/Nck1/Apc/Rictor/Bid/Icam1/Vegfa/Nckap1/Ckap5/Plek/Bcl2l11/Togaram1/Map3k1/Cdh5/Hspa1a/Dhx33/Apc/Nin/Cdk5rap2/Slain2/Map1b/Pde4dip/Arhgef5/Kirrel/Dlg1/Bcl2l11/Nin/Pak1/…
BP	GO:0043065	positive regulation of apoptotic process	334	0.300757	1.37017	0.00916476	0.0604551	0.0455117	5392	tags=32%, list=37%, signal=21%	Map3k20/Tcf7l2/Fbh1/Ptgs2/Men1/Ngfr/Skil/Cd274/Fbxo32/Ankrd1/Sox4/Prdm11/E2f3/Trp53inp1/Trps1/Tsc22d1/Prdm11/Wnt5a/Nqo2/Mapk9/Rps6ka2/Slit2/Wdr35/Adipoq/Lats2/Stk17b/Notch1/Slit2/Calhm2/Itga1/Tnfrsf22/Pdcd7/Foxo1/Clip3/Map3k11/Calhm2/Prdm11/Zfp346/Scin/Tsc22d1/Camk1d/Rnf122/Tia1/Wwox/Mcl1/Tsc22d1/Arrb1/Pcsk9/Sfpq/Apbb2/Fam72a/Serinc3/Bbc3/Ercc3/Dab2ip/Osm/Ccar1/Rapgef2/Dcun1d3/Skil/Nqo2/Tsc22d1/T…
BP	GO:0001657	ureteric bud development	48	0.462855	1.62353	0.00925103	0.0606095	0.0456279	3342	tags=37%, list=23%, signal=29%	Wnt6/Gdf11/Tshz3/Lgr4/Smad2/Fmn1/Lgr4/Tshz3/Slit2/Timeless/Bcl2/Gdnf/Slit2/Smad1/Rara/Gdf11/Grem1/Eya1/Gli3/Dchs1/Kif26b/Kif26b/Foxc2/Bdnf/Smad3/Gli3/Hs2st1/Agt/Timeless/Vegfa/Cd44/Vcan/Bcl2/Osr1
BP	GO:0072163	mesonephric epithelium development	48	0.462855	1.62353	0.00925103	0.0606095	0.0456279	3342	tags=37%, list=23%, signal=29%	Wnt6/Gdf11/Tshz3/Lgr4/Smad2/Fmn1/Lgr4/Tshz3/Slit2/Timeless/Bcl2/Gdnf/Slit2/Smad1/Rara/Gdf11/Grem1/Eya1/Gli3/Dchs1/Kif26b/Kif26b/Foxc2/Bdnf/Smad3/Gli3/Hs2st1/Agt/Timeless/Vegfa/Cd44/Vcan/Bcl2/Osr1
BP	GO:0072164	mesonephric tubule development	48	0.462855	1.62353	0.00925103	0.0606095	0.0456279	3342	tags=37%, list=23%, signal=29%	Wnt6/Gdf11/Tshz3/Lgr4/Smad2/Fmn1/Lgr4/Tshz3/Slit2/Timeless/Bcl2/Gdnf/Slit2/Smad1/Rara/Gdf11/Grem1/Eya1/Gli3/Dchs1/Kif26b/Kif26b/Foxc2/Bdnf/Smad3/Gli3/Hs2st1/Agt/Timeless/Vegfa/Cd44/Vcan/Bcl2/Osr1
BP	GO:0120034	positive regulation of plasma membrane bounded cell projection assembly	67	0.429904	1.62104	0.00931696	0.0607915	0.0457649	3483	tags=25%, list=24%, signal=20%	Cenpj/Ripor2/Bbs4/Eps8l2/Pik3r1/Ttbk2/Cenpj/Ttbk2/Ccdc88a/Abi2/Anln/Gm14137/Ttbk2/Atp7a/Ccdc88a/Def8/Cep135/Apc/Ccp110/Entr1/Ccdc88a/Dzip1/Mark4/Fnbp1l/Apc/Fam98a/F2rl1/Fnbp1l/Nckap1/Akirin1/Tgfbr1/Entr1/Rhoq/Apc/Entr1
BP	GO:0000768	syncytium formation by plasma membrane fusion	31	0.508146	1.61562	0.00933148	0.0607915	0.0457649	1250	tags=19%, list=9%, signal=17%	Sh3pxd2a/Cdon/Nfatc2/Gsk3b/Tnfsf14/Neo1/Nfatc2/Cd53/Tanc1/Vash2/Fer1l5/Sbno2/Tnfsf14
BP	GO:0140253	cell-cell fusion	31	0.508146	1.61562	0.00933148	0.0607915	0.0457649	1250	tags=19%, list=9%, signal=17%	Sh3pxd2a/Cdon/Nfatc2/Gsk3b/Tnfsf14/Neo1/Nfatc2/Cd53/Tanc1/Vash2/Fer1l5/Sbno2/Tnfsf14
BP	GO:0001823	mesonephros development	49	0.456056	1.60832	0.00929123	0.0607915	0.0457649	3342	tags=37%, list=23%, signal=28%	Wnt6/Gdf11/Tshz3/Lgr4/Smad2/Fmn1/Lgr4/Tshz3/Slit2/Timeless/Bcl2/Gdnf/Slit2/Smad1/Rara/Gdf11/Grem1/Eya1/Gli3/Dchs1/Kif26b/Kif26b/Foxc2/Bdnf/Smad3/Gli3/Hs2st1/Agt/Timeless/Vegfa/Cd44/Vcan/Bcl2/Osr1
BP	GO:0060562	epithelial tube morphogenesis	216	0.324484	1.41494	0.00930623	0.0607915	0.0457649	3247	tags=20%, list=22%, signal=16%	Angpt1/Esr1/Fzd6/Foxp1/Wnt6/Tbx3/Bbs4/Sox4/Lgr4/Ccdc39/Wnt5a/Ift122/Kdm2b/Dll4/Glmn/Cxcl12/Zic2/Fmn1/Lgr4/Pkd2/Pxn/Igf1/Tsc1/Slit2/Zic2/Tbx3/Timeless/Bcl2/Gdnf/Notch1/Slit2/Rab23/Tsc1/Kdm6a/Rara/Tcap/Shank3/Grem1/Dvl3/Eya1/Kif20b/Kdm2b/Rdh10/Slc12a2/Btrc/Kdm5b/Rgma/Opa1/Arl13b/Tmtc3/Gli3/Stil/Igf1/Dchs1/Ift122/Rgma/Kdm5b/Kif26b/Kdm6a/Kif26b/Mthfr/Med1/Ift52/Pkd2/Foxc2/Rock2/Smad3/Stil/Met/Gli3/Hs…
BP	GO:1903313	positive regulation of mRNA metabolic process	96	0.389362	1.55865	0.00935296	0.0608628	0.0458186	3839	tags=26%, list=26%, signal=19%	Zc3h12d/Mettl14/Tnrc6b/Dcp2/Pan3/Samd4/Cnot8/Celf4/Tnrc6a/Cnot6l/Samd4/Dcp2/Hnrnpu/Mettl16/Gigyf2/Tnrc6a/Dcp1a/Syncrip/Pan3/Cnot8/Hnrnpr/Pan3/Pde12/Tent4a/Nanos1/Zc3h12a/Parn/Zfp64/Rbmx/Samd4b/Rock2/Nup98/Zfp36l1/Samd4/Hnrnpu/Fto/Apobec1/Tnrc6b/Ttc5/Dhx36/Hmx2/Eif4enif1/Cnot2/Csde1/Exosc2
BP	GO:0072521	purine-containing compound metabolic process	153	0.349247	1.47144	0.00940878	0.0611571	0.0460401	4934	tags=34%, list=34%, signal=23%	Nos1/Pfkfb2/Rora/Acot11/Pfkp/Cbfa2t3/Zbtb7a/Nudt7/Ppat/Ehhadh/Atpsckmt/Igf1/Pde4d/Rab23/Zbtb7a/Nt5c2/Slc25a13/Gmpr2/Acsl1/Entpd7/Oasl2/Ak3/Entpd7/Opa1/Gmpr/Npr1/Igf1/Abcd1/Bpgm/Nudt1/Crot/Dcakd/Sucla2/Ncor1/Macrod1/Pank2/Adora2b/Ogdh/Entpd1/Adcy6/Uqcc3/Pdhx/Ep300/Prps2/Oasl2/Acsl1/Adcy7/Nudt16/Rhoq/Pank4/Dnajc30/Oga/Ep300/Enpp4/Hk2/Acsl4/Mcee/Nme6/Nme7/Bcl2l1/Pgm2/Enpp4/Hdac4/Epha2/Adpgk/Nme1/Fox…
BP	GO:0044270	cellular nitrogen compound catabolic process	250	0.320357	1.42605	0.00944627	0.0612269	0.0460927	4521	tags=29%, list=31%, signal=21%	Xrn2/Zc3h12d/Fbh1/Tent5a/Mettl14/Slfn9/Hspa1a/Tnrc6b/Nudt7/Smg1/Dcp2/Pan3/Helz2/Secisbp2/Ago4/Samd4/Pcid2/Cnot8/Fastkd5/Dffb/Gdnf/Pde4d/Tnrc6a/Cant1/Cdadc1/Nt5c2/Cnot6l/Samd4/Dcp2/Gmpr2/Hnrnpu/Mettl16/Rnasel/Gigyf2/Nudt12/Helz2/Tnrc6a/Entpd7/Dcp1a/Alkbh5/Syncrip/Pan3/Cnot8/Helz2/Entpd7/Naf1/Entpd6/Hnrnpr/Pan3/Ctif/Upf3b/Afmid/Pde12/Tent4a/Abcd1/Nanos1/Angel2/Zc3h12a/Tet2/Nudt1/Parn/Gtpbp2/Cdadc1/…
BP	GO:0046700	heterocycle catabolic process	250	0.320014	1.42453	0.00944627	0.0612269	0.0460927	4521	tags=29%, list=31%, signal=21%	Xrn2/Zc3h12d/Fbh1/Tent5a/Mettl14/Slfn9/Hspa1a/Tnrc6b/Nudt7/Smg1/Dcp2/Pan3/Helz2/Secisbp2/Ago4/Samd4/Pcid2/Cnot8/Fastkd5/Dffb/Gdnf/Pde4d/Tnrc6a/Cant1/Cdadc1/Nt5c2/Cnot6l/Samd4/Dcp2/Gmpr2/Hnrnpu/Mettl16/Rnasel/Gigyf2/Nudt12/Helz2/Tnrc6a/Entpd7/Dcp1a/Alkbh5/Syncrip/Pan3/Cnot8/Helz2/Entpd7/Naf1/Entpd6/Hnrnpr/Pan3/Ctif/Upf3b/Afmid/Pde12/Tent4a/Abcd1/Nanos1/Angel2/Zc3h12a/Tet2/Nudt1/Parn/Gtpbp2/Cdadc1/…
BP	GO:0035066	positive regulation of histone acetylation	22	0.561666	1.65299	0.00951066	0.0615421	0.04633	2130	tags=24%, list=15%, signal=21%	Nos1/Rps6ka5/Lif/Lif/Arid5a/Muc1/Arrb1/Tada2a
BP	GO:0061647	histone H3-K9 modification	35	0.499662	1.62872	0.00956109	0.0617044	0.0464522	1825	tags=15%, list=12%, signal=13%	Airn/Prdm9/Zfp369/Zfp451/Jarid2/Prdm9/Mecp2/Setdb2/Arid4a/Kmt2a/Rif1/Airn/Zfp451
BP	GO:0017038	protein import	132	0.360464	1.49569	0.00957851	0.0617044	0.0464522	5343	tags=35%, list=36%, signal=23%	Angpt1/Ptgs2/Grpel1/E2f3/Pik3r1/Fam53b/Kpna4/Tnpo2/Snupn/Notch1/Grpel2/Rab23/Apod/Kpna1/Rab8b/Ipo13/Pex3/Pex12/Sumo1/Apoe/Chp1/Gli3/Fam53c/Mdfic/Six3/Syk/Zc3h12a/Arntl/Med1/Rab8b/Nup98/Gli3/Kpna3/Agt/Ppp2ca/Cse1l/Cry2/Jak2/Pex13/Appl2/Cry2/Nf1/Bcl3/Cse1l/Notch1/Nup54/Cdkn1a/Nup153/Eif4enif1/Snx33/Ing1/Heatr3/Mdfic/Phip/Tnpo1/Arhgef5/Adar/Mdfic/Chchd4/Hnrnpm/Ufm1/Adar/Kpna6/Stk4/Jak2/E2f3/Med1/Map…
BP	GO:0022612	gland morphogenesis	77	0.409096	1.57953	0.00960627	0.0618142	0.0465348	3567	tags=26%, list=24%, signal=20%	Esr1/Nfib/Tbx3/Wnt5a/Igf1/Slit2/Tbx3/Igf1r/Bcl2/Pdgfa/Notch1/Slit2/Ctnnd1/Ntn4/Slc12a2/Btrc/Kdm5b/Stat5a/Cflar/Zfp157/Gli3/Igf1/Sema3a/Fem1b/Frs2/Kdm5b/Tet2/Med1/Plag1/Pdgfa/Plxna1/Zfp157/Met/Gli3/Gli2/Btbd7/Btrc/Cd44/Bcl2/Igf1r/Pthlh/Notch1/Sema3a
BP	GO:0071347	cellular response to interleukin-1	47	0.461668	1.60854	0.00972072	0.0623422	0.0469323	2998	tags=24%, list=20%, signal=19%	Rps6ka5/Rora/Irak3/Ankrd1/Ccl25/Serpine1/Ccl22/Xcl1/Hyal1/Dab2ip/Saa3/Zc3h12a/Rbmx/Hyal1/Mapk11/Tank/Tank/Irak2
BP	GO:0050801	ion homeostasis	298	0.305698	1.37558	0.00974233	0.0624115	0.0469845	3409	tags=21%, list=23%, signal=17%	Tacr1/Nos1/Esr1/Slc25a27/Ank1/Ank3/Kcnk3/Ptgir/Tmem38b/Micu3/Gpr55/Ric3/Lpar6/Ank3/Cacna1c/Mon1a/Atp6v0a2/Ank3/Wnt5a/Gnat2/Scara5/Pkd2/Atp6v1a/Slc9a4/Thada/Ptgfr/Dmxl1/Trpa1/Bcl2/Ptk2b/Aplp2/Pde4d/Stk39/Slc25a27/Fxn/Gpr65/Cacna2d1/Stim2/Ank1/Ibtk/Xcl1/Kcnh2/Ank3/Slc9b1/Gpr89/Kcna5/Atp7a/P2ry2/Pik3cg/Slc4a7/Steap2/Bbc3/Slc6a9/Slc12a2/Atp1a3/Ube3a/Ccr10/Apoe/Gpr35/Slc30a7/Ube3a/Chp1/Gp1bb/Dmxl1/Mon…
BP	GO:0046148	pigment biosynthetic process	18	0.589553	1.61759	0.00979727	0.0626244	0.0471448	4859	tags=55%, list=33%, signal=37%	Wnt5a/Cox15/Fxn/Atp7a/Slc6a9/Mfsd12/Abcb10/Rapgef2/Zeb2/Slc11a2/Myo5a/Cox10/Alas1/Zeb2/Slc6a9/Myo5a/Abcb10/Pgrmc1
BP	GO:0022038	corpus callosum development	11	-0.649367	-1.74202	0.00981837	0.0626899	0.047194	1791	tags=33%, list=12%, signal=29%	Nin/Pafah1b1/Rpgrip1l/Zeb2/Nin/Ephb3/Ephb2/Szt2
BP	GO:0006493	protein O-linked glycosylation	28	0.535201	1.67061	0.00983425	0.0627219	0.0472181	5890	tags=56%, list=40%, signal=34%	Pomk/Slc35c1/Fktn/Pomk/Fktn/Gxylt2/Galnt11/Tmtc3/Tet2/B4gat1/Galnt1/Pomk/Rxylt1/Galnt10/Poglut1/Tet3/C1galt1/Eogt/Tet3/B3galnt2/Pomt1/Galnt7/Galnt1/Pomgnt2/Trak2/Poglut1/Gxylt1/Galnt2/Fktn
BP	GO:0006082	organic acid metabolic process	374	0.294072	1.35285	0.0098598	0.0628154	0.0472885	4071	tags=25%, list=28%, signal=19%	Nos1/Pfkfb2/Plod2/Acot11/Ndufab1/Ptgs2/Pfkp/Asrgl1/Cbfa2t3/Acaa1a/Zbtb7a/Nudt7/Psph/Mapk9/Ppat/Arv1/Ehhadh/Cygb/Me2/Aars/Mecp2/Lpin3/Igf1/Lipe/Gfpt1/Mfsd2a/Etfdh/Sirt4/Hacd2/Tha1/Adipoq/Dars2/Arv1/Ankrd26/Cryl1/Irs1/Haghl/Gne/Mmut/Aldh5a1/Zbtb7a/Erlin1/Acbd4/Aoah/Lpin2/Dhfr/Sdhaf3/Hpgds/Csgalnact1/Irs1/Hmgcll1/Prkab2/Atp7a/Nagk/Acsl1/Rdh10/Stat5a/Dhrs9/Slc25a44/Afmid/Igf1/Acsf2/Ankrd26/Abcd1/Gls/…
BP	GO:0097006	regulation of plasma lipoprotein particle levels	25	0.538684	1.63673	0.00999322	0.0633144	0.0476642	3185	tags=31%, list=22%, signal=24%	Lmf1/Mfsd2a/Lrpap1/Adipoq/Mylip/Pcsk9/Apoe/Lpl/Ldlrap1/Plagl2/Pla2g5
BP	GO:0006753	nucleoside phosphate metabolic process	178	0.334973	1.43594	0.0100039	0.0633144	0.0476642	4934	tags=33%, list=34%, signal=23%	Nos1/Pfkfb2/Rora/Acot11/Pfkp/Cbfa2t3/Zbtb7a/Nudt7/Ppat/Ehhadh/Atpsckmt/Igf1/Ak5/Pde4d/Cant1/Rab23/Zbtb7a/Nt5c2/Slc25a13/Gmpr2/Nudt12/Flad1/Acsl1/Entpd7/Oasl2/Ak3/Entpd7/Opa1/Gmpr/Entpd6/Npr1/Tk2/Igf1/Abcd1/Bpgm/Crot/Dcakd/Sucla2/Ncor1/Tyms/Dhodh/Pank2/Ctps2/Adora2b/Ogdh/Nadk/Entpd1/Adcy6/Uqcc3/Pdhx/Ep300/Prps2/Oasl2/Acsl1/Adcy7/Nudt16/Rhoq/Tymp/Pank4/Dnajc30/Oga/Ep300/Hk2/Acsl4/Mcee/Cmpk2/Nme6/Nm…
BP	GO:0006897	endocytosis	279	0.306029	1.36526	0.00999096	0.0633144	0.0476642	3755	tags=22%, list=26%, signal=17%	Angpt1/Bicd1/Pard3/Btbd8/Vtn/Spon2/Elmo1/Fnbp1/Rhobtb2/Wnt5a/Scara5/Tbc1d24/Cbl/Lrp8/Lrpap1/Pacsin3/Rinl/Adipoq/Btbd8/Serpine1/Fnbp1/Cbl/Clip3/Calcrl/Masp1/Cd300a/Grem1/Masp1/Lrsam1/Lrp12/Arrb1/Pcsk9/Masp1/Nsf/Rabep1/Cd209b/Pik3cg/Snx18/Steap2/Dnajc22/Rin2/Ube3a/Aak1/Apoe/Cd2ap/Lrsam1/Csnk1e/Gpr107/Clec9a/Ube3a/Pikfyve/Rhobtb2/Rinl/Nckap1l/Syk/Atp9b/Synj2/Heatr5b/Wasf1/Syt11/Ghr/Mrc1/Atxn2/Lmbr1l…
BP	GO:0048332	mesoderm morphogenesis	38	0.475472	1.57983	0.0100663	0.0635695	0.0478562	2821	tags=26%, list=19%, signal=21%	Crb2/Macf1/Scx/Macf1/Macf1/Tbx3/Wnt5a/Smad2/Bmpr2/Tbx3/Epb41l5/Smad1/Epb41l5/Kdm6a/Eya1/Armc5/Kdm6a/Tlx2/Foxc2/Smad3/Macf1
BP	GO:0016358	dendrite development	163	0.345913	1.46418	0.0100663	0.0635695	0.0478562	4314	tags=29%, list=29%, signal=21%	Cux1/Itpka/Arid1b/Ngfr/Bbs4/Mark1/Cit/Klf7/Strn/Ezh2/Fmn1/Tbc1d24/Cdkl5/Klf7/Mecp2/Ezh2/Mfsd2a/Mpdz/Lrp8/Asap1/Ppp1r9a/Camk1d/Shank3/Abi2/Taok2/Atp7a/Numbl/Crkl/Dab2ip/Tanc2/Ube3a/Opa1/Apoe/Baiap2/Rapgef2/Ube3a/Dynlt1c/Map1a/Sema3a/Abitram/Stau2/Tlx2/Tpbg/Map1a/Bdnf/Map6/Map1b/Ppp1r9a/Stau2/Srgap2/Camk1d/Fbxw8/Rock2/Caprin2/Met/Lrp8/Syngap1/Dnm1l/Abi1/Stau2/Crebbp/Sgk1/Rere/Spire1/Llph/Rap2a/Pbrm…
BP	GO:0006949	syncytium formation	33	0.508886	1.63117	0.0102005	0.0638582	0.0480736	1250	tags=18%, list=9%, signal=17%	Sh3pxd2a/Cdon/Nfatc2/Gsk3b/Tnfsf14/Neo1/Nfatc2/Cd53/Tanc1/Vash2/Fer1l5/Sbno2/Tnfsf14
BP	GO:1904019	epithelial cell apoptotic process	64	0.429312	1.5977	0.0101918	0.0638582	0.0480736	4708	tags=32%, list=32%, signal=22%	Angpt1/Igf1/Trim32/Bmpr2/Igf1r/Serpine1/Tia1/Pik3cg/Exoc5/Cflar/Igf1/Pdcd4/Six3/Atf7/Prkci/Atf7/Zfp36l1/Bid/Icam1/Jak2/Angptl4/Gata2/Igf1r/Cdh5/Hipk1/Krit1/Hipk1/Ano6/Cast/Jag2/Bcl2l1/Hipk1/Itga4/Foxo3/Gsk3b/Prkaa1/Stk4/Jak2
BP	GO:0150115	cell-substrate junction organization	71	0.409489	1.55777	0.0101366	0.0638582	0.0480736	1598	tags=11%, list=11%, signal=10%	Macf1/Thsd1/Macf1/Macf1/Pik3r1/Itgb1bp1/Fmn1/Pxn/Tsc1/Ptprj/Epb41l5/Bcl2/Ptk2b/Epb41l5/Apod/Tsc1/Dmtn/Rab8b/Grem1/Taok2/Dusp22
BP	GO:0044282	small molecule catabolic process	138	0.352039	1.46684	0.0101574	0.0638582	0.0480736	2556	tags=19%, list=17%, signal=16%	Nos1/Pfkfb2/Pfkp/Asrgl1/Acaa1a/Nudt7/Nqo2/Ppat/Ehhadh/Lpin3/Lipe/Mfsd2a/Etfdh/Tha1/Adipoq/Irs1/Haghl/Cdadc1/Aldh5a1/Lpin2/Irs1/Hmgcll1/Nagk/Entpd7/Entpd7/Apoe/Slc25a44/Afmid/Nqo2/Abcd1/Gls/Nudt1/Synj2/Crot/Cdadc1/Irs1/Aig1/Bpnt2/Aldh1l2
BP	GO:0055080	cation homeostasis	291	0.302514	1.3541	0.0101734	0.0638582	0.0480736	3409	tags=21%, list=23%, signal=17%	Tacr1/Nos1/Esr1/Slc25a27/Ank1/Ank3/Kcnk3/Ptgir/Tmem38b/Micu3/Gpr55/Ric3/Lpar6/Ank3/Cacna1c/Mon1a/Atp6v0a2/Ank3/Wnt5a/Gnat2/Scara5/Pkd2/Atp6v1a/Slc9a4/Thada/Ptgfr/Dmxl1/Trpa1/Bcl2/Ptk2b/Aplp2/Pde4d/Slc25a27/Fxn/Gpr65/Cacna2d1/Stim2/Ank1/Ibtk/Xcl1/Kcnh2/Ank3/Slc9b1/Gpr89/Kcna5/Atp7a/P2ry2/Pik3cg/Slc4a7/Steap2/Bbc3/Slc6a9/Slc12a2/Atp1a3/Ube3a/Ccr10/Apoe/Gpr35/Slc30a7/Ube3a/Chp1/Gp1bb/Dmxl1/Mon1a/Sla…
BP	GO:0034063	stress granule assembly	20	0.595021	1.69611	0.0103039	0.0644358	0.0485084	2498	tags=17%, list=17%, signal=14%	Bicd1/Ubap2l/G3bp1/Ddx6/Tia1/Ogfod1/Prrc2c/Atxn2
BP	GO:0030330	DNA damage response, signal transduction by p53 class mediator	47	0.460186	1.60338	0.0103652	0.0645917	0.0486258	4550	tags=32%, list=31%, signal=22%	Brca2/Ankrd1/Sox4/Hipk2/E2f7/Brca2/Muc1/Mdm2/Hic1/Batf/Sp100/Ppm1d/Triap1/Hic1/Cd44/Bcl3/Atrx/Usp10/Kmt5a/Cdkn1a/Sesn2/Spred2/Atrx/Foxo3/Eef1e1/Psmd10/Triap1
BP	GO:1901264	carbohydrate derivative transport	31	0.504021	1.6025	0.0104103	0.0646803	0.0486924	2231	tags=24%, list=15%, signal=21%	Slc37a1/Abcc4/Slc35c1/Mfsd2a/Lrrc8e/Slc35b4/Lrrc8e/Slc35b1/Lrrc8e/Slc37a2/Slc35d1/Lrrc8a
BP	GO:0008344	adult locomotory behavior	39	0.498345	1.67158	0.0105344	0.0652409	0.0491145	1864	tags=18%, list=13%, signal=16%	Hipk2/Cacna1c/Shank2/Cxcl12/Adam22/Mecp2/Tsc1/Atxn1/Tsc1/Fxn/En1/Gigyf2/Atp1a3/Oxr1
BP	GO:0051568	histone H3-K4 methylation	48	0.459682	1.6124	0.0105344	0.0652409	0.0491145	2717	tags=25%, list=19%, signal=21%	Zfp335/Kmt2c/Kmt2a/Kmt2c/Smad4/Rtf1/Tet3/Macroh2a1/Kansl2/Kmt2e/Setd1a/Setd1b/Zfp335/Ehmt2/Rtf1/Tet3/Kmt2a/Setd1b/Bcor/Ash1l/Setd1b/Tet2/Setd1b/Rbbp5/Kmt2c/Kmt2d/Arid4a/Nfya/Kmt2a/Dnmt3b
BP	GO:0051168	nuclear export	109	0.364137	1.48108	0.0105505	0.0652708	0.049137	2203	tags=13%, list=15%, signal=11%	Nop9/Egr2/Tcf7l2/Akap13/Frat1/Ankle1/Nup160/Akap8l/Sarnp/Thoc2l/Ctdspl2/Tsc1/Thoc2/Atxn1/Pcid2/Tsc1/Ythdc1/Mdm2/Peg12/Xpo6/Alkbh5/Ctdspl2/Chp1/Supt6/Rapgef3
BP	GO:2001021	negative regulation of response to DNA damage stimulus	51	0.458021	1.62465	0.0105811	0.0653896	0.0492265	3979	tags=33%, list=27%, signal=24%	Rnf169/Fbh1/Ercc6/Cxcl12/Atad5/Trim32/Rnf169/Cgas/Cyren/Muc1/Mdm2/Recql5/Rif1/Polq/Rnf169/Atad5/Ccar2/Rmi2/Trip12/Fbxo5/Bid/Trip12/Triap1/Nudt16l1/Cd44/Trp53bp1/Recql5/Trip12/Helb/Trp53bp1/Rnf169
BP	GO:0001822	kidney development	155	0.349086	1.47202	0.0106731	0.0658172	0.0495483	3711	tags=29%, list=25%, signal=22%	Angpt1/Cplane1/Cep290/Ift88/Wnt6/Cux1/Gdf11/Tshz3/Cep290/Sox4/Lif/Nup160/Lif/Lgr4/Wnt5a/Smad2/Fmn1/Lgr4/Pkd2/Amer1/Tsc1/Tshz3/Invs/Slit2/Timeless/Adipoq/Bcl2/Pdgfa/Gdnf/Notch1/Slit2/Smad1/Tsc1/Ctnnd1/Cntrl/Rara/Gdf11/Ovol1/Angpt2/Grem1/Eya1/Pcsk9/Rdh10/Nek1/Amer1/Cflar/Gli3/Dchs1/Kif26b/Tet2/Kif26b/Apc/Nup160/Pkd2/Foxc2/Pdgfa/Bdnf/Smad3/Stra6/Mpv17/Apc/Gli3/Hs2st1/Tfap2a/Pds5a/Agt/Cplane1/Timeles…
BP	GO:0043484	regulation of RNA splicing	100	0.376441	1.51549	0.0107139	0.0659985	0.0496848	5092	tags=31%, list=35%, signal=21%	Ahnak2/Zbtb7a/Hnrnph3/Pik3r1/Zfp326/Celf4/Zbtb7a/Mbnl1/Ythdc1/Ahnak2/Mettl4/Rbm12/Hnrnpu/Ahnak2/Tia1/Clk3/Setx/U2af2/Zfp326/Srrm1/Prx/Zfp64/Ahnak2/Rbmx/Cdk12/Srsf3/Setx/Rbm20/Nup98/Rest/Hnrnph3/Hnrnpu/Rbm4/Wtap/Ahnak2/Ahnak2/Clk1/Hmx2/Ccnl1/Fmr1/Srsf4/Brdt/Ptbp3/Srsf5/Larp7/Ccnl2/Hnrnph3/Rrp1b/Rbm12b2/Ncbp1/Ddx17/Snw1/Rbfox2/Hnrnpl/Fxr1/Clk1/Sfswap/Rbm15/Son/Rbm39/Rbm5/Ythdc1
BP	GO:0031445	regulation of heterochromatin formation	21	0.574475	1.66067	0.010737	0.0660001	0.0496861	3518	tags=27%, list=24%, signal=20%	Zfp57/Zfp57/L3mbtl3/Pphln1/Setdb2/Atf7ip/Atf7ip/Phf2/Phf8/Mphosph8/Phf8/Apobec1/Morc2a/Zfp445/Pik3ca
BP	GO:0120261	regulation of heterochromatin organization	21	0.574475	1.66067	0.010737	0.0660001	0.0496861	3518	tags=27%, list=24%, signal=20%	Zfp57/Zfp57/L3mbtl3/Pphln1/Setdb2/Atf7ip/Atf7ip/Phf2/Phf8/Mphosph8/Phf8/Apobec1/Morc2a/Zfp445/Pik3ca
BP	GO:0003407	neural retina development	26	0.549981	1.68551	0.0108439	0.0664447	0.0500208	1782	tags=22%, list=12%, signal=19%	Crb2/Bbs4/Hipk2/Alms1/Gnat2/Dll4/Ikzf1/Irx5/Alms1/Dlx2/Slc4a7
BP	GO:0010942	positive regulation of cell death	373	0.295827	1.36078	0.0108376	0.0664447	0.0500208	2345	tags=13%, list=16%, signal=11%	Nos1/Foxp1/Map3k20/Tcf7l2/Fbh1/Ptgs2/Men1/Ngfr/Skil/Cd274/Fbxo32/Ankrd1/Sox4/Prdm11/E2f3/Trp53inp1/Trps1/Tsc22d1/Ccn2/Ddr2/Prdm11/Wnt5a/Atg9a/Nqo2/Mapk9/Rps6ka2/Slit2/Wdr35/Adipoq/Lats2/Stk17b/Kcnk2/Elk1/Notch1/Slit2/Calhm2/Itga1/Tnfrsf22/Pdcd7/Foxo1/Clip3/Map3k11/Calhm2/Prdm11/Zfp346/Scin/Tsc22d1/Kcnk2/Camk1d/Fos/Rnf122/Tia1/Wwox/Mcl1/Tsc22d1/Arrb1/Pcsk9/Sfpq/Apbb2/Fam72a/Serinc3/Bbc3/Ercc3/Dab2…
BP	GO:0031122	cytoplasmic microtubule organization	37	0.494735	1.63322	0.0108891	0.0664936	0.0500576	4664	tags=34%, list=32%, signal=23%	Cenpj/Tacc2/Ift88/Tubgcp6/Hook3/Tacc2/Cenpj/Clip3/Ccdc88a/Tacc2/Pcm1/Pde4dip/Chp1/Pde4dip/Ccdc88a/Camsap1/Apc/Clip2/Ccdc88a/Pde4dip/Hook3/Pcm1/Apc/Tubgcp6/Hook3/Pcm1/Apc/Hook3/Dst/Dst/Camsap1/Tubgcp5/Slain2/Pcm1/Pde4dip/Dlg1/Dync1h1/Apc/Dlg1/Dst/Pcm1/Cep120
BP	GO:0046545	development of primary female sexual characteristics	54	0.444762	1.59515	0.010898	0.0664936	0.0500576	4839	tags=45%, list=33%, signal=31%	Angpt1/Brca2/Esr1/Nr5a1/Pcyt1b/Runx1/Nr2f2/Brca2/Lhfpl2/Bcl2/Serpine1/Lhfpl2/Taf4/Arrb1/Nrip1/Ube3a/Stat5a/Ube3a/Pcyt1b/Lhfpl2/Kmt2b/Stat5b/Ptger4/Agt/Ptger4/Vegfa/Bcl2/Ube3a/Mfn2/Tiparp/Nrip1/Runx1/Bcl2l1/Adamts1/Arid5b/Foxo3/Zfx/Fancf/Insr/Nrip1/Plekha1/Bcl2/Fgf7
BP	GO:0055067	monovalent inorganic cation homeostasis	54	0.443371	1.59016	0.010898	0.0664936	0.0500576	3600	tags=32%, list=25%, signal=24%	Tacr1/Atp6v0a2/Slc9a4/Dmxl1/Bcl2/Kcnh2/Slc9b1/Gpr89/Kcna5/Slc4a7/Slc12a2/Atp1a3/Ube3a/Ube3a/Chp1/Dmxl1/Slamf8/Gnas/Tm9sf4/Comt/Ptger4/Agt/Slc12a7/Ptger4/Sgk1/Bcl2/Ube3a/Cln3
BP	GO:0098662	inorganic cation transmembrane transport	225	0.321436	1.4133	0.0108853	0.0664936	0.0500576	1961	tags=15%, list=13%, signal=13%	Nos1/Kcnc3/Ank1/Ank3/Kcnk13/Kcnk3/Tmem38b/Micu3/Ank3/Cacna1c/Atp6v0a2/Ank3/Kcnb1/Scara5/Pkd2/Atp6v1a/Atpsckmt/Slc9a4/Gnb5/Hspa2/Slc25a25/Trpa1/Snx27/Cox15/Akap7/Kcnk2/Ptk2b/Crbn/Pde4d/Akap9/Stk39/Akap9/Fhl1/Alg10b/Cacna2d1/Stim2/Kcnk2/Ank1/Ibtk/Xcl1/Kcnh2/Ank3/Tlr9/Pcsk9/Kcna5/Atp7a/Amigo1/Pik3cg/Steap2/Bbc3/Akap9/Slc6a9/Slc12a2/Atp1a3/Sumo1/Opa1/Gpr35
BP	GO:0010517	regulation of phospholipase activity	25	0.534363	1.6236	0.0109655	0.0668353	0.0503148	3185	tags=26%, list=22%, signal=20%	Bicd1/Esr1/Gpr55/Ptafr/Gnaq/Gnaq/Gnaq/Ang/Rgs2/Cd86/Agt/Pla2g5
BP	GO:0070828	heterochromatin organization	62	0.419508	1.55744	0.0110633	0.0672892	0.0506565	1583	tags=13%, list=11%, signal=12%	Atf7ip/Sin3a/Setd7/Phf2/Pphln1/Mecp2/H19/Dnmt3a/Hells/Pphln1/Tasor/Mphosph8/Mecom/Sirt6/Kmt2d/Wdhd1/Dicer1/Setdb2/Dnmt3b/Loxl2
BP	GO:2001022	positive regulation of response to DNA damage stimulus	95	0.388641	1.55703	0.0111	0.0674411	0.0507708	4494	tags=27%, list=31%, signal=19%	Map3k20/Parg/Fbh1/Skil/Ankrd1/Ercc6/Ankle1/Rbbp8/Mbtd1/Pogz/Timeless/Fam168a/Pagr1a/Hic1/Rif1/Eya1/Epc1/Dtx3l/Ino80/Skil/Ccar2/Ino80/Kmt5c/Pogz/Timeless/Abraxas1/Uimc1/Ube2n/Parg/Hic1/Spire1/Spire1/Fam168a/Prkdc/Fmr1/Ing3/Ino80d/Ankle1/Mrnip/Spred2/Epc2/Rnf168/Fam168a/Skil/Ino80d/Slf2/Eef1e1/Shld3
BP	GO:0097502	mannosylation	10	0.690308	1.64221	0.0111535	0.0676128	0.0509001	3834	tags=68%, list=26%, signal=51%	Pigb/Dpy19l3/Nus1/Nus1/Dpy19l4/Fktn/Fktn/Pigb/Tmtc3/B4gat1/Rxylt1/Nus1/Nus1
BP	GO:0032958	inositol phosphate biosynthetic process	15	0.602776	1.58813	0.0111538	0.0676128	0.0509001	1801	tags=21%, list=12%, signal=18%	Itpka/Ptafr/Itpkc/Ptk2b/Ippk/Itpkb
BP	GO:0033157	regulation of intracellular protein transport	131	0.360633	1.49561	0.0111634	0.0676128	0.0509001	2324	tags=16%, list=16%, signal=14%	Angpt1/Cep290/Ank3/Tcf7l2/Ptgs2/Cep290/Frat1/Ank3/Pik3r1/Ank3/Itgb1bp1/Kcnb1/Mtcl1/Ctdspl2/Adipoq/Gcc2/Mtcl1/Rab23/Apod/Dmtn/Gripap1/Mdm2/Ank3/Tcaf1/Kif20b/Mtcl1/Peg12/Os9/Bbc3/Sumo1/Pcm1/Ctdspl2/Chp1/Gli3/Mdfic/Rapgef3/Zc3h12a/Tm9sf4/Asph
BP	GO:0014706	striated muscle tissue development	147	0.348077	1.4627	0.0112578	0.0681134	0.051277	1391	tags=14%, list=9%, signal=13%	Myh10/Vegfa/Sin3b/Slc8a1/Trex1/Cdon/Arid1a/Creb1/Id2/Myh10/Apc/Zfpm1/Tbx2/Zmpste24/Jph2/Gsk3b/Mef2a/Mef2c/Sirt6/Arid2/Hdac7/Ly6e/Nrap/Srf/Eya1/Angpt1/Xirp2/Dicer1/Myh10/Xirp2/Tbx2/Gata4/Eya2/Notch1/Xirp1/Sorbs2/Akap6/Dll1/Jph2/Neb
BP	GO:0006264	mitochondrial DNA replication	13	0.648906	1.62879	0.011309	0.0683207	0.051433	4026	tags=36%, list=27%, signal=26%	Polg/Mettl4/Tk2/Twnk/Rnaseh1/Ssbp1/Primpol/Lig3
BP	GO:0048661	positive regulation of smooth muscle cell proliferation	67	0.424896	1.60216	0.0113158	0.0683207	0.051433	4417	tags=37%, list=30%, signal=26%	Foxp1/Ptgs2/Ddr2/Nqo2/Ptafr/Irak4/Igf1/Igf1r/Pde4d/Skp2/Calcrl/Mdm2/Gnaq/Gnaq/Igf1/Nqo2/Frs2/Gnaq/Ccn4/Foxj2/Stat5b/Smpd3/Agt/Ldlrap1/Rps6kb1/Foxp1/Vegfa/Jak2/Rps6kb1/Igf1r/Mfn2/Pik3ca/Camk2d/Hbegf/Mnat1/Ptafr/Pak1/Hdac4/Pik3ca/Adamts1/Prkca/Aif1
BP	GO:0048015	phosphatidylinositol-mediated signaling	83	0.390803	1.53835	0.0113489	0.0684493	0.0515298	3518	tags=25%, list=24%, signal=19%	Angpt1/Plcl1/Pik3c2b/Prr5/Pik3r1/Nyap1/Ptafr/Igf1/Cbl/Ptpn13/Igf1r/Irs1/Pdgfa/Cbl/Plcl2/Rara/Irs1/Plcl2/Pik3cg/Dab2ip/Osm/Ube3a/Ube3a/Igf1/Irs1/Pdgfa/Ptpn13/Ncor1/F2rl1/Zfp36l1/Agt/Vegfa/Jak2/Igf1r/Nf1/Ube3a/Pik3ca
BP	GO:0002218	activation of innate immune response	35	0.491213	1.60118	0.0113998	0.0686843	0.0517068	3137	tags=27%, list=21%, signal=21%	Ffar2/Ifi209/Trim12c/Znfx1/Ifi203/Cgas/Masp1/Masp1/Tlr9/Sfpq/Masp1/Syk/Ifi207/Tlr2/Ifi211/Trim12a/Ifi207/Tlr2/Pspc1
BP	GO:0061035	regulation of cartilage development	37	0.492987	1.62745	0.011433	0.0688125	0.0518032	3389	tags=35%, list=23%, signal=27%	Scx/Zfp219/Trps1/Ccn2/Wnt5a/Shox2/Maf/Smad1/Shox2/Rara/Grem1/Ccn2/Gli3/Wnt9a/Ccn4/Trps1/Bmp1/Loxl2/Smad3/Gli3/Smpd3/Runx2/Gli2/Chadl/Tgfbr1/Pthlh
BP	GO:0032465	regulation of cytokinesis	47	0.456685	1.59118	0.0115499	0.0691555	0.0520614	2368	tags=15%, list=16%, signal=13%	Brca2/Zfyve26/Bbs4/Cit/E2f7/Cdc14a/Igf1r/Brca2/Zfyve26/Birc6/Kif14/Kif20b/Ahctf1/Chmp3/Ccp110/Entr1
BP	GO:0045666	positive regulation of neuron differentiation	54	0.440837	1.58107	0.0115328	0.0691555	0.0520614	4485	tags=35%, list=31%, signal=25%	Ngfr/Hspa1a/Cxcl12/Bend6/Trim32/Hoxd3/Kctd11/Gprc5b/Rara/Nkx2-2/Zc4h2/Dlx2/Fez1/Tcf4/Nkx2-2/Arhgef2/Ncoa1/Cyb5d2/Bnip2/Gdpd5/Bdnf/Map1b/Rest/Gli2/Sox11/Gata2/Hspa1a/Dlx1/Cyb5d2/Csnk1d/Nin/Etv5/Map1b/Csnk1d/Nin/Map1b/Eif4g1/Cdon/Hspa1b/Tcf4/Gprc5b/Gdpd5
BP	GO:0043433	negative regulation of DNA-binding transcription factor activity	101	0.375103	1.5119	0.011545	0.0691555	0.0520614	3456	tags=22%, list=24%, signal=17%	Esr1/Fzd6/Tcf7l2/Men1/Rwdd3/Irak3/Ezh2/Pkd2/Ezh2/Pura/Trib2/Igf1r/Eif2ak4/Med13/Tlr9/Med13/Arrb1/Dab2ip/Map2k5/Mturn/Sumo1/Chp1/Commd6/Hes6/Zc3h12a/Mturn/Pkd2/Taf3/Taf3/Peli1/Rlim/Sp100/Irak2/Fzd6/Rlim/Igf1r/Bcl3/Pthlh/Nlrc5/Usp7
BP	GO:0072676	lymphocyte migration	56	0.435632	1.57758	0.0115967	0.0693642	0.0522186	3577	tags=28%, list=24%, signal=22%	Tmem102/Cklf/Ripor2/Ccl25/Wnt5a/Cxcl12/Gpr183/Ptk2b/Stk39/Apod/Ccl22/Gpr183/Xcl1/Cd200r1/Crkl/Slc12a2/Med23/Tnfrsf14/Slc8b1/Adam8/Fadd/Icam1/Wnk1/Ccr2/Gba/Oxsr1/Wnk1/Lgals9/Stk10
BP	GO:0009913	epidermal cell differentiation	71	0.405951	1.54431	0.0116565	0.0696493	0.0524332	2902	tags=19%, list=20%, signal=16%	Cdsn/Cux1/Ptgs2/Ripor2/Klf7/Ezh2/Klf7/Ezh2/Triobp/Pphln1/Lats2/Ppl/Notch1/Prkch/Alg10b/Ovol1/Slc4a7/Ercc3/Ift74/Med1/Cd109/Rock2/Triobp/Rest/Ubn1/Tfap2a/Zfp36l1
BP	GO:0070231	T cell apoptotic process	27	0.536646	1.65594	0.0117362	0.0699492	0.052659	3355	tags=31%, list=23%, signal=24%	Serpinb9/Il2ra/Cd274/Gimap8/Wnt5a/Pdcd7/Serpinb9/Bbc3/Gli3/Adam8/Lmbr1l/Gli3/Fadd/Bcl2l11/Lmbr1l
BP	GO:0002089	lens morphogenesis in camera-type eye	18	0.579757	1.59071	0.0117683	0.0699492	0.052659	4341	tags=41%, list=30%, signal=29%	Pou2f1/Hipk2/Abi2/Six3/Nectin3/Tfap2a/Nectin1/Lctl/Sox11/Hipk1/Hipk1/Abi2/Hipk1/Bcar3/Epha2
BP	GO:0006858	extracellular transport	15	0.600561	1.5823	0.0117318	0.0699492	0.052659	839	tags=28%, list=6%, signal=26%	Stk36/Ccdc39/Dnaaf2/Katnip/Invs
BP	GO:0030326	embryonic limb morphogenesis	75	0.401669	1.54167	0.0117794	0.0699492	0.052659	1237	tags=16%, list=8%, signal=15%	Rpgrip1l/Osr1/Runx2/Tbx2/C2cd3/Mecom/Gli2/Tmem231/Ift140/Sall1/Sfrp2/Hoxd10/Dicer1/Tbc1d32/Tbx2/C2cd3/Ift140/Notch1/Gli2/Ttbk2/Sall1/Aff3/Reck/Lrp4
BP	GO:0035113	embryonic appendage morphogenesis	75	0.401669	1.54167	0.0117794	0.0699492	0.052659	1237	tags=16%, list=8%, signal=15%	Rpgrip1l/Osr1/Runx2/Tbx2/C2cd3/Mecom/Gli2/Tmem231/Ift140/Sall1/Sfrp2/Hoxd10/Dicer1/Tbc1d32/Tbx2/C2cd3/Ift140/Notch1/Gli2/Ttbk2/Sall1/Aff3/Reck/Lrp4
BP	GO:0045776	negative regulation of blood pressure	22	0.552222	1.6252	0.0118228	0.070086	0.052762	971	tags=21%, list=7%, signal=19%	Nos1/Bbs4/Arhgap42/Pik3r1/Ptafr/Bmpr2/Adipoq
BP	GO:0051930	regulation of sensory perception of pain	19	0.570154	1.5973	0.0118647	0.070086	0.052762	1408	tags=22%, list=10%, signal=20%	Nos1/Ptafr/Zfhx2/Atpsckmt/Trpa1/Ncam1
BP	GO:0051931	regulation of sensory perception	19	0.570154	1.5973	0.0118647	0.070086	0.052762	1408	tags=22%, list=10%, signal=20%	Nos1/Ptafr/Zfhx2/Atpsckmt/Trpa1/Ncam1
BP	GO:0048145	regulation of fibroblast proliferation	61	0.416594	1.54222	0.0118753	0.070086	0.052762	1152	tags=12%, list=8%, signal=11%	Esr1/Cdk6/Ngfr/Trp53inp1/Kmt2c/Morc3/Ddr2/Wnt5a/Igf1/Trim32/Fndc3b/Pdgfa/Serpine1
BP	GO:0060041	retina development in camera-type eye	73	0.401823	1.53408	0.0118431	0.070086	0.052762	2392	tags=19%, list=16%, signal=16%	Myh10/Crb2/Cep290/Clcn2/Cep290/Bbs4/Hipk2/Lif/Lif/Alms1/Gnat2/Dll4/Mfsd2a/Bmpr2/Ikzf1/Celf4/Irx5/Alms1/Mertk/Nphp1/Dlx2/Slc4a7/Man2a1/Six3/Nectin3/Apc/Med1
BP	GO:0032944	regulation of mononuclear cell proliferation	114	0.373783	1.5198	0.0118416	0.070086	0.052762	3165	tags=22%, list=22%, signal=18%	Tacr1/Zc3h12d/Il2ra/Ripor2/Cd274/Tnfsf13b/Sos1/Glmn/Atad5/Sos2/Sos1/Igf1/Sos1/Il12rb2/Gpr183/Bcl2/Il20rb/Sash3/Gpr183/Cd300a/Xcl1/Tlr9/Cblb/Stat5a/Sh3rf1/Sos1/Znhit1/Mad1l1/Sos2/Btk/Igf1/Tnfrsf14/Atad5/Nckap1l/Syk/Sh3rf1/Sh3rf1/Cd86/Stat5b/Nck1/Lrrc32/Peli1/Fadd/St6gal1/Jak2/Ccr2/Sash3/Sox11
BP	GO:0021537	telencephalon development	111	0.372158	1.51118	0.0120032	0.0707687	0.0532759	2122	tags=15%, list=14%, signal=13%	Myh10/Nfib/Tacc2/Ift88/Bbs4/Ccdc141/Plxna4/Wnt5a/Kdm2b/Dixdc1/Cxcl12/Tsc1/Secisbp2/Slit2/Mfsd2a/Nr2f1/Lrp8/Dixdc1/Tacc2/Lhx6/Ccdc85c/Slit2/Tsc1/Tacc2/Kif14/Shank3/Zswim6/Numbl/Dlx2/Crkl/Kdm2b/Draxin/Dab2ip/Arl13b/Fbxo45/Gli3/Sema3a
BP	GO:0007018	microtubule-based movement	175	0.332436	1.42153	0.0120593	0.0710268	0.0534702	2766	tags=18%, list=19%, signal=15%	Tacr1/Bicd1/Stk36/Ift88/Kif24/Stard9/Bbs4/Spata33/Stard9/Kif24/Ccdc39/Ash1l/Ift122/Stard9/Dnaaf2/Mecp2/Spef1/Katnip/Ttc26/Ing2/Invs/Pura/Wdr35/Ttc30b/Kif24/Bicdl1/Clip3/Ift46/Kif14/Hnrnpu/Stard9/Cfap69/Kif20b/Sfpq/Slc9b1/Kif21a/Fez1/Kif21b/Pcm1/Nsun7/Kif13b/Spata33/Map1a/Ift122/Map4/Ift74/Stau2/Bsn/Wasf1/Ift52/Dzip1/Madd/Stard9/Map1a/Kif21a/Bbs12/Map6/Map1b/Stau2/Dync1i2/Met/Pcm1/Dnaaf2
BP	GO:0046651	lymphocyte proliferation	137	0.35529	1.47748	0.012102	0.0712059	0.0536051	2799	tags=19%, list=19%, signal=16%	Tacr1/Zc3h12d/Il2ra/Ripor2/Cd274/Tnfsf13b/Sos1/Glmn/Cxcl12/Atad5/Sos2/Sos1/Igf1/Pura/Sos1/Il12rb2/Gpr183/Bcl2/Plcl2/Il20rb/Sash3/Gpr183/Cd300a/Xcl1/Tlr9/Plcl2/Cblb/Stat5a/Sh3rf1/Sos1/Znhit1/Mad1l1/Sos2/Btk/Armc5/Igf1/Tnfrsf14/Atad5/Nckap1l/Syk/Lmbr1l/Sh3rf1/Sh3rf1/Cd86/Stat5b/Nck1/Lrrc32/Peli1
BP	GO:0035148	tube formation	112	0.363061	1.47725	0.012164	0.0713524	0.0537154	3342	tags=22%, list=23%, signal=18%	Atoh8/Nfib/Fzd6/Wnt6/Bbs4/Sox4/Wnt5a/Ift122/Itgb1bp1/Kdm2b/Glmn/Zic2/Tsc1/Zic2/Gdnf/Notch1/Rab23/Tsc1/Kdm6a/Rara/Tcap/Shank3/Grem1/Dvl3/Kif20b/Ywhaz/Kdm2b/Dab2ip/Rgma/Opa1/Stil/Ift122/Rgma/Kdm6a/Mthfr/Ift52/Rock2/Stil/Hs2st1/Tfap2a/Sdccag8/Rgma/Rgma/Vegfa/Stil/Phactr4/Sox11/Zeb2/Fzd6/Nckap1/Bcl2l11/Osr1
BP	GO:0001656	metanephros development	44	0.468103	1.61104	0.0122328	0.0716831	0.0539643	3350	tags=38%, list=23%, signal=30%	Gdf11/Tshz3/Lif/Lif/Lgr4/Fmn1/Lgr4/Tshz3/Slit2/Adipoq/Bcl2/Pdgfa/Gdnf/Slit2/Gdf11/Grem1/Eya1/Rdh10/Gli3/Kif26b/Kif26b/Foxc2/Pdgfa/Gli3/Tfap2a/Pds5a/Bcl2/Osr1/Nf1
BP	GO:1901020	negative regulation of calcium ion transmembrane transporter activity	12	0.644008	1.59532	0.0122494	0.0717073	0.0539825	4114	tags=47%, list=28%, signal=34%	Pkd2/Gnb5/Tlr9/Gpr35/Pkd2/Ppp2ca/Rrad/Fmr1/Tlr9
BP	GO:0048041	focal adhesion assembly	60	0.425669	1.57203	0.0123147	0.0720166	0.0542153	1598	tags=13%, list=11%, signal=12%	Macf1/Thsd1/Macf1/Macf1/Itgb1bp1/Fmn1/Pxn/Tsc1/Ptprj/Epb41l5/Bcl2/Ptk2b/Epb41l5/Apod/Tsc1/Dmtn/Grem1/Taok2/Dusp22
BP	GO:0061138	morphogenesis of a branching epithelium	115	0.366772	1.49629	0.0123398	0.0720312	0.0542264	2258	tags=15%, list=15%, signal=13%	Angpt1/Esr1/Wnt6/Tbx3/Lgr4/Wnt5a/Dll4/Cxcl12/Lgr4/Pxn/Igf1/Socs3/Slit2/Tbx3/Timeless/Bcl2/Pdgfa/Gdnf/Notch1/Slit2/Grem1/Ntn4/Eya1/Rdh10/Slc12a2/Btrc/Kdm5b/Tmtc3/Gli3/Igf1/Dchs1/Sema3a/Fem1b/Frs2/Kdm5b
BP	GO:1903046	meiotic cell cycle process	96	0.38255	1.53138	0.0123699	0.0721205	0.0542935	3459	tags=22%, list=24%, signal=17%	Brca2/Prdm9/Lif/Fancm/Lif/Wnt5a/Prdm9/Ndc80/Hspa2/Ing2/Rps6ka2/Eme2/Mlh3/Ago4/Brca2/Brip1/Ovol1/Ccne2/Mlh3/Mre11a/Osm/Cep63/Rad50/Ndc80/Eif4g3/Foxj2/Brip1/Fancm/Ncapd3/Fbxo5/Top2b/Ago4/Eme2/Bub1/Spire1/Spire1/Bcl2l11/Mastl/Slx4/Atrx
BP	GO:0065004	protein-DNA complex assembly	82	0.396234	1.55391	0.0124342	0.0724219	0.0545205	728	tags=7%, list=5%, signal=6%	Taf11/Esr1/H2bc9/Spty2d1/Shprh/Cenpo/Cenpp/Brf2/Cenph/Cenpi/Pogz
BP	GO:0021879	forebrain neuron differentiation	22	0.547314	1.61075	0.0124858	0.072576	0.0546365	5718	tags=56%, list=39%, signal=34%	Lhx6/Shank3/Zswim6/Atp7a/Dlx2/Gnaq/Gnaq/Rapgef2/Sema3a/Gnaq/Tfap2a/Ogdh/Gata2/Sema3a/Dlx1/Zmiz1/Nrp2/Shank3/Nrp2/Nrp1/Dlx1/Sema3a/Shank3/Ubb/Gbx2/Satb2/Zmiz1
BP	GO:0031347	regulation of defense response	317	0.29462	1.33562	0.0125093	0.0726394	0.0546842	3003	tags=25%, list=20%, signal=21%	Apobec3/Tarbp2/Ash1l/Tnc/Bcr/Vav1/Dicer1/Polr3c/C3/Irgm1/Abr/Akna/Parp14/Ddx58/Polr3f/C3/Parp14/Socs1/Bcl6/Dusp10/Ppm1b/Stat1/Parp9/Lacc1/Abr/Mndal/Traf3/Tlr8/Atg5/Ikbke/Traf3ip1/Fgr/Atg12/Ythdf3/Nmi/Casp6/Ppm1b/Tbk1/Gbp5/Wnt5a/Bap1/Nectin2/Abcc1/Bap1/Eif2ak4/Jak2/Nr1h3/Trim44/Appl2/Mcph1/Shank3/Adrb2/Mmp12/Fam3a/Eif2ak4/Lrrk2/Mettl3/Nlrc5/Gbp4/Ddx58/Creb3/Nlrc5/Mapkbp1/Dusp10/Zc3hav1/Mmrn2/Lrp8/…
BP	GO:0045665	negative regulation of neuron differentiation	41	0.476848	1.62029	0.0125929	0.0729783	0.0549393	2791	tags=26%, list=19%, signal=21%	Gdf11/Isl2/Ttc3/Cdk5rap2/Cit/Dixdc1/Cdk5rap2/Ddx6/Dixdc1/Notch1/Eif2ak4/Gdf11/Nkx2-2/Dlx2/Cdk5rap2/Nkx2-2/Gli3/Six3/Nepro/Dixdc1/Med1/Ttc3/Dixdc1/Cdk5rap2/Gli3/Rest
BP	GO:0046777	protein autophosphorylation	151	0.344097	1.44809	0.0126232	0.0730801	0.055016	3626	tags=21%, list=25%, signal=16%	Map3k13/Irak3/Ddr2/Taok1/Smg1/Cdkl5/Map3k13/Adipoq/Igf1r/Stk17b/Ptk2b/Rb1cc1/Pdgfa/Stk39/Lmtk2/Rap2b/Ctnnd1/Map3k11/Eif2ak4/Acvr1b/Grem1/Mob1b/Clk3/Ephb4/Mre11a/Aak1/Sik2/Rad50/Pikfyve/Htatip2/Chp1/Dapk3/Mark2/Syk/Rb1cc1/Smg1/Cdk12/Pdgfa/Map3k12/Met/Mark2/Atg13/Eif2ak1/Lmtk2/Ppp2ca/Phka1/Camk2g/Vegfa/Wnk1/Jak2/Map3k12/Rap2a/Tyro3/Igf1r/Stk25/Tgfbr1/Map3k1/Oxsr1/Wnk1/Vrk1/Stk10/Aak1/Clk1
BP	GO:0001944	vasculature development	429	0.28515	1.32383	0.012669	0.0732722	0.0551606	2485	tags=19%, list=17%, signal=16%	Tgfbr1/Col15a1/Sox18/Ccm2/Fmnl3/Bmpr2/Dnm2/Smarca2/Jmjd8/Ang/Hipk2/Pofut1/Plcg1/Sgcb/Cntrl/Nf1/Nrarp/Prkcb/Wnt5a/Mrtfb/Srpk2/Ago2/Zfp950/Gna13/Epas1/Antxr1/Nfatc2/Pcnt/Adrb2/Chm/Itga7/Srf/Lemd3/Cxcl12/Pde3b/Adgra2/Cdh13/Hes1/Brpf1/Nfatc1/Wars2/Naa15/Pecam1/Nrarp/E2f8/Rapgef2/Runx1/Hhex/Map2k5/Nrp1/Ahr/Eif2ak3/Anxa3/Nrarp/Rin2/Nr2f2/Cflar/Mmrn2/Sos1/Col15a1/Pbrm1/Pbrm1/Pkd1/Vav2/Enpp2/Syk/Il12b/Ap…
BP	GO:0010466	negative regulation of peptidase activity	81	0.386004	1.50744	0.0127007	0.0733817	0.055243	3266	tags=24%, list=22%, signal=19%	Col28a1/Crb2/Vtn/Serpinb9/Rffl/Ptgs2/Igf1/Naip5/Pcid2/Serpine1/Birc6/Mdm2/Arrb1/Serpinb9/Map2k5/Sh3rf1/Cflar/Igf1/Serpinb8/Ifi207/Wnt9a/Cd109/Col7a1/Sh3rf1/Sh3rf1/Serpina3g/Ifi207/Agt/Vegfa/Triap1/Cd44/Nr4a1
BP	GO:0006869	lipid transport	143	0.344045	1.43707	0.0127185	0.0734115	0.0552654	3968	tags=29%, list=27%, signal=22%	Atp10d/Abcc4/Ptgs2/Atp11a/Atp8a1/Stard6/Cidec/Nus1/Atg9a/Mapk9/Runx1/Arv1/Gramd1b/Pitpnc1/Nus1/Mfsd2a/Slco2b1/Adipoq/Arv1/Osbpl3/Serac1/Apod/Pip4k2a/Atp11a/Pcsk9/Atp8b4/P2ry2/Acsl1/Kdm5b/Apoe/Gramd1b/Hbp1/Abcd1/Kdm5b/Syk/Atp9b/Crot/Stard4/Stra6/Abcg2/Pitpnc1/Agt/Ldlrap1/Rps6kb1/Atp10a/Apobr/Pitpna/Triap1/Cry2/Rps6kb1/Pla2g5/Slc10a3/Atp10a/Gulp1/Cry2/Tex2/Acsl1/Mfn2/Relch/Tmf1/Cln3/Atp11a/Nus1/Abc…
BP	GO:0050773	regulation of dendrite development	66	0.417134	1.56666	0.0127347	0.0734314	0.0552805	3547	tags=26%, list=24%, signal=20%	Cux1/Itpka/Mark1/Cit/Ezh2/Tbc1d24/Cdkl5/Ezh2/Mfsd2a/Lrp8/Camk1d/Numbl/Crkl/Dab2ip/Opa1/Baiap2/Rapgef2/Stau2/Tlx2/Stau2/Camk1d/Fbxw8/Caprin2/Met/Lrp8/Dnm1l/Stau2/Sgk1/Rap2a/Tbc1d24/Camk1d/Mfn2/Nedd4l/Crtc1
BP	GO:0050678	regulation of epithelial cell proliferation	183	0.32475	1.39575	0.0127496	0.073444	0.05529	3801	tags=24%, list=26%, signal=18%	Tacr1/Brca2/Esr1/Atoh8/Nfib/Foxp1/Ift88/Cdk6/Tcf7l2/Men1/Ngfr/Wnt5a/Ift122/Dll4/Cxcl12/Vash1/Igf1/Nr2f2/Bmpr2/Brca2/Stxbp4/Notch1/Klf9/Wdr13/Vash2/Eya1/Atp7a/Hyal1/Dab2ip/Map2k5/Kdm5b/Stat5a/Apoe/Cflar/Igf1/Ift122/Frs2/Ang/Kdm5b/Ift74/Cdk6/Apc/Med1/Ift52/Cd109/Hyal1/Smad3/Apc/Runx3/Rictor/Zfp36l1/Gas1/Adora2b/Foxp1/Vegfa/Sox11/Gata2/Kif3a/Nr4a1/Intu/Osr1/Tgfbr1/Nf1/Klf9/Apc/Krit1/Bnc1/Notch1/Nras…
BP	GO:0097254	renal tubular secretion	11	0.667912	1.63253	0.01278	0.0735458	0.0553665	3600	tags=47%, list=25%, signal=36%	Tacr1/Gnas/Comt/Ptger4/Abcg2/Agt/Ptger4/Cln3
BP	GO:0009065	glutamine family amino acid catabolic process	10	0.688712	1.63842	0.012827	0.0736331	0.0554323	588	tags=21%, list=4%, signal=21%	Nos1/Asrgl1/Ppat
BP	GO:0001954	positive regulation of cell-matrix adhesion	33	0.500838	1.60537	0.0129661	0.0743198	0.0559493	1850	tags=17%, list=13%, signal=15%	Cdk6/Ccl25/Itgb1bp1/Fmn1/Tsc1/Utrn/Ptprj/Epb41l5/Ptk2b/Epb41l5/Tsc1/Utrn/Rin2
BP	GO:0051091	positive regulation of DNA-binding transcription factor activity	142	0.343966	1.4372	0.0130625	0.0747241	0.0562537	1613	tags=9%, list=11%, signal=8%	Esr1/Map3k13/Rps6ka5/Stk36/Irak3/Hipk2/Hspa1a/Trim12c/Zbtb7a/Ddr2/Wnt5a/Zic2/Erc1/Lpar5/Map3k13/Trim32/Zic2/Lrp8/Ikbkg/Zbtb7a/Prkch/Camk1d/Grem1/Zc4h2/Tlr3/Tlr9
BP	GO:0006354	DNA-templated transcription elongation	55	0.439357	1.58339	0.0130776	0.0747367	0.0562631	2581	tags=15%, list=18%, signal=12%	Ercc6/Chaserr/Ezh2/Zfp326/Ezh2/Ikzf1/Pcid2/Hnrnpu/Recql5/Ercc3/Ell2/Zfp326/Supt6/Ccnt2/Cdk12/Ccar2
BP	GO:0000075	cell cycle checkpoint signaling	111	0.370209	1.50327	0.0131555	0.0750331	0.0564863	4885	tags=33%, list=33%, signal=23%	Map3k20/Cdk5rap2/Ercc6/Dgkz/Taok1/Cdk5rap2/Ndc80/Timeless/Eme2/Zwilch/Pcid2/Ticrr/Zwint/Eif2ak4/Muc1/Ccng1/Mdm2/Gigyf2/Taok2/Nek1/Mre11a/Ticrr/Cdk5rap2/Mad1l1/Stil/Gen1/Ndc80/Fem1b/Cul4a/Apc/Rfwd3/Wac/Ccar2/Cdk5rap2/Stil/Apc/Timeless/Abraxas1/Eme2/Stil/Uimc1/Bub1/Mbd4/Trp53bp1/Rpa2/Apc/Cdkn1a/Fam122a/Prkdc/Fzr1/Trp53bp1/Cdk5rap2/Vps4a/Mrnip/Gen1/Nek1/Foxn3/Apc/Fem1b/Spdl1/Fancd2/Ppp1r10/Xpc/Cep19…
BP	GO:0140014	mitotic nuclear division	176	0.335916	1.43633	0.0131473	0.0750331	0.0564863	3468	tags=17%, list=24%, signal=13%	Cul9/Esr1/Ripor2/Cdk5rap2/Cit/Hspa1a/Akap8l/Cdc14a/Cdk5rap2/Misp/Pogz/Igf1/Ndc80/Igf1r/Zwilch/Pcid2/Cul9/Zwint/Dsn1/Nsl1/Kif14/Hnrnpu/Kif20b/Baz1b/Ino80/Cdk5rap2/Mad1l1/Gen1/Igf1/Ccsap/Ndc80/Chmp7/Cdk11b/Apc/Ncapg2/Ncapd3/Cdk5rap2/Cdca2/Met/Fbxo5/Apc/Ino80/Pogz/Smpd3/Pds5a/Cep97/Abraxas1/Tom1l2/Bub1/Eml4/Hnrnpu/Smarca5/Kifc5b/Igf1r/Togaram1/Hspa1a/Spice1/Apc/Atrx/Cdc27
BP	GO:0003002	regionalization	174	0.332715	1.41964	0.01341	0.0762722	0.0574191	3849	tags=27%, list=26%, signal=21%	Crb2/Ift88/Egr2/Gdf11/Tbx3/Hipk2/Palb2/Wnt5a/Ift122/Kdm2b/Smad2/Dll4/Plxna2/Hoxa6/Nr2f2/Invs/Nr2f1/Bmpr2/Tbx3/Disp1/Epb41l5/Hoxd3/Gdnf/Notch1/Epb41l5/Rab23/En1/Kdm6a/Gdf11/Nkx2-2/Tcap/Grem1/Kmt2a/Plxna2/Dlx2/Crkl/Mtf2/Kdm2b/Arl13b/Nkx2-2/Gli3/Dzip1l/Bptf/Sema3a/Gpr161/Ift122/Frs2/Six3/Hes6/Kdm6a/Apc/Ift52/Foxc2/Mllt3/Otx1/Bmp1/Ssbp3/Chsy1/Smad3/Apc/Bhlhe41/Gli3/Pds5a/Gas1/Hoxc6/Disp1/Gli2/Abi1/Ze…
BP	GO:0034655	nucleobase-containing compound catabolic process	237	0.31719	1.39952	0.0134352	0.0763268	0.0574601	4739	tags=31%, list=32%, signal=21%	Xrn2/Zc3h12d/Fbh1/Tent5a/Mettl14/Slfn9/Hspa1a/Tnrc6b/Nudt7/Smg1/Dcp2/Pan3/Helz2/Secisbp2/Ago4/Samd4/Pcid2/Cnot8/Fastkd5/Dffb/Gdnf/Pde4d/Tnrc6a/Cant1/Cdadc1/Nt5c2/Cnot6l/Samd4/Dcp2/Gmpr2/Hnrnpu/Mettl16/Rnasel/Gigyf2/Nudt12/Helz2/Tnrc6a/Entpd7/Dcp1a/Alkbh5/Syncrip/Pan3/Cnot8/Helz2/Entpd7/Naf1/Entpd6/Hnrnpr/Pan3/Ctif/Upf3b/Pde12/Tent4a/Abcd1/Nanos1/Angel2/Zc3h12a/Nudt1/Parn/Gtpbp2/Cdadc1/Smg1/Samd4b…
BP	GO:1901380	negative regulation of potassium ion transmembrane transport	11	0.663008	1.62054	0.0134835	0.0763533	0.0574801	1896	tags=33%, list=13%, signal=29%	Ank3/Ank3/Ank3/Snx27/Crbn/Stk39/Kcnh2/Ank3/Sumo1
BP	GO:0072393	microtubule anchoring at microtubule organizing center	11	0.66291	1.62031	0.0134835	0.0763533	0.0574801	4625	tags=42%, list=32%, signal=29%	Bicd1/Bbs4/Hook3/Pcm1/Hook3/Pcm1/Hook3/Kif3a/Pcm1/Hook3/Bicd2/Ccdc120/Nin/Pcm1/Nin/Gsk3b/Pcm1
BP	GO:0098813	nuclear chromosome segregation	160	0.339221	1.43445	0.0134573	0.0763533	0.0574801	4817	tags=29%, list=33%, signal=20%	Brca2/Prdm9/Cdk5rap2/Cit/Fancm/Esco1/Akap8l/Knl1/Cdk5rap2/Prdm9/Pogz/Ndc80/Eme2/Mlh3/Ago4/Brca2/Zwilch/Pcid2/Zwint/Dsn1/Brip1/Nsl1/Kif14/Hnrnpu/Ccne2/Sfpq/Baz1b/Mlh3/Mre11a/Ino80/Cdk5rap2/Mad1l1/Cep63/Knl1/Gen1/Ndc80/Esco2/Chmp7/Apc/Ncapg2/Brip1/Rmi2/Fancm/Ncapd3/Cdk5rap2/Esco1/Fbxo5/Apc/Hdac8/Ino80/Pogz/Pds5a/Top2b/Ago4/Abraxas1/Eme2/Bub1/Eml4/Hnrnpu/Smarca5/Kifc5b/Recql4/Slx4/Spice1/Apc/Atrx/Cd…
BP	GO:0006814	sodium ion transport	65	0.419649	1.57113	0.0135369	0.076453	0.0575552	2492	tags=19%, list=17%, signal=16%	Nos1/Ank3/Ank3/Ank3/Slc5a5/Slc5a6/Pkd2/Slc9a4/Maged2/Stk39/Ank3/Pcsk9/Slc9b1/Slc4a7/Slc6a9/Slc12a2/Atp1a3/Chp1/Slc5a3/Gnas/Slc8b1/Pkd2/Slc22a4
BP	GO:0043604	amide biosynthetic process	419	0.280887	1.30046	0.0135785	0.076613	0.0576756	4739	tags=28%, list=32%, signal=20%	Pld1/Zc3h12d/Larp6/Klhl25/Sox4/Mettl14/Eif2s3x/Tnrc6b/Pcif1/Ptafr/Sarnp/Mrpl1/Zc3h15/Dcp2/Aars/Pan3/Smpd4/Igf1/Ddx6/Tsc1/Secisbp2/Jmjd4/Zcchc4/Ago4/Dars2/Samd4/Cnot8/Ptk2b/Tnrc6a/Tsc1/St8sia4/Eif2ak4/Cnot6l/Pus7/Gfm2/Rara/Samd4/Dcp2/Hnrnpu/Mettl16/Gigyf2/Dph6/Tia1/Shfl/Unk/Ppp1r15b/Nsun3/Tnrc6a/Acsl1/Tlcd3b/Eif2d/Mrpl32/Dcp1a/Shfl/Syncrip/Cpeb4/Sepsecs/Ilf3/Pan3/Cnot8/St6galnac4/Hnrnpr/Pan3/Cers4…
BP	GO:0006289	nucleotide-excision repair	37	0.488797	1.61362	0.0136106	0.0767193	0.0577556	3678	tags=36%, list=25%, signal=27%	Brca2/Ercc6/Brca2/Brip1/Gtf2h3/Poll/Ercc3/Ercc5/Dclre1a/Cul4a/Polk/Brip1/Dclre1b/Ercc5/Xpa/Pole/Gtf2h2/Slx4/Rpa2/Usp7/Gtf2h1
BP	GO:0051046	regulation of secretion	293	0.299296	1.34322	0.0136701	0.0769796	0.0579516	4293	tags=27%, list=29%, signal=20%	Tacr1/Nos1/Myh10/Pfkfb2/Kcnc3/Tcf7l2/Ffar2/Ankrd1/Sox4/Lif/Rab11fip1/Klf7/Lif/Mapk9/Kcnb1/Runx1/Cxcl12/Ptafr/Baiap3/Klf7/Ano1/Igf1/Sirt4/Trpa1/Adipoq/Ncoa6/Apba1/Irs1/Stxbp4/Notch1/Stk39/Pfn2/Sncaip/Ppp1r9a/Rab8b/Cd300a/Irs1/Arrb1/Nsf/P2ry2/Slc12a2/Stam/Osm/Kdm5b/Apoe/Cd2ap/Rab3d/Pram1/Igf1/Adam9/Eipr1/Ang/Nckap1l/Gnas/Kdm5b/Rab11fip1/Syk/Git2/Slc8b1/Arntl/Syt11/Madd/Ncoa6/Git2/Irs1/Rab8b/Stam/Tl…
BP	GO:0009791	post-embryonic development	64	0.424393	1.57939	0.0137582	0.0773812	0.0582539	1899	tags=19%, list=13%, signal=16%	Plagl2/Ahr/Ccdc66/Kmt2a/Usp9x/Ago2/Vegfa/Bcl2/Nr4a2/Slc8a1/Ash1l/Tet2/Mecp2/Mecom/Itpr1/Tcf7l2/Smad2/Plagl2/Myo1e/Dicer1/Tmtc3/Zfp950/Chaserr/Acvr2b/Szt2/Kmt2a
BP	GO:0046530	photoreceptor cell differentiation	31	0.493817	1.57006	0.0137683	0.0773812	0.0582539	2020	tags=27%, list=14%, signal=23%	Crb2/Bbs4/Six3os1/Alms1/Gnat2/Ttc26/Mfsd2a/Notch1/Alms1/Nphp1/Dlx2/Slc4a7/Tug1
BP	GO:0048368	lateral mesoderm development	10	0.687442	1.63539	0.013786	0.0774056	0.0582723	879	tags=21%, list=6%, signal=20%	Fendrr/Smad2/Zic2/Zic2
BP	GO:1904063	negative regulation of cation transmembrane transport	46	0.458816	1.60192	0.0139791	0.078337	0.0589735	3757	tags=34%, list=26%, signal=26%	Nos1/Ank3/Ank3/Ank3/Pkd2/Gnb5/Snx27/Crbn/Stk39/Kcnh2/Ank3/Tlr9/Pcsk9/Atp7a/Slc6a9/Sumo1/Gpr35/Rgs2/Pkd2/Ppp2ca/Ppif/Osr1/Oxsr1/Nedd4l/Rrad/Fmr1/Camk2d
BP	GO:0090087	regulation of peptide transport	91	0.380876	1.51023	0.0140012	0.0783852	0.0590098	4183	tags=31%, list=29%, signal=22%	Nos1/Pfkfb2/Tcf7l2/Ffar2/Sox4/Lif/Klf7/Lif/Kcnb1/Baiap3/Klf7/Ano1/Sirt4/Trpa1/Ncoa6/Irs1/Stxbp4/Rab8b/Irs1/Arrb1/Slc35f5/Eipr1/Slc8b1/Arntl/Madd/Ncoa6/Irs1/Rab8b/Sidt2/Rest/Ptger4/Slc16a1/Ptger4/Nadk/Jak2/Chd7/Oga/Abcg1/Apln/Alox5/Pde3b/Acsl4/Irs2/Tbc1d1/Pask/Klf7/Nlgn2
BP	GO:0009615	response to virus	195	0.320668	1.38514	0.0140313	0.0784773	0.0590791	3003	tags=26%, list=20%, signal=21%	Apobec3/Tarbp2/Trim35/Dicer1/Polr3c/Irgm1/Apobec1/Ddx58/Ptprc/Bcl2/Polr3f/Trim27/Eif2ak2/Ppm1b/Stat1/Atf2/Parp9/Polr3k/Ankrd17/Traf3/Ticam1/Tlr8/Atg5/Ikbke/Traf3ip1/Atg12/Nmi/Spon2/Ppm1b/Tbk1/Ddx21/Eif2ak4/Trim44/Mapk11/Crebbp/Mapk11/Mmp12/Eif2ak4/Ttc4/Gbp4/Ddx58/Creb3/Uri1/Zc3hav1/Ticam2/Trim41/Oasl1/Gli2/Cgas/Sin3a/Il12b/Tagap/Zc3hav1/Zc3hav1/Itch/Nlrx1/Cd86/Bcl2/Abcf3/Armc5/Trex1/Tlr7/Hyal2/Uf…
BP	GO:0048525	negative regulation of viral process	59	0.426498	1.57346	0.0141082	0.0788311	0.0593454	3363	tags=19%, list=23%, signal=15%	Zfp809/Trim12c/Trim32/Znfx1/Oas3/Apobec3/Rnasel/Apobec3/Shfl/Shfl/Mre11a/Ilf3/Oasl2/Rad50/Trim27/Ifi207/Trim11/Mphosph8/Trim12a/Ifi207/Sp100/Ly6e/Crebbp/Morc2a/Oasl2
BP	GO:0010770	positive regulation of cell morphogenesis involved in differentiation	55	0.438267	1.57946	0.0141238	0.078842	0.0593537	3766	tags=28%, list=26%, signal=21%	Cux1/Itpka/Nedd9/Dock5/Mapk9/Tbc1d24/Cdkl5/Triobp/Lrp8/Dmtn/Cass4/Numbl/Crkl/Opa1/Baiap2/Stau2/Stau2/Fbxw8/Caprin2/Triobp/Met/Lrp8/Dnm1l/Stau2/Sgk1/Tbc1d24/Mfn2/Dhx36/Prkdc/Unc13d
BP	GO:0051567	histone H3-K9 methylation	28	0.520163	1.62367	0.0143056	0.0794283	0.059795	1723	tags=16%, list=12%, signal=14%	Airn/Prdm9/Zfp369/Jarid2/Prdm9/Mecp2/Setdb2/Arid4a/Rif1/Airn
BP	GO:0030166	proteoglycan biosynthetic process	33	0.497529	1.59477	0.0142959	0.0794283	0.059795	2788	tags=29%, list=19%, signal=24%	Hs6st2/Tcf7l2/Chst10/Igf1/Glce/Xylt1/Chst7/Cant1/Csgalnact1/Dse/Igf1/Chst10/Slc35d1/Tm9sf2/Chsy1/Hs2st1
BP	GO:0051147	regulation of muscle cell differentiation	83	0.384758	1.51455	0.0143094	0.0794283	0.059795	2383	tags=19%, list=16%, signal=16%	Ankrd2/Hdac9/Foxp1/Tshz3/Atp11a/Ezh2/Shox2/Mecp2/Igf1/Tshz3/Ezh2/Trim32/Bmpr2/Tnpo2/Bcl2/Notch1/Smad1/Shox2/Atp11a/Mdm2/Grem1/Epc1/Igf1/Supt6/Pdcd4/Frs2/Rgs2/Ccnt2/Ccn4
BP	GO:0010721	negative regulation of cell development	100	0.371038	1.49374	0.0143816	0.079553	0.0598889	3665	tags=27%, list=25%, signal=21%	Ttc3/Cit/Wnt5a/Itgb1bp1/Hook3/Mecp2/Igf1/Slit2/Mbp/Kctd11/Notch1/Slit2/Dip2b/Dmtn/Spry4/Dlx2/Sema3g/Draxin/Pcm1/Rgma/Rapgef2/Mbd1/Igf1/Sema3a/Arhgef2/Sema6c/Sema3d/Mbp/Rgma/Tlx2/Ttc3/Trim11/Bdnf/Draxin/Hook3/Pcm1/Rest/Syngap1/Rgma/Rgma/Vegfa/Hook3/Sema6b/Sox11/Appl2/Nf1/Pthlh/Pcm1/Hook3/Mfn2/Notch1/Sema3a/Dlx1/Dnajb11
BP	GO:0002791	regulation of peptide secretion	90	0.376253	1.49278	0.0143553	0.079553	0.0598889	4183	tags=30%, list=29%, signal=22%	Nos1/Pfkfb2/Tcf7l2/Ffar2/Sox4/Lif/Klf7/Lif/Kcnb1/Baiap3/Klf7/Ano1/Sirt4/Trpa1/Ncoa6/Irs1/Stxbp4/Rab8b/Irs1/Arrb1/Eipr1/Slc8b1/Arntl/Madd/Ncoa6/Irs1/Rab8b/Sidt2/Rest/Ptger4/Slc16a1/Ptger4/Nadk/Jak2/Chd7/Oga/Abcg1/Apln/Alox5/Pde3b/Acsl4/Irs2/Tbc1d1/Pask/Klf7/Nlgn2
BP	GO:0016197	endosomal transport	137	0.351132	1.46019	0.014389	0.079553	0.0598889	4197	tags=24%, list=29%, signal=18%	Btbd8/Washc2/Gga3/Alms1/Epg5/Baiap3/Zfyve9/Erc1/Snx27/Btbd8/Gcc2/Lmtk2/Gripap1/Ankrd50/Alms1/Stx16/Pheta2/Snx18/Vps54/Stam/Zfyve16/Pikfyve/Eipr1/Trim27/Chmp3/Chmp7/Arhgap8/Heatr5b/Entr1/Tmcc1/Gcc2/Stam/Dennd1b/Als2/Lmtk2/Ap5m1/Rab6a/Dnm1l/Trarg1/Itsn2/Clec16a/Ap5b1/Vps54/Dennd1a/Entr1/Stx16/Usp7/Entr1/Vamp4/Arl4c/Vps16/Gcc2/Rab11fip3/Snx33/Erc1/Vps4a/Tmem87b/Vps50/Rab8a/Bcl2l1/Ptpn23/Erc1
BP	GO:0048193	Golgi vesicle transport	171	0.333616	1.42221	0.0143748	0.079553	0.0598889	3782	tags=22%, list=26%, signal=16%	Lmf1/Macf1/Ank1/Ank3/Cux1/Macf1/Macf1/Myo1b/Gga3/Ank3/Stx17/Ank3/Preb/Trip11/Cog2/Exoc8/Gcc2/Stx17/Preb/Trappc8/Ank1/Rab8b/Nrbp2/Ank3/Nsf/Rabep1/Steap2/Vps54/Lman2l/Exoc5/Sec31a/Whamm/Dop1a/Cog5/Tmem115/Rnf139/Sec16a/Atp9b/Sec16a/Cog1/Arfgap3/Gcc2/Rab8b/Prkci/Trappc11/Macf1/Ier3ip1/Uvrag/Gas1/Rab6a/Bnip1/Tmed5/Spire1/Kif13a/Vps54/Spire1/Exoc2/Arfgap2/Arfgap3/Vamp4/Llgl1/Cln3/Tmem115/Uvrag/Myo5a/B…
BP	GO:1904036	negative regulation of epithelial cell apoptotic process	25	0.526375	1.59933	0.0144397	0.0797566	0.0600422	3529	tags=28%, list=24%, signal=22%	Angpt1/Igf1/Trim32/Igf1r/Serpine1/Cflar/Igf1/Icam1/Angptl4/Gata2/Igf1r/Cdh5/Krit1
BP	GO:0006520	cellular amino acid metabolic process	105	0.35953	1.46016	0.0144873	0.0799434	0.0601828	4489	tags=33%, list=31%, signal=23%	Nos1/Plod2/Asrgl1/Psph/Ppat/Aars/Mecp2/Gfpt1/Sirt4/Tha1/Dars2/Mmut/Aldh5a1/Dhfr/Hmgcll1/Atp7a/Slc25a44/Afmid/Gls/Ggt5/Mthfr/Apc/Aasdh/Mmut/Comt/Apc/Wars2/Gatb/Ctps2/Bckdk/Ears2/Apc/Slc7a7/Mtrr/Cln3/Mthfr/Pycrl/Mmut/Gls/Ears2/Lars2/Rars/Dars/Rars/Mmut/Slc25a44/Apc/Ivd/Mthfr/Pars2
BP	GO:0090329	regulation of DNA-templated DNA replication	36	0.472872	1.54856	0.0145028	0.0799524	0.0601896	1941	tags=21%, list=13%, signal=18%	Brca2/Fbh1/E2f7/Gins3/Zranb3/Timeless/Brca2/Ticrr/Mettl4/Wiz/Ciz1/Zranb3/Ino80/Ticrr
BP	GO:0034243	regulation of transcription elongation by RNA polymerase II	33	0.496736	1.59222	0.0145175	0.0799571	0.0601931	4289	tags=29%, list=29%, signal=21%	Ercc6/Chaserr/Ezh2/Ezh2/Ikzf1/Hnrnpu/Recql5/Ell2/Supt6/Ccnt2/Cdk12/Ell/Zmynd11/Hnrnpu/Recql5/Zmynd11/Wdr43/Wdr43/Rnf168/Ccnt2
BP	GO:0021872	forebrain generation of neurons	27	0.5294	1.63358	0.0145879	0.080268	0.0604272	5718	tags=55%, list=39%, signal=34%	Mettl14/Lhx6/Shank3/Zswim6/Atp7a/Dlx2/Gnaq/Gnaq/Rapgef2/Gli3/Sema3a/Gnaq/Gli3/Tfap2a/Ogdh/Gata2/Sema3a/Dlx1/Zmiz1/Nrp2/Shank3/Lrp6/Nrp2/Nrp1/Dlx1/Sema3a/Aspm/Shank3/Ubb/Aspm/Gbx2/Satb2/Zmiz1
BP	GO:0031960	response to corticosteroid	31	0.491575	1.56293	0.0146355	0.0803891	0.0605183	3445	tags=34%, list=23%, signal=26%	Akap13/Fbxo32/Pik3r1/Bcl2/Gdnf/Pdcd7/Klf9/Hnrnpu/Adam9/Hdac8/Rest/Zfp36l1/Rps6kb1/Jak2/Rps6kb1/Sgk1/Hnrnpu/Bcl2/Klf9/Gba
BP	GO:0000018	regulation of DNA recombination	76	0.393212	1.51283	0.0146377	0.0803891	0.0605183	4027	tags=27%, list=27%, signal=20%	Prdm9/Fbh1/Ercc6/Ankle1/Rbbp8/Mbtd1/Prdm9/Nsd2/Atad5/Pogz/Zranb3/Timeless/Cgas/Pagr1a/Recql5/Rif1/Epc1/Zranb3/Rad50/Polq/Supt6/Atad5/Rmi2/Kmt5c/Pogz/Timeless/Nsd2/Trp53bp1/Smarcad1/Rpa2/Recql5/Ing3/Rad51/Helb/Ankle1/Trp53bp1/Lig3/Mrnip
BP	GO:2000134	negative regulation of G1/S transition of mitotic cell cycle	45	0.465845	1.61635	0.0147243	0.0807295	0.0607746	4407	tags=37%, list=30%, signal=26%	Zc3h12d/E2f7/Dgkz/Ezh2/Ctdspl/Pkd2/Ezh2/Bcl2/Fhl1/Jade1/Muc1/Mdm2/Gigyf2/Dcun1d3/Apc/Pkd2/Rfwd3/Wac/Apc/Cdk2ap2/Bcl2/Rpa2/Apc/Cdkn1a/Prkdc/Acvr1/Ctdspl/Haspin/Kank2/Dcun1d3/Dlg1/Ppp2r3d/Apc/Dlg1
BP	GO:0030048	actin filament-based movement	50	0.446537	1.57837	0.0147277	0.0807295	0.0607746	1944	tags=15%, list=13%, signal=13%	Nos1/Pard3/Myh10/Wipf2/Myo1b/Cacna1c/Epb41l5/Pde4d/Akap9/Epb41l5/Akap9/Cacna2d1/Kcnh2/Kcna5/Akap9/Sumo1/Wipf2
BP	GO:0045911	positive regulation of DNA recombination	43	0.46603	1.59413	0.0147668	0.0808669	0.0608781	1664	tags=15%, list=11%, signal=13%	Prdm9/Ercc6/Rbbp8/Mbtd1/Prdm9/Nsd2/Atad5/Pogz/Timeless/Pagr1a/Rif1/Epc1
BP	GO:0034453	microtubule anchoring	20	0.582277	1.65979	0.014825	0.0810642	0.0610266	4028	tags=34%, list=27%, signal=25%	Bicd1/Bbs4/Hook3/Gcc2/Cep43/Pcm1/Cep20/Gcc2/Cep43/Hook3/Pcm1/Cep57/Hook3/Kif3a/Pcm1/Hook3/Bicd2/Gcc2/Ccdc120/Nin/Pcm1
BP	GO:0046889	positive regulation of lipid biosynthetic process	44	0.46203	1.59014	0.0148309	0.0810642	0.0610266	4075	tags=38%, list=28%, signal=27%	Tcf7l2/Ptgs2/Mapk9/Sec14l2/Igf1/Mfsd2a/Sirt4/Adgrf5/Igf1r/Adgrf5/Rdh10/Apoe/Chp1/Igf1/Abcd1/Stard4/Smpd3/Agt/Adora2b/Igf1r/Adgrf5/Pcx/Abcg1/Sorbs1/Adgrf5/Crebl2
BP	GO:0048545	response to steroid hormone	114	0.36955	1.50259	0.0149222	0.0814864	0.0613444	4921	tags=34%, list=34%, signal=23%	Esr1/Foxp1/Akap13/Fbxo32/Zbtb7a/Pik3r1/Lbh/Igf1/Mbp/Bcl2/Gdnf/Skp2/Pdcd7/Zbtb7a/Klf9/Paqr8/Uri1/Hnrnpu/Pagr1a/Ube3a/Ube3a/Trerf1/Igf1/Adam9/Ncoa1/Mbp/Arntl/Med1/Calcoco1/Bdnf/Ncor1/Kmt2d/Strn3/Hdac8/Rest/Zfp36l1/Rps6kb1/Foxp1/Cry2/Jak2/Rps6kb1/Sgk1/Hnrnpu/Cry2/Kmt2d/Ep300/Bcl2/Ppp5c/Klf9/Gba/Ube3a/Tmf1/Vps18/Peg13/Ep300/Kmt2d/Tbl1x/Cnot2/Akap13/Vps18/Kank2/Zmiz1/Pak1/Kdm3a/Kdm3a/Ncoa2/Ufm1/Ddx17/…
BP	GO:0001704	formation of primary germ layer	60	0.422316	1.55965	0.0149608	0.0815426	0.0613867	1407	tags=14%, list=10%, signal=13%	Crb2/Atoh8/Macf1/Vtn/Scx/Macf1/Macf1/Wnt5a/Smad2/Bmpr2/Epb41l5/Sox7/Smad1/Epb41l5/Sox7/Col12a1/Kdm6a
BP	GO:0048146	positive regulation of fibroblast proliferation	40	0.483121	1.63489	0.0151325	0.0815673	0.0614053	1152	tags=14%, list=8%, signal=13%	Esr1/Cdk6/Ngfr/Kmt2c/Ddr2/Wnt5a/Igf1/Fndc3b/Pdgfa/Serpine1
BP	GO:0018230	peptidyl-L-cysteine S-palmitoylation	11	0.658927	1.61057	0.0151249	0.0815673	0.0614053	1292	tags=24%, list=9%, signal=21%	Zdhhc23/Zdhhc17/Clip3/Zdhhc20
BP	GO:0018231	peptidyl-S-diacylglycerol-L-cysteine biosynthetic process from peptidyl-cysteine	11	0.658927	1.61057	0.0151249	0.0815673	0.0614053	1292	tags=24%, list=9%, signal=21%	Zdhhc23/Zdhhc17/Clip3/Zdhhc20
BP	GO:0046621	negative regulation of organ growth	29	0.51122	1.60833	0.015113	0.0815673	0.0614053	3579	tags=26%, list=24%, signal=20%	Foxp1/Tcf7l2/Men1/Jarid2/Ankrd26/Kcnk2/Fxn/Kcnk2/Ankrd26/Rgs2/Apc/Mapk11/Apc/Foxp1/Wwc2/Apc/Vgll4
BP	GO:0007588	excretion	13	0.640629	1.60801	0.015033	0.0815673	0.0614053	3014	tags=42%, list=21%, signal=34%	Tacr1/Cacna1c/Gnas/Comt/Ptger4/Abcg2/Agt/Ptger4
BP	GO:0021795	cerebral cortex cell migration	22	0.537919	1.58311	0.0151376	0.0815673	0.0614053	3156	tags=34%, list=22%, signal=27%	Ccdc141/Dixdc1/Slit2/Lrp8/Dixdc1/Lhx6/Slit2/Dab2ip/Fbxo45/Gli3/Dixdc1/Dixdc1/Srgap2/Gli3/Lrp8/Syne2/Pex13
BP	GO:0051048	negative regulation of secretion	84	0.378314	1.49364	0.0150394	0.0815673	0.0614053	3818	tags=28%, list=26%, signal=21%	Nos1/Lif/Rab11fip1/Klf7/Lif/Kcnb1/Klf7/Sirt4/Adipoq/Irs1/Notch1/Stk39/Ppp1r9a/Cd300a/Irs1/Osm/Apoe/Nckap1l/Gnas/Rab11fip1/Syt11/Madd/Irs1/Ppp1r9a/Comt/Rest/Ptger4/Ptger4/Wnk1/Cry2/Ccr2/Entpd1/Cry2/Nf1/Wnk1/Notch1/Lgals9/Tifab/Myo5a/Pde3b/Fmr1/Rab11fip3/Acsl4
BP	GO:0034660	ncRNA metabolic process	343	0.29028	1.32633	0.0150264	0.0815673	0.0614053	4406	tags=25%, list=30%, signal=18%	Gtpbp3/Nop9/Esr1/Tyw3/Tyw5/Gtpbp3/Alkbh8/Pdcd11/Slfn9/Mettl15/Snip1/Mrpl1/Aars/Mecp2/Bud23/Ybey/Thada/Tut1/Helq/Nr2f1/Znhit6/Zcchc4/Ago4/Ankrd16/Dars2/Ddx18/Wdr75/Thumpd2/Ippk/Pus7/Mettl4/Mrm1/Osgep/Mettl16/Rnasel/Ints8/Ankrd16/Ankrd16/Nsun3/Rpusd1/Eri1/Riok1/Snapc4/Sepsecs/Trmt2b/Ddx51/Naf1/Mocs3/Ell2/Gtf3c1/Ice2/Trnt1/Ang/Utp20/Cc2d1a/Zc3h12a/Qtrt2/Parn/Trmt12/Gtpbp4/Dis3l/Nol8/Ncor1/Trmu/Qtrt2…
BP	GO:0042110	T cell activation	259	0.3054	1.35753	0.0151838	0.0816782	0.0614888	3458	tags=23%, list=24%, signal=18%	Rora/Zc3h12d/Foxp1/Cdk6/Il2ra/Ripor2/Cd274/Sox4/Tnfsf13b/Sos1/Dll4/Glmn/Runx1/Cxcl12/Nfkbiz/Sos2/Hsh2d/Sos1/Igf1/Treml2/Tsc1/Sos1/Il12rb2/Gpr183/Ikzf1/Bcl2/Stx11/Cgas/Tsc1/Eif2ak4/Il20rb/Lgals8/Rara/Sash3/Gpr183/Cd300a/Cd83/Xcl1/Ly9/Dusp22/Gpr89/Atp7a/Batf/Entpd7/Itpkb/Ephb4/Cblb/Entpd7/Stat5a/Sh3rf1/Sos1/Znhit1/Mad1l1/Gimap1/Sos2/Sla2/Gli3/Armc5/Igf1/Tnfrsf14/Nckap1l/Syk/Zc3h12a/Cdk6/Apc/Zfp35/A…
BP	GO:0045005	DNA-templated DNA replication maintenance of fidelity	31	0.490115	1.55829	0.015286	0.0821516	0.0618452	4251	tags=43%, list=29%, signal=31%	Brca2/Fbh1/Zgrf1/Fancm/Zranb3/Timeless/Eme2/Brca2/Zranb3/Mre11a/Gen1/Rfwd3/Fancm/Mcm9/Timeless/Eme2/Pole/Atrx/Primpol/Rad51/Gen1/Atrx/Bod1l
BP	GO:0045071	negative regulation of viral genome replication	30	0.493017	1.56441	0.0153692	0.0824451	0.0620661	4586	tags=28%, list=31%, signal=20%	Zfp809/Znfx1/Oas3/Apobec3/Rnasel/Apobec3/Shfl/Shfl/Ilf3/Oasl2/Ifi207/Mphosph8/Ifi207/Morc2a/Oasl2/Tasor/Ifi207/Adar/Eif2ak2/Ifi204/Rnasel/Adar/Resf1
BP	GO:0055065	metal ion homeostasis	266	0.301903	1.34287	0.0154208	0.0826451	0.0622167	3409	tags=21%, list=23%, signal=17%	Tacr1/Nos1/Esr1/Slc25a27/Ank1/Ank3/Kcnk3/Ptgir/Tmem38b/Micu3/Gpr55/Ric3/Lpar6/Ank3/Cacna1c/Mon1a/Atp6v0a2/Ank3/Wnt5a/Gnat2/Scara5/Pkd2/Atp6v1a/Slc9a4/Thada/Ptgfr/Trpa1/Bcl2/Ptk2b/Aplp2/Pde4d/Slc25a27/Fxn/Gpr65/Cacna2d1/Stim2/Ank1/Ibtk/Xcl1/Kcnh2/Ank3/Kcna5/Atp7a/P2ry2/Pik3cg/Steap2/Bbc3/Slc6a9/Slc12a2/Atp1a3/Ccr10/Apoe/Gpr35/Slc30a7/Gp1bb/Mon1a/Gnas/Slc8b1/Asph/Tmem64/Pkd2/Atp2a1/Slc30a9/Smad3/Xn…
BP	GO:2000756	regulation of peptidyl-lysine acetylation	49	0.439227	1.54898	0.015473	0.0828479	0.0623693	1825	tags=14%, list=12%, signal=13%	Nos1/Rps6ka5/Zfp451/Sox4/Lif/Lif/Arid5a/Dip2b/Muc1/Kmt2a/Arrb1/Zfp451
BP	GO:0009117	nucleotide metabolic process	175	0.329885	1.41062	0.0155048	0.0829411	0.0624395	4934	tags=33%, list=34%, signal=22%	Nos1/Pfkfb2/Rora/Acot11/Pfkp/Cbfa2t3/Zbtb7a/Nudt7/Ppat/Ehhadh/Atpsckmt/Igf1/Ak5/Pde4d/Rab23/Zbtb7a/Nt5c2/Slc25a13/Gmpr2/Nudt12/Flad1/Acsl1/Entpd7/Oasl2/Ak3/Entpd7/Opa1/Gmpr/Npr1/Tk2/Igf1/Abcd1/Bpgm/Crot/Dcakd/Sucla2/Ncor1/Tyms/Dhodh/Pank2/Ctps2/Adora2b/Ogdh/Nadk/Entpd1/Adcy6/Uqcc3/Pdhx/Ep300/Prps2/Oasl2/Acsl1/Adcy7/Nudt16/Rhoq/Tymp/Pank4/Dnajc30/Oga/Ep300/Hk2/Acsl4/Mcee/Cmpk2/Nme6/Nme7/Bcl2l1/Hda…
BP	GO:0140013	meiotic nuclear division	86	0.383747	1.51701	0.0156087	0.0831117	0.062568	3439	tags=23%, list=23%, signal=17%	Brca2/Prdm9/Lif/Fancm/Lif/Wnt5a/Prdm9/Ndc80/Hspa2/Ing2/Rps6ka2/Eme2/Mlh3/Ago4/Brca2/Brip1/Ccne2/Mlh3/Mre11a/Osm/Cep63/Ndc80/Eif4g3/Foxj2/Brip1/Fancm/Ncapd3/Fbxo5/Top2b/Ago4/Eme2/Bub1/Spire1/Spire1/Bcl2l11/Mastl/Slx4
BP	GO:0051260	protein homooligomerization	75	0.392409	1.50613	0.0156051	0.0831117	0.062568	1840	tags=12%, list=13%, signal=11%	Kcnc3/Kctd9/Ripor2/Rnf135/Kctd6/Kcnb1/Scara5/Pkd2/Trpa1/Kctd11/Atl3/Kcna5/Card9/Bbc3/Tk1
BP	GO:0030198	extracellular matrix organization	140	0.346596	1.44481	0.0155841	0.0831117	0.062568	2915	tags=18%, list=20%, signal=14%	Col28a1/Mmp15/Vtn/Scx/Ecm2/Abi3bp/Myh11/Thsd4/Tmem38b/Myh11/Ccn2/Ddr2/Nfkb2/Exoc8/Pbxip1/Notch1/Aplp2/Has1/Serac1/Kazald1/Col24a1/Grem1/Csgalnact1/Ntn4/Apbb2/Atp7a/Foxf2/Smoc1/Ccn2/Cflar/Adamts15/Ets1/Nfkb2/Foxc2/Loxl2/Smad3/Mpv17/Lemd3/Smpd3/Tfap2a/Olfml2a/Ier3ip1/Agt
BP	GO:0043062	extracellular structure organization	140	0.346596	1.44481	0.0155841	0.0831117	0.062568	2915	tags=18%, list=20%, signal=14%	Col28a1/Mmp15/Vtn/Scx/Ecm2/Abi3bp/Myh11/Thsd4/Tmem38b/Myh11/Ccn2/Ddr2/Nfkb2/Exoc8/Pbxip1/Notch1/Aplp2/Has1/Serac1/Kazald1/Col24a1/Grem1/Csgalnact1/Ntn4/Apbb2/Atp7a/Foxf2/Smoc1/Ccn2/Cflar/Adamts15/Ets1/Nfkb2/Foxc2/Loxl2/Smad3/Mpv17/Lemd3/Smpd3/Tfap2a/Olfml2a/Ier3ip1/Agt
BP	GO:0045229	external encapsulating structure organization	140	0.346596	1.44481	0.0155841	0.0831117	0.062568	2915	tags=18%, list=20%, signal=14%	Col28a1/Mmp15/Vtn/Scx/Ecm2/Abi3bp/Myh11/Thsd4/Tmem38b/Myh11/Ccn2/Ddr2/Nfkb2/Exoc8/Pbxip1/Notch1/Aplp2/Has1/Serac1/Kazald1/Col24a1/Grem1/Csgalnact1/Ntn4/Apbb2/Atp7a/Foxf2/Smoc1/Ccn2/Cflar/Adamts15/Ets1/Nfkb2/Foxc2/Loxl2/Smad3/Mpv17/Lemd3/Smpd3/Tfap2a/Olfml2a/Ier3ip1/Agt
BP	GO:0006402	mRNA catabolic process	162	0.336154	1.42356	0.0156458	0.0832329	0.0626592	4521	tags=29%, list=31%, signal=21%	Xrn2/Zc3h12d/Tent5a/Mettl14/Hspa1a/Tnrc6b/Smg1/Dcp2/Pan3/Helz2/Secisbp2/Ago4/Samd4/Pcid2/Cnot8/Fastkd5/Gdnf/Tnrc6a/Cnot6l/Samd4/Dcp2/Hnrnpu/Mettl16/Rnasel/Gigyf2/Nudt12/Helz2/Tnrc6a/Dcp1a/Alkbh5/Syncrip/Pan3/Cnot8/Helz2/Hnrnpr/Pan3/Ctif/Upf3b/Pde12/Tent4a/Nanos1/Angel2/Zc3h12a/Parn/Gtpbp2/Smg1/Samd4b/Rock2/Larp1/Zfp36l1/Ago4/Samd4/Vegfa/Smg6/Hnrnpu/Fto/Apobec1/Dhx34/Nudt16/Hspa1a/Tnrc6b/Ttc5/Zhx2…
BP	GO:0040015	negative regulation of multicellular organism growth	10	0.684153	1.62757	0.015704	0.0833889	0.0627766	2701	tags=45%, list=18%, signal=37%	Alms1/Rai1/Ankrd26/Fxn/Alms1/Gdf15/Ankrd26/Gnas/Atxn2/Rai1
BP	GO:0061351	neural precursor cell proliferation	94	0.375326	1.50085	0.0156924	0.0833889	0.0627766	3597	tags=25%, list=25%, signal=19%	Rora/Fzd6/Tacc2/Ift88/Ngfr/Wnt5a/Kdm2b/Dixdc1/Dll4/Tead3/Hook3/Igf1/Zzef1/Dixdc1/Tacc2/Kctd11/Notch1/Foxo1/Tacc2/Kif14/Setd1a/Shank3/Numbl/Kdm2b/Pcm1/Gli3/Igf1/Arhgef2/Frs2/Six3/Dixdc1/Dixdc1/Bdnf/Hook3/Pcm1/Gli3/Prdm4/Vegfa/Hook3/Gli2/Zeb2/Gata2/Kif3a/Rere/Fzd6/Appl2/Nf1/Pcm1/Hook3/Notch1/Rere/Wdr62
BP	GO:0031016	pancreas development	35	0.481745	1.57032	0.0157425	0.0835161	0.0628724	2741	tags=37%, list=19%, signal=30%	Ift88/Cdk6/Gdf11/Men1/Sox4/Ccdc39/Wnt5a/Smad2/Igf1/Invs/Igf1r/Gdf11/Nkx2-2/Nkx2-2/Igf1/Cdk6/Arntl/Sidt2/Met
BP	GO:0000288	nuclear-transcribed mRNA catabolic process, deadenylation-dependent decay	45	0.463723	1.60898	0.0157991	0.0835826	0.0629225	4038	tags=38%, list=28%, signal=27%	Tnrc6b/Dcp2/Pan3/Samd4/Cnot8/Tnrc6a/Cnot6l/Samd4/Dcp2/Hnrnpu/Tnrc6a/Dcp1a/Syncrip/Pan3/Cnot8/Pan3/Pde12/Tent4a/Nanos1/Parn/Samd4b/Zfp36l1/Samd4/Hnrnpu/Tnrc6b/Dhx36/Eif4enif1/Cnot2/Csde1/Exosc2/Pan3/Btg2
BP	GO:0045839	negative regulation of mitotic nuclear division	30	0.491476	1.55952	0.0157991	0.0835826	0.0629225	4077	tags=31%, list=28%, signal=22%	Esr1/Cdk5rap2/Cdk5rap2/Ndc80/Zwilch/Pcid2/Zwint/Cdk5rap2/Mad1l1/Gen1/Ndc80/Apc/Cdk5rap2/Fbxo5/Apc/Tom1l2/Bub1/Apc/Cdk5rap2/Nme6/Gen1
BP	GO:1902600	proton transmembrane transport	36	0.468306	1.5336	0.0158113	0.0835826	0.0629225	4901	tags=46%, list=33%, signal=31%	Atp6v0a2/Atp6v1a/Atpsckmt/Cox15/Atp7a/Atp1a3/Chp1/Rapgef3/Ppif/Slc11a2/Clcn3/Myo5a/Taco1/Alox5/Atp6v1a/ND4/Myo5a/Sphk2/Sphk2/Slc25a4/Atp6v1c1/Antkmt
BP	GO:0009952	anterior/posterior pattern specification	105	0.357416	1.45158	0.0158129	0.0835826	0.0629225	2624	tags=23%, list=18%, signal=19%	Six3/Psen2/Kmt2a/Kif3a/Smad4/Tgfbr1/Bmpr2/Hipk2/Pofut1/Nrarp/Wnt5a/Apc/Apc/Htt/Srf/Tasor/Hes1/Nrarp/Hhex/Ep300/Hoxd4/Med12/Nrarp/Nr2f2/Kmt2a/Gli2/Xrcc2/Cdon/Osr1/Apc/Tasor/Hipk2/Gli2/Zeb2/Smad2/Sfrp2/Srf/Bhlhe41/Hoxd10/Vangl2/Kif3a/Gata4/Hipk1/Notch1/Gli2/Acvr2b/Arc/Sfrp1/Dll1/Kmt2a/Axin2
BP	GO:0021695	cerebellar cortex development	33	0.492504	1.57866	0.0158473	0.0836352	0.062962	1679	tags=23%, list=11%, signal=20%	Myh10/Rora/Ttbk2/Ezh2/Dixdc1/Nav2/Aars/Ezh2/Nav2/Dixdc1/Coq8b/Ttbk2/Kif14/B4galt2/Ttbk2/Atp7a
BP	GO:0008637	apoptotic mitochondrial changes	52	0.460881	1.64523	0.0158866	0.0837419	0.0630424	4933	tags=43%, list=34%, signal=29%	Tmem102/Dap3/Mapk9/Igf1/Wdr35/Bcl2/Fxn/Mcl1/Atp7a/Bbc3/Opa1/Zfp13/Igf1/Ggct/Naif1/Ccar2/Atp2a1/Bid/Dnm1l/Triap1/Naif1/Ppif/Nptx1/Bcl2/Bcl2l11/Map3k1/Mul1/Mfn2/Hk2/Bcl2l1/Bcl2l11/Psmd10/Triap1/Gsk3b/Aifm2/Bnip3l/Slc25a4/Bcl2/Bcl2l1
BP	GO:0014841	skeletal muscle satellite cell proliferation	10	0.682351	1.62328	0.0159438	0.0838969	0.063159	3260	tags=39%, list=22%, signal=30%	Angpt1/Six5/Kpna1/Cflar/Paxbp1/Jak2/Akirin1
BP	GO:0031112	positive regulation of microtubule polymerization or depolymerization	25	0.521662	1.58501	0.0159596	0.0838969	0.063159	4432	tags=34%, list=30%, signal=24%	Cdk5rap2/Hspa1a/Cdk5rap2/Mecp2/Akap9/Akap9/Akap9/Cdk5rap2/Pde4dip/Pde4dip/Apc/Pde4dip/Map1b/Cdk5rap2/Met/Apc/Ckap5/Togaram1/Hspa1a/Apc/Nin/Cdk5rap2/Slain2/Map1b/Pde4dip/Nin/Pak1/Map1b/Apc/Hspa1b
BP	GO:0031116	positive regulation of microtubule polymerization	25	0.521662	1.58501	0.0159596	0.0838969	0.063159	4432	tags=34%, list=30%, signal=24%	Cdk5rap2/Hspa1a/Cdk5rap2/Mecp2/Akap9/Akap9/Akap9/Cdk5rap2/Pde4dip/Pde4dip/Apc/Pde4dip/Map1b/Cdk5rap2/Met/Apc/Ckap5/Togaram1/Hspa1a/Apc/Nin/Cdk5rap2/Slain2/Map1b/Pde4dip/Nin/Pak1/Map1b/Apc/Hspa1b
BP	GO:0009566	fertilization	55	0.434437	1.56566	0.016007	0.0839929	0.0632313	2369	tags=20%, list=16%, signal=17%	Prdm9/Ovgp1/Spata33/Kmt2c/Ash1l/Prdm9/Ubap2l/Nr2f2/Lhfpl2/Ccdc136/Spa17/Lhfpl2/Cfap69/Spaca6/Slc9b1/Crkl/Ube3a/Kdm5b/Ccdc136/Ube3a/Spata33/Kdm5b/Nectin3/Lhfpl2
BP	GO:0032784	regulation of DNA-templated transcription elongation	41	0.467459	1.58839	0.0160371	0.0840745	0.0632927	4289	tags=28%, list=29%, signal=20%	Ercc6/Chaserr/Ezh2/Zfp326/Ezh2/Ikzf1/Hnrnpu/Recql5/Ell2/Zfp326/Supt6/Ccnt2/Cdk12/Ccar2/Ell/Zmynd11/Hnrnpu/Recql5/Zmynd11/Wdr43/Wdr43/Rnf168/Ccnt2
BP	GO:0034381	plasma lipoprotein particle clearance	14	0.647263	1.6647	0.0162411	0.0850668	0.0640398	1936	tags=32%, list=13%, signal=27%	Lmf1/Lrpap1/Adipoq/Mylip/Pcsk9/Apoe
BP	GO:0060219	camera-type eye photoreceptor cell differentiation	12	0.636557	1.57687	0.0165306	0.085959	0.0647115	1782	tags=33%, list=12%, signal=29%	Crb2/Bbs4/Alms1/Gnat2/Alms1/Slc4a7
BP	GO:0140353	lipid export from cell	22	0.533219	1.56927	0.0164635	0.085959	0.0647115	5317	tags=54%, list=36%, signal=35%	Abcc4/Ptgs2/Mapk9/Runx1/P2ry2/Kdm5b/Kdm5b/Agt/Cry2/Cry2/Mfn2/Tmf1/Acsl4/Runx1/Igfbp3/Tnfrsf11a/Tmf1/P2ry2/C1qtnf1/P2rx7
BP	GO:0090276	regulation of peptide hormone secretion	89	0.381053	1.51234	0.0165253	0.085959	0.0647115	4183	tags=31%, list=29%, signal=22%	Nos1/Pfkfb2/Tcf7l2/Ffar2/Sox4/Lif/Klf7/Lif/Kcnb1/Baiap3/Klf7/Ano1/Sirt4/Trpa1/Ncoa6/Irs1/Stxbp4/Rab8b/Irs1/Arrb1/Eipr1/Slc8b1/Arntl/Madd/Ncoa6/Irs1/Rab8b/Sidt2/Rest/Ptger4/Slc16a1/Ptger4/Nadk/Jak2/Chd7/Oga/Abcg1/Apln/Alox5/Pde3b/Acsl4/Irs2/Tbc1d1/Pask/Klf7/Nlgn2
BP	GO:0060070	canonical Wnt signaling pathway	165	0.33569	1.42594	0.0165115	0.085959	0.0647115	2787	tags=20%, list=19%, signal=17%	Fzd6/Tle1/Wnt6/Tcf7l2/Sox4/Frat1/Usp34/Lgr4/Wnt5a/Dixdc1/Fam53b/Lgr4/G3bp1/Amer1/Ankrd6/Wnt5b/Invs/Lats2/Dixdc1/Notch1/Sox7/Gprc5b/Prdm15/Foxo1/Jade1/Ctnnd1/Tle1/Sox7/Kdm6a/Kpna1/Lrrk1/Grem1/Dvl3/Gnaq/Peg12/Gnaq/Btrc/Draxin/Dab2ip/Apoe/Csnk1e/Amer1/Gli3/Bcl9/Gnaq/Dapk3/Kdm6a/Apc/Wnt9a/Dixdc1/Arntl/Tmem64/Tpbg/Mllt3/Lmbr1l/Dixdc1/Ppp2r3a/Ccar2/Draxin/Caprin2/Otud5/Smad3/Apc/Gli3
BP	GO:0030010	establishment of cell polarity	97	0.380886	1.53129	0.0165698	0.0859898	0.0647347	2970	tags=18%, list=20%, signal=15%	Pard3/Nek3/Crb2/Ripor2/Cdk5rap2/Wnt5a/Cdk5rap2/Misp/Ndc80/Fat1/Igf1r/Ptk2b/Ust/Myo9a/Fat1/Eya1/Kif20b/Crkl/Fez1/Wee1/Cdk5rap2/Arhgef2/Ndc80/Fat1/Shtn1/Map4/Mark2/Kif26b/Kif26b/Amot/Fat1/Map1b/Prkci/Cdk5rap2/Mark2/Sapcd2/Rictor/Pard3/Sdccag8
BP	GO:0001890	placenta development	86	0.382319	1.51136	0.0165903	0.0859898	0.0647347	1474	tags=9%, list=10%, signal=9%	Ptgs2/Lif/E2f7/Lif/Ash1l/Pkd2/Vash1/Socs3/Nr2f2/Gjb3/Bmpr2/Zfat/Pcdh12/Ncoa6/Serpine1/Birc6/Vash2
BP	GO:1901379	regulation of potassium ion transmembrane transport	30	0.490238	1.55559	0.0166589	0.0861604	0.0648631	1896	tags=21%, list=13%, signal=18%	Ank3/Ank3/Ank3/Snx27/Akap7/Crbn/Akap9/Stk39/Akap9/Fhl1/Kcnh2/Ank3/Amigo1/Akap9/Sumo1
BP	GO:0010596	negative regulation of endothelial cell migration	27	0.525233	1.62072	0.0167815	0.0867169	0.065282	1936	tags=26%, list=13%, signal=23%	Itgb1bp1/Dll4/Mecp2/Vash1/Nr2f2/Slit2/Notch1/Slit2/Angpt2/Dab2ip/Map2k5/Apoe
BP	GO:0002687	positive regulation of leukocyte migration	80	0.38861	1.50856	0.0168359	0.0868424	0.0653765	4442	tags=31%, list=30%, signal=22%	Tacr1/Tmem102/Sell/Ripor2/Wnt5a/Cxcl12/Ptafr/Ptprj/Ptk2b/Serpine1/Stk39/Camk1d/Xcl1/Med23/Tnfrsf14/Nckap1l/Adam8/Tlr2/Camk1d/Ptger4/F2rl1/Fadd/Dnm1l/Tlr2/Icam1/Ptger4/Vegfa/Wnk1/Ccr2/Akirin1/Camk1d/Oxsr1/Wnk1/Lgals9/Rarres2/Ano6/Lyve1/Il23a/C5ar1/F7/Swap70/Ptafr/Ccr7/Itga4/Aif1/Adam8/Cmklr1
BP	GO:0060193	positive regulation of lipase activity	21	0.561864	1.62422	0.016884	0.0868945	0.0654157	3185	tags=28%, list=22%, signal=22%	Lmf1/Esr1/Gpr55/Ptafr/Gnaq/Gnaq/Gnaq/Ang/Cd86/Agt/Pla2g5
BP	GO:0046785	microtubule polymerization	57	0.424316	1.55618	0.0168846	0.0868945	0.0654157	4432	tags=31%, list=30%, signal=22%	Cenpj/Cdk5rap2/Tubgcp6/Hspa1a/Cdk5rap2/Mecp2/Prune1/Hdgfl3/Gba2/Cenpj/Akap9/Akap9/Clip3/Akap9/Cdk5rap2/Pde4dip/Pde4dip/Camsap1/Apc/Pde4dip/Map1b/Cdk5rap2/Met/Fbxo5/Apc/Tubgcp6/Sgk1/Ckap5/Togaram1/Cdh5/Hspa1a/Apc/Csnk1d/Camsap1/Tubgcp5/Nin/Cdk5rap2/Slain2/Map1b/Pde4dip/Csnk1d/Nin/Pak1/Map1b/Apc/Hspa1b
BP	GO:0051896	regulation of protein kinase B signaling	89	0.380258	1.50918	0.0169164	0.0869469	0.0654551	4598	tags=31%, list=31%, signal=21%	Angpt1/Mfhas1/Tcf7l2/Ngfr/Itgb1bp1/Cxcl12/Igf1/Igf1r/Ptprj/Pdgfa/Meis3/Cass4/Rara/Gdf15/Myorg/Myorg/Pik3cg/Phlpp1/Osm/Igf1/Adam8/Tpbg/Pdgfa/Met/Rictor/Ppp2ca/Vegfa/Fam110c/Igf1r/Tgfbr1/Mul1/Pik3ca/Myorg/Rapgef1/Phlpp1/Mfhas1/Specc1l/F7/Hbegf/Dlg1/Specc1l/Epha2/Pik3ca/Dlg1/Adam8/Itsn1/Insr
BP	GO:0072698	protein localization to microtubule cytoskeleton	44	0.457948	1.57609	0.0169959	0.087278	0.0657044	5222	tags=44%, list=36%, signal=29%	Bicd1/Bbs4/Ttbk2/Ccdc14/Hook3/Abhd17a/Ttbk2/Hnrnpu/Ttbk2/Kif20b/Pcm1/Cep63/Stil/Map1a/4933427D14Rik/Ccdc14/Apc/Map1a/Mark4/Hook3/Stil/Pcm1/Apc/4933427D14Rik/Golgb1/Hook3/Stil/Hnrnpu/Pcm1/Apc/Hook3/Cep72/Abhd17b/Csnk1d/Nin/Pcm1/Cep63/Csnk1d/Fam83d/Nin/Cep63/Champ1/Apc/Gsk3b/Pcm1/Cep192/Map1a/Cep131/Cep350/Golgb1/Cep131/Cep192/Map1a/Map1a/Kif20b
BP	GO:1903131	mononuclear cell differentiation	245	0.302842	1.34388	0.017071	0.0875856	0.065936	3768	tags=25%, list=26%, signal=19%	Rora/Hdac9/Foxp1/Cdk6/Il2ra/Sox4/Tnfsf13b/Batf2/Zbtb7a/Pik3r1/Sos1/Ezh2/Dll4/Runx1/Nfkbiz/Sos2/Sos1/Tsc1/Ezh2/Sos1/Ptprj/Gpr183/Ikzf1/Pcid2/Bcl2/Ptk2b/Tsc1/Plcl2/Zbtb7a/Lgals8/Mertk/Rara/Sash3/Gmpr2/Gpr183/Cd83/Ly9/Tlr9/Plcl2/Gpr89/Atp7a/Batf/Entpd7/Syvn1/Itpkb/Entpd7/Stat5a/Sh3rf1/Sos1/Il15ra/Gimap1/Sos2/Btk/Gli3/Armc5/Pir/Slamf8/Nckap1l/Syk/Zc3h12a/Gon4l/Cdk6/Apc/Ifi207/Zfp35/Adam8/Med1/Lmbr1l/…
BP	GO:0071887	leukocyte apoptotic process	61	0.404117	1.49603	0.0171531	0.0879286	0.0661942	3355	tags=24%, list=23%, signal=19%	Foxp1/Serpinb9/Il2ra/Cd274/Gimap8/Wnt5a/Cxcl12/Hsh2d/Pdcd7/Mertk/Crkl/Serpinb9/Bbc3/Itpkb/Stat5a/Rapgef2/Gli3/Adam8/Lmbr1l/Gli3/Fadd/St6gal1/Foxp1/Cd44/Bcl2l11/Lmbr1l
BP	GO:0003351	epithelial cilium movement involved in extracellular fluid movement	13	0.636851	1.59853	0.0171977	0.0880764	0.0663055	839	tags=31%, list=6%, signal=29%	Stk36/Ccdc39/Dnaaf2/Katnip/Invs
BP	GO:0051347	positive regulation of transferase activity	265	0.304344	1.35347	0.0173346	0.088623	0.0667169	3198	tags=20%, list=22%, signal=16%	Angpt1/Map3k13/Pfkfb2/Akap13/Nedd9/Dgkz/Ddr2/Ezh2/Wnt5a/Itgb1bp1/Gins3/Tlr1/Pkd2/Camkk1/Pxn/Igf1/Dcun1d5/Map3k13/Dlg3/Ezh2/Lrp8/Trib2/Adipoq/Igf1r/Ikbkg/Irs1/Ptk2b/Pdgfa/Gprc5b/Lmtk2/Fgd4/Map3k11/Ccdc88a/Cass4/Ppp1r9a/Kif14/Mertk/Cd300a/Grem1/Irs1/Epm2aip1/Tlr9/Dvl3/Acsl1/Dtx3l/Pik3cg/Tlr1/Tlr1/Ephb4/Cacul1/Btrc/Dab2ip/Mre11a/Map2k5/Naf1/Rapgef2/Fgd2/Dcun1d3/Rad50/Stil/Igf1/Adam9/Ccdc88a/Ang/Syk/…
BP	GO:0098773	skin epidermis development	58	0.423653	1.56417	0.0173561	0.0886387	0.0667288	3558	tags=29%, list=24%, signal=22%	Fzd6/Ptgs2/Ngfr/Trps1/Lgr4/Sos1/Wnt5a/Runx1/Lgr4/Sos1/Sos1/Bcl2/Pdgfa/Notch1/Acvr1b/Atp7a/Mfsd12/Ldb2/Sos1/Mysm1/Gnas/Apc/Cd109/Trps1/Pdgfa/Apc/Norad/Runx3/Gli2/Fzd6/Mysm1/Bcl2/Intu/Nf1/Apc/Notch1
BP	GO:0051258	protein polymerization	164	0.341359	1.44767	0.0173684	0.0886387	0.0667288	4432	tags=27%, list=30%, signal=20%	Cenpj/Bbs4/Cdk5rap2/Capza1/Ssh2/Tubgcp6/Rnf135/Hspa1a/Cyfip2/Cdk5rap2/Fmn1/Mecp2/Prune1/Slit2/Trim32/Fchsd1/Hdgfl3/Gba2/Ssh2/Ptk2b/Cenpj/Akap9/Gas7/Slit2/Pfn2/Akap9/Clip3/Dmtn/Ppp1r9a/Scin/Gm14137/Akap9/Cdk5rap2/Baiap2/Pde4dip/Pde4dip/Nckap1l/Abitram/Camsap1/Apc/Mief2/Ssh2/Pde4dip/Mlst8/Tlr2/Mphosph8/Map1b/Ppp1r9a/Cdk5rap2/Fchsd2/Met/Nck1/Fbxo5/Apc/Rictor/Dnm1l/Tubgcp6/Tlr2/Icam1/Sgk1/Nckap1/Spir…
BP	GO:0006006	glucose metabolic process	107	0.364289	1.48014	0.0175173	0.0892408	0.0671821	1562	tags=10%, list=11%, signal=9%	Pfkfb2/Rora/Tcf7l2/Pfkp/Dcxr/Pik3r1/Ppp1r3b/Gdpgp1/Hectd4/Igf1/Gfpt1/Adipoq/Hectd4/Irs1/Apod/Foxo1/Slc35b4/Irs1/Epm2aip1
BP	GO:0061180	mammary gland epithelium development	41	0.464449	1.57816	0.0175439	0.0892975	0.0672247	2392	tags=18%, list=16%, signal=15%	Brca2/Esr1/Tbx3/Lbh/Wnt5a/Slit2/Tbx3/Brca2/Slit2/Slc12a2/Btrc/Kdm5b/Stat5a/Kdm5b/Med1
BP	GO:0006368	transcription elongation by RNA polymerase II promoter	43	0.459303	1.57112	0.0175692	0.0893473	0.0672623	4289	tags=24%, list=29%, signal=17%	Ercc6/Chaserr/Ezh2/Ezh2/Ikzf1/Pcid2/Hnrnpu/Recql5/Ell2/Supt6/Ccnt2/Cdk12/Ell/Zmynd11/Hnrnpu/Recql5/Zmynd11/Wdr43/Wdr43/Rnf168/Ccnt2
BP	GO:0042551	neuron maturation	24	0.547274	1.63477	0.0176728	0.0895587	0.0674214	2190	tags=31%, list=15%, signal=26%	Map3k13/Ank3/Ank3/Ank3/Kcnb1/Mecp2/Map3k13/Bcl2/Irx5/Farp2/Ank3/Farp2/Ntn4/Gnaq/Gnaq/Opa1/Gnaq
BP	GO:0048846	axon extension involved in axon guidance	24	0.547051	1.63411	0.0176728	0.0895587	0.0674214	3086	tags=25%, list=21%, signal=20%	Plxna4/Wnt5a/Cxcl12/Slit2/Bmpr2/Slit2/Sema3g/Sema3a/Sema6c/Sema3d/Plxna4/Vegfa/Sema6b
BP	GO:1902284	neuron projection extension involved in neuron projection guidance	24	0.547051	1.63411	0.0176728	0.0895587	0.0674214	3086	tags=25%, list=21%, signal=20%	Plxna4/Wnt5a/Cxcl12/Slit2/Bmpr2/Slit2/Sema3g/Sema3a/Sema6c/Sema3d/Plxna4/Vegfa/Sema6b
BP	GO:0042129	regulation of T cell proliferation	83	0.378874	1.49139	0.0176647	0.0895587	0.0674214	3247	tags=26%, list=22%, signal=20%	Zc3h12d/Il2ra/Ripor2/Cd274/Tnfsf13b/Sos1/Glmn/Sos2/Sos1/Igf1/Sos1/Il12rb2/Il20rb/Sash3/Xcl1/Cblb/Stat5a/Sh3rf1/Sos1/Znhit1/Mad1l1/Sos2/Igf1/Tnfrsf14/Nckap1l/Syk/Sh3rf1/Sh3rf1/Cd86/Stat5b/Nck1/Lrrc32/Peli1/Fadd/Jak2/Ccr2/Sash3/Cd44
BP	GO:0060444	branching involved in mammary gland duct morphogenesis	17	0.581739	1.57355	0.0176893	0.0895637	0.0674251	2392	tags=24%, list=16%, signal=20%	Esr1/Tbx3/Wnt5a/Tbx3/Slc12a2/Btrc/Kdm5b/Kdm5b/Med1
BP	GO:0050821	protein stabilization	116	0.359442	1.46797	0.0177419	0.0897512	0.0675663	3745	tags=21%, list=26%, signal=16%	Sox4/Hspa1a/Morc3/Pik3r1/Wdr81/Trim44/Per3/Igf1/Tsc1/Stxbp4/Pfn2/Tsc1/Ctnnd1/Atf7ip/Swsap1/Wiz/Atf7ip/Dvl3/Apbb2/Gnaq/Syvn1/Gnaq/Sumo1/Aak1/Chp1/Igf1/Sec16a/Gnaq/Sec16a/Gtpbp4/Ncor1/Smad3/Mtmr9/Nckap1/Apbb2/Stxbp1/Ep300/Hspa1a/Usp7/Wdr81/Mul1/Mtrr/Aak1/Ep300/Tbl1x/Smad7/Aak1
BP	GO:0051259	protein complex oligomerization	108	0.37074	1.50515	0.0178195	0.0899859	0.067743	3582	tags=23%, list=24%, signal=17%	Kcnc3/Kctd9/Ripor2/Rnf135/Kctd6/Kcnb1/Scara5/Pkd2/Znhit6/Trpa1/Kctd11/Atl3/Kcna5/Card9/Bbc3/Tk1/Opa1/Chp1/Polq/Gls/Lrrc8a/Zc3h12a/Pkd2/Wdcp/Zfp777/Wdcp/Als2/Steap4/Mat2a/Twnk/Zfp777/Dnm1l/Cep57/Hgsnat/Lrrc8a/Ssbp1/Trp53bp1/Appl2/Lrrc8c/Zfp777/Crtc1/Kctd13/Atl1
BP	GO:0006338	chromatin remodeling	137	0.347224	1.44394	0.0178195	0.0899859	0.067743	3459	tags=15%, list=24%, signal=12%	Ttc39aos1/H2bc9/Arid1b/Men1/Spty2d1/Shprh/Cenpp/Zbtb7a/Jarid2/Ttf1/Xlr/Tti1/Zbtb7a/Kdm6a/Baz1b/Kdm5a/Brd3/Kdm5b/Ino80/Znhit1/Mysm1/H2bc21/Bptf/Tada2a/Supt6/Kdm4c/Kdm5b/Kdm6a/Kdm4c/Mllt3/Chd6/Ptma/Chd1/Ino80/Kdm5a/Mcm3ap/Srcap/Chd2/Rere/Smarca5/Mysm1/Pbrm1/Tspyl2/Morc2a/Smarcad1/Chd7/Atrx
BP	GO:0035272	exocrine system development	24	0.546232	1.63166	0.0178951	0.0902889	0.0679711	2741	tags=27%, list=19%, signal=22%	Nfib/Clcn2/Igf1/Igf1r/Pdgfa/Ctnnd1/Igsf3/Ntn4/Igsf3/Igf1/Sema3a/Pdgfa/Plxna1/Met
BP	GO:0045724	positive regulation of cilium assembly	21	0.558512	1.61453	0.0180021	0.0907494	0.0683177	2546	tags=33%, list=17%, signal=27%	Cenpj/Bbs4/Ttbk2/Cenpj/Ttbk2/Ccdc88a/Ttbk2/Ccdc88a/Cep135/Ccp110/Entr1/Ccdc88a/Dzip1/Mark4
BP	GO:0043537	negative regulation of blood vessel endothelial cell migration	18	0.556957	1.52815	0.0180601	0.0909624	0.0684781	1936	tags=28%, list=13%, signal=24%	Itgb1bp1/Dll4/Mecp2/Vash1/Notch1/Angpt2/Map2k5/Apoe
BP	GO:0006397	mRNA processing	311	0.294247	1.32816	0.0182394	0.0917855	0.0690977	6829	tags=41%, list=47%, signal=23%	Xrn2/Mettl14/Pdcd11/Akap8l/Zbtb7a/Rbm26/Snip1/Mfap1b/Pan3/Zfp326/Tut1/Bud13/Thoc2/Virma/Celf4/Fastkd5/Scaf11/Zbtb7a/Mbnl1/Ythdc1/Cnot6l/Rprd1a/Hnrnpu/Rnasel/Rbm26/Rnmt/Tia1/Sfpq/Usp49/Rprd1b/Lsm11/Usp49/Setx/Alkbh5/Syncrip/Pan3/U2af2/Txnl4a/Pan3/Virma/Zfp326/Srrm1/Virma/Pde12/Tent4a/Paxbp1/Supt6/Htatsf1/Rngtt/Zfp64/Rbmx/Cdk12/Srsf3/Ccar2/Ubl5/Setx/Rbm20/Nup98/Rest/Pcf11/Zfp36l1/Cpsf2/Gcfc2/Snrpn/…
BP	GO:0009064	glutamine family amino acid metabolic process	27	0.520619	1.60648	0.018317	0.0920957	0.0693313	4000	tags=35%, list=27%, signal=25%	Nos1/Asrgl1/Ppat/Mecp2/Gfpt1/Sirt4/Aldh5a1/Gls/Apc/Apc/Ctps2/Apc/Slc7a7/Cln3/Pycrl/Gls
BP	GO:0051281	positive regulation of release of sequestered calcium ion into cytosol	15	-0.566534	-1.69422	0.0184011	0.0924379	0.0695888	974	tags=22%, list=7%, signal=20%	Cxcr3/Jph2/Akap6/Jph2/F2rl3
BP	GO:0060998	regulation of dendritic spine development	47	0.445935	1.55373	0.018458	0.0926433	0.0697435	3750	tags=28%, list=26%, signal=21%	Itpka/Ngfr/Cdkl5/Mecp2/Lrp8/Asap1/Ppp1r9a/Shank3/Tanc2/Ube3a/Opa1/Apoe/Baiap2/Ube3a/Stau2/Ppp1r9a/Stau2/Caprin2/Lrp8/Dnm1l/Stau2/Crebbp/Llph/Pbrm1/Ube3a/Mfn2/Dlg5/Dhx36/Fmr1
BP	GO:0033628	regulation of cell adhesion mediated by integrin	23	0.535371	1.59085	0.018562	0.0928582	0.0699053	2470	tags=22%, list=17%, signal=18%	Lif/Lif/Itgb1bp1/Serpine1/Muc1/Crkl/Adam9/Nckap1l/Ift74/Syk/Foxc2
BP	GO:0072028	nephron morphogenesis	35	0.476937	1.55464	0.0185652	0.0928582	0.0699053	3342	tags=34%, list=23%, signal=27%	Wnt6/Lif/Lif/Lgr4/Fmn1/Lgr4/Timeless/Bcl2/Gdnf/Grem1/Eya1/Gli3/Dchs1/Kif26b/Kif26b/Gli3/Hs2st1/Agt/Timeless/Vegfa/Cd44/Bcl2/Osr1
BP	GO:0072088	nephron epithelium morphogenesis	35	0.476937	1.55464	0.0185652	0.0928582	0.0699053	3342	tags=34%, list=23%, signal=27%	Wnt6/Lif/Lif/Lgr4/Fmn1/Lgr4/Timeless/Bcl2/Gdnf/Grem1/Eya1/Gli3/Dchs1/Kif26b/Kif26b/Gli3/Hs2st1/Agt/Timeless/Vegfa/Cd44/Bcl2/Osr1
BP	GO:0048754	branching morphogenesis of an epithelial tube	99	0.376487	1.51449	0.0185328	0.0928582	0.0699053	2097	tags=15%, list=14%, signal=13%	Angpt1/Esr1/Wnt6/Tbx3/Lgr4/Wnt5a/Dll4/Cxcl12/Lgr4/Pxn/Igf1/Slit2/Tbx3/Timeless/Bcl2/Gdnf/Notch1/Slit2/Grem1/Eya1/Rdh10/Slc12a2/Btrc/Kdm5b/Tmtc3/Gli3/Igf1/Dchs1
BP	GO:0071675	regulation of mononuclear cell migration	63	0.413887	1.54208	0.0186505	0.0931234	0.0701049	4442	tags=34%, list=30%, signal=24%	Tmem102/Ripor2/Wnt5a/Cxcl12/Slit2/Ptprj/Ptk2b/Serpine1/Stk39/Slit2/Apod/Grem1/Xcl1/Cd200r1/Crkl/Med23/Tnfrsf14/Slamf8/Slc8b1/Adam8/Fadd/Wnk1/Ccr2/Akirin1/Oxsr1/Wnk1/Lgals9/Stk10/Rarres2/Ano6/C5ar1/Ecm1/Ccr7/Itga4/Aif1/Adam8/Cmklr1
BP	GO:0045669	positive regulation of osteoblast differentiation	35	0.476644	1.55369	0.0187823	0.093665	0.0705126	4379	tags=44%, list=30%, signal=31%	Men1/Tent5a/Ddr2/Lrp3/Igf1/Bmpr2/Smad1/Fam20c/Fam20c/Gli3/Igf1/Suco/Gnas/Ccn4/Fbxo5/Gli3/Ptger4/Ptger4/Vegfa/Runx2/Sox11/Tmem119/Suco/Zhx3/Acvr1/Acvr2a/Cebpa/Runx2/Zhx3/Ifi204
BP	GO:0006638	neutral lipid metabolic process	60	0.41557	1.53473	0.0188281	0.093665	0.0705126	2822	tags=21%, list=19%, signal=17%	Lmf1/Esr1/Tcf7l2/Dgkz/Dgke/Mecp2/Lpin3/Lipe/Mfsd2a/Gpat3/Lpin2/Pcsk9/Acsl1/Pik3cg/Apoe/Ang/Lpl/Slc22a4/Plaat3/Gpat3/Pank2
BP	GO:0006639	acylglycerol metabolic process	60	0.41557	1.53473	0.0188281	0.093665	0.0705126	2822	tags=21%, list=19%, signal=17%	Lmf1/Esr1/Tcf7l2/Dgkz/Dgke/Mecp2/Lpin3/Lipe/Mfsd2a/Gpat3/Lpin2/Pcsk9/Acsl1/Pik3cg/Apoe/Ang/Lpl/Slc22a4/Plaat3/Gpat3/Pank2
BP	GO:0030003	cellular cation homeostasis	258	0.3006	1.33499	0.0187934	0.093665	0.0705126	3232	tags=20%, list=22%, signal=16%	Tacr1/Nos1/Esr1/Slc25a27/Kcnk3/Ptgir/Tmem38b/Micu3/Gpr55/Ric3/Lpar6/Cacna1c/Mon1a/Atp6v0a2/Wnt5a/Gnat2/Scara5/Pkd2/Atp6v1a/Slc9a4/Thada/Ptgfr/Dmxl1/Trpa1/Bcl2/Ptk2b/Aplp2/Pde4d/Slc25a27/Fxn/Gpr65/Cacna2d1/Stim2/Ibtk/Xcl1/Slc9b1/Gpr89/Kcna5/Atp7a/P2ry2/Pik3cg/Slc4a7/Steap2/Bbc3/Slc6a9/Slc12a2/Atp1a3/Ube3a/Ccr10/Apoe/Gpr35/Slc30a7/Ube3a/Chp1/Gp1bb/Dmxl1/Mon1a/Slamf8/Slc8b1/Tm9sf4/Asph/Tmem64/Pkd2/A…
BP	GO:0034754	cellular hormone metabolic process	28	0.510387	1.59315	0.018892	0.0936844	0.0705272	6239	tags=58%, list=43%, signal=34%	Esr1/Clcn2/Chst10/Rdh10/Dhrs9/Hsd11b1/Chst10/Med1/Stat5b/Comt/Rest/Tiparp/Dhrs3/Ugt1a7c/Ece1/Ugt1a1/Plekha1/Med1/Stat5b/Dab2/Il4i1b/Il4i1b/Ugt1a7c/Med1/Rdh11
BP	GO:0007098	centrosome cycle	98	0.374016	1.50295	0.0188927	0.0936844	0.0705272	3641	tags=25%, list=25%, signal=19%	Brca2/Cenpj/Cep295/Bbs4/Cdk5rap2/Alms1/Cdk5rap2/Ndc80/Brca2/Cenpj/Cep295/Cep295/Alms1/Rttn/Poc1b/Cep152/Pcm1/Cdk5rap2/Cep63/Stil/Gen1/Ndc80/4933427D14Rik/Cep135/Ccp110/Bnip2/Mark4/Cdk5rap2/Rock2/Stil/Pcm1/4933427D14Rik/Uvrag/Slc16a1/Sdccag8/Stil/Haus6/Cep152/Kif3a/Ckap5/Cep152/Xrcc2/Pcm1/Spice1/Cep72/Wdr62/Cep295/Uvrag
BP	GO:0030072	peptide hormone secretion	112	0.350064	1.42437	0.0188685	0.0936844	0.0705272	3728	tags=25%, list=25%, signal=19%	Nos1/Pfkfb2/Tcf7l2/Ffar2/Sox4/Lif/Klf7/Lif/Cacna1c/Smad2/Kcnb1/Baiap3/Klf7/Ano1/Sirt4/Trpa1/Ncoa6/Irs1/Stxbp4/Rab8b/Irs1/Arrb1/Eipr1/Slc8b1/Arntl/Madd/Ncoa6/Irs1/Rab8b/Sidt2/Rest/Smpd3/Ptger4/Agt/Ccdc186/Slc16a1/Ptger4/Nadk/Jak2/Rbm4/Chd7/Oga/Cpe/Myo5a/Abcg1/Apln/Alox5/Pde3b
BP	GO:0032956	regulation of actin cytoskeleton organization	204	0.312713	1.35929	0.0189261	0.093752	0.0705781	3014	tags=18%, list=21%, signal=15%	Tacr1/Wasf3/Akap13/Bbs4/Capza1/Ssh2/Alms1/Cyfip2/Pik3r1/Rhobtb2/Ccn2/Taok1/Itgb1bp1/Dixdc1/Fmn1/Pxn/Plekhh2/Tsc1/Slit2/Fchsd1/Sorbs3/Gba2/Dixdc1/Ssh2/Ptk2b/Slit2/Pfn2/Tsc1/Dmtn/Ccdc88a/Ppp1r9a/Gpr65/Alms1/Scin/Shank3/Abi2/Taok2/Gm14137/Cd2ap/Ccn2/Baiap2/Whamm/Ccdc88a/Trim27/Rapgef3/Rhobtb2/Nckap1l/Abitram/Dapk3/Stau2/Dixdc1/Wasf1/Ccdc88a/Ssh2/Dixdc1/Mlst8/Tlr2/Cd2ap/Mphosph8/Ppp1r9a/Stau2/Rock2/S…
BP	GO:0051932	synaptic transmission, GABAergic	21	0.556228	1.60793	0.0191202	0.0943573	0.0710338	3600	tags=35%, list=25%, signal=26%	Tacr1/Plcl1/Ezh2/Baiap3/Ezh2/Plcl2/Plcl2/Tpbg/Bdnf/Usp46/Stxbp1/Nf1/Clcn3/Cln3
BP	GO:0006978	DNA damage response, signal transduction by p53 class mediator resulting in transcription of p21 class mediator	11	0.651183	1.59164	0.0191113	0.0943573	0.0710338	1330	tags=18%, list=9%, signal=17%	Brca2/Hipk2/Brca2/Muc1
BP	GO:0042772	DNA damage response, signal transduction resulting in transcription	11	0.651183	1.59164	0.0191113	0.0943573	0.0710338	1330	tags=18%, list=9%, signal=17%	Brca2/Hipk2/Brca2/Muc1
BP	GO:0098742	cell-cell adhesion via plasma-membrane adhesion molecules	67	0.410998	1.54975	0.0191265	0.0943573	0.0710338	2850	tags=22%, list=19%, signal=18%	Flrt3/Crb2/Sell/Ccdc141/Celsr3/Tenm3/Mbp/Pcdh12/Adipoq/Tenm3/Nectin4/Arvcf/Taok2/Amigo1/Map2k5/Pcdh1/Dchs1/Lrfn3/Milr1/Mbp/Nectin3/Nexn/Tenm4/Amigo2/Nectin1/Sparcl1
BP	GO:0007179	transforming growth factor beta receptor signaling pathway	109	0.353404	1.43743	0.0192949	0.0951071	0.0715983	4987	tags=29%, list=34%, signal=19%	Men1/Skil/Zfp451/Hipk2/Fut8/Zbtb7a/Smad2/Trim33/Pxn/Zfyve9/Ing2/Rasl11b/Lats2/Gdnf/Smad1/Zbtb7a/Fos/Dusp22/Dcp1a/Zfp451/Skil/Adam9/Mtmr4/Trim33/Nrros/Cd109/Smad3/Lrrc32/Lemd3/Dand5/Htra3/Crebbp/Zeb2/Appl2/Ep300/Tgfbr1/Map3k1/Cdh5/Itga3/Ep300/Acvr1/Smad7/Tsku/Rnf111/Zeb2/Spred2/Zmiz1/Fbn1/Lrrc32/Lats2/Skil/Usp9x/Bcl9l/Snw1/Spred3/Adam17/Lats1/Peg10/Tsku/Got1/Ing2/Fut8/Lats1/Peg10/Rnf111
BP	GO:0007188	adenylate cyclase-modulating G protein-coupled receptor signaling pathway	54	0.426614	1.53006	0.0193622	0.0953571	0.0717865	3398	tags=33%, list=23%, signal=25%	Nos1/Akap13/Ptgir/Adgrl4/Gnat2/Pde4a/Ptgfr/Calcrl/Gpr65/Lpar2/Gnaq/Gnaq/Rapgef2/Gpr161/Gnaq/Gnas/Rgs2/Pde4b/Arrdc3/Adm2/Ptger4/Adora2b/Ptger4/Adcy6/Gna11/Adcy7/Pthlh/Mrap
BP	GO:0045143	homologous chromosome segregation	27	0.518928	1.60127	0.0194138	0.09553	0.0719167	1960	tags=19%, list=13%, signal=16%	Brca2/Prdm9/Prdm9/Mlh3/Ago4/Brca2/Brip1/Ccne2/Mlh3/Mre11a/Cep63
BP	GO:1902855	regulation of non-motile cilium assembly	10	0.673543	1.60233	0.0195401	0.0959058	0.0721996	2303	tags=33%, list=16%, signal=28%	Cenpj/Bbs4/Ttbk2/Cenpj/Ttbk2/Ttbk2/Map4/Cep135
BP	GO:0070542	response to fatty acid	17	0.577029	1.56081	0.0195391	0.0959058	0.0721996	3351	tags=34%, list=23%, signal=27%	Foxp1/Ffar2/Irs1/Foxo1/Irs1/Zc3h12a/Lpl/Irs1/Tlr2/Tlr2/Foxp1/Ppp5c
BP	GO:1901615	organic hydroxy compound metabolic process	183	0.317353	1.36396	0.0195326	0.0959058	0.0721996	4824	tags=31%, list=33%, signal=21%	Lmf1/Pfkfb2/Clcn2/Itpka/Cyb5r3/Acaa1a/Slc5a5/Nus1/Wnt5a/Ptafr/Arv1/Mecp2/Nus1/Sec14l2/Lipe/Cyb5r1/Itpkc/Gba2/Arv1/Bcl2/Dhdds/Ptk2b/Aplp2/Haghl/Ippk/Erlin1/Sncaip/Dhfr/Pcsk9/Atp7a/Rdh10/Itpkb/Mfsd12/Apoe/Rapgef2/Npr1/Slc5a3/Slc37a2/Synj2/Med1/Bpnt2/Stard4/Synj2/Comt/Rest/Pank2/Dhcr7/Slc5a3/Ldlrap1/Apobr/Ly6e/Pgp/Zeb2/Plek/Bcl2/Sptlc2/Coq2/Gba/Nus1/Myo5a/Abcg1/Mrs2/Inpp1/Ugt1a5/Tsku/Nus1/Synj1/Cebp…
BP	GO:0000281	mitotic cytokinesis	47	0.441601	1.53862	0.0197533	0.096788	0.0728637	1783	tags=12%, list=12%, signal=10%	Myh10/Ank3/Zfyve26/Bbs4/Cit/Ank3/Ank3/Mitd1/Zfyve26/Anln/Ank3/Kif20b/Snx18
BP	GO:0019216	regulation of lipid metabolic process	178	0.3237	1.38761	0.0197444	0.096788	0.0728637	2916	tags=19%, list=20%, signal=15%	Lmf1/Esr1/Rora/Clcn2/Tcf7l2/Ptgs2/Bbs4/Zfp69/Dgkz/Mapk9/Arv1/Sec14l2/Igf1/Mfsd2a/Sirt4/Adgrf5/Adipoq/Igf1r/Adgrf5/Arv1/Ankrd26/Irs1/Ptk2b/Pdgfa/Apod/Opa3/Pip4k2a/Erlin1/Irs1/Rdh10/Pik3cg/Dab2ip/Stat5a/Apoe/Rnf213/Chp1/Armc5/Igf1/Ankrd26/Abcd1/Mtmr4/Nr1d2/Wdtc1/Irs1/Pdgfa/Ncor1/Stard4/Stat5b/Rest/Smpd3/Mtmr9/Pank2/Agt/Dhcr7
BP	GO:0070302	regulation of stress-activated protein kinase signaling cascade	116	0.356817	1.45725	0.0198536	0.0971144	0.0731094	2597	tags=17%, list=18%, signal=14%	Mfhas1/Men1/Hipk2/Ccn2/Wnt5a/Taok1/Mapk9/Dixdc1/Ankrd6/Naip5/Fktn/Igf1r/Dixdc1/Ptk2b/Rb1cc1/Fktn/Stk39/Foxo1/Fgd4/Map3k11/Mecom/Taok2/Tlr3/Dusp22/Card9/Phlpp1/Dab2ip/Mturn/Ccn2/Sh3rf1/Mdfic/Zc3h12a/Mturn/Dixdc1/Rb1cc1/Dusp3/Dixdc1/Sh3rf1/Sh3rf1/Ncor1
BP	GO:0008585	female gonad development	53	0.438389	1.56718	0.0199406	0.0973601	0.0732944	4933	tags=45%, list=34%, signal=30%	Angpt1/Brca2/Esr1/Nr5a1/Pcyt1b/Runx1/Nr2f2/Brca2/Bcl2/Serpine1/Taf4/Arrb1/Nrip1/Ube3a/Stat5a/Ube3a/Pcyt1b/Kmt2b/Stat5b/Ptger4/Agt/Ptger4/Vegfa/Bcl2/Ube3a/Mfn2/Tiparp/Nrip1/Runx1/Bcl2l1/Adamts1/Arid5b/Foxo3/Zfx/Fancf/Insr/Nrip1/Plekha1/Bcl2/Fgf7/Bcl2l1
BP	GO:0042445	hormone metabolic process	57	0.418519	1.53492	0.0199544	0.0973601	0.0732944	3083	tags=24%, list=21%, signal=19%	Esr1/Clcn2/Nr5a1/Tcf7l2/Chst10/Slc5a5/Igf1/Disp1/Igf1r/Rdh10/Dhrs9/Hsd11b1/Igf1/Chst10/Med1/Ghr/Stat5b/Comt/Rest/Agt/Dhcr7/Disp1
BP	GO:0048841	regulation of axon extension involved in axon guidance	21	0.553859	1.60108	0.0200147	0.0973993	0.0733239	3086	tags=26%, list=21%, signal=21%	Plxna4/Wnt5a/Cxcl12/Bmpr2/Sema3g/Sema3a/Sema6c/Sema3d/Plxna4/Vegfa/Sema6b
BP	GO:1902253	regulation of intrinsic apoptotic signaling pathway by p53 class mediator	21	0.553055	1.59875	0.0200147	0.0973993	0.0733239	3247	tags=24%, list=22%, signal=18%	Ankrd2/Atad5/Muc1/Mdm2/Cep63/Atad5/Mdm4/Triap1/Cd44
BP	GO:0071526	semaphorin-plexin signaling pathway	29	0.503213	1.58314	0.0201143	0.0973993	0.0733239	5612	tags=49%, list=38%, signal=31%	Plxna4/Plxna2/Plxnc1/Gdnf/Farp2/Ncam1/Farp2/Plxna2/Sema3g/Sema3a/Sema6c/Sema3d/Plxna1/Met/Plxna4/Sema6b/Sema3a/Plxna4/Nrp2/Sema4a/Ece1/Ncam1/Nrp2/Nrp1/Sema3a/Plxna1/Sema6d/Sema3e/Sema7a/Plxnd1
BP	GO:1902018	negative regulation of cilium assembly	13	0.629301	1.57958	0.0200839	0.0973993	0.0733239	2924	tags=37%, list=20%, signal=30%	Kif24/Kif24/Kif24/Odf2l/Mphosph9/Mphosph9/Map4/Ccp110/Tchp/Cep97
BP	GO:0032196	transposition	13	0.629177	1.57927	0.0200839	0.0973993	0.0733239	1615	tags=21%, list=11%, signal=18%	Zfp759/Zfp595/Zfp738/Apobec3/Apobec3/Zfp748
BP	GO:0071875	adrenergic receptor signaling pathway	13	0.628439	1.57741	0.0200839	0.0973993	0.0733239	2550	tags=36%, list=17%, signal=30%	Nos1/Akap13/Pde4d/Rapgef2/Gnas/Rgs2/Pde4b/Arrdc3
BP	GO:0010935	regulation of macrophage cytokine production	13	0.628197	1.57681	0.0200839	0.0973993	0.0733239	1172	tags=20%, list=8%, signal=18%	Spon2/Irak3/Wnt5a/Gprc5b
BP	GO:0071470	cellular response to osmotic stress	17	0.576102	1.5583	0.0202328	0.0978392	0.0736551	4974	tags=46%, list=34%, signal=31%	Ptgs2/Pkd2/Lrrc8e/Stk39/Lrrc8e/Rcsd1/Lrrc8e/Pkd2/Zfp36l1/Mylk/Lrrc8c/Oxsr1/Cln3/Lrrc8d/Lrrc8d/Mylk/Lrrc8c/Mylk
BP	GO:0042886	amide transport	134	0.338315	1.40233	0.0202391	0.0978392	0.0736551	3728	tags=25%, list=25%, signal=19%	Nos1/Pfkfb2/Tcf7l2/Ffar2/Sox4/Slc14a1/Lif/Klf7/Lif/Cacna1c/Slc5a6/Smad2/Kcnb1/Baiap3/Klf7/Ano1/Sirt4/Trpa1/Disp1/Ncoa6/Irs1/Stxbp4/Rab8b/Irs1/Arrb1/Slc35f5/Eipr1/Slc8b1/Slc14a1/Arntl/Madd/Ncoa6/Irs1/Rab8b/Sidt2/Rest/Smpd3/Ptger4/Abcg2/Agt/Ccdc186/Slc16a1/Ptger4/Disp1/Nadk/Jak2/Rbm4/Slc19a1/Chd7/Oga/Cpe/Myo5a/Abcg1/Apln/Alox5/Pde3b
BP	GO:0006541	glutamine metabolic process	11	0.649292	1.58702	0.0202837	0.097973	0.0737558	2880	tags=35%, list=20%, signal=28%	Ppat/Mecp2/Gfpt1/Sirt4/Gls/Ctps2
BP	GO:2000401	regulation of lymphocyte migration	35	0.473342	1.54292	0.0203023	0.0979806	0.0737615	3577	tags=33%, list=24%, signal=25%	Tmem102/Ripor2/Wnt5a/Cxcl12/Ptk2b/Stk39/Apod/Xcl1/Cd200r1/Crkl/Med23/Tnfrsf14/Slc8b1/Adam8/Fadd/Wnk1/Ccr2/Oxsr1/Wnk1/Lgals9/Stk10
BP	GO:0000910	cytokinesis	102	0.364375	1.47033	0.0204671	0.0986937	0.0742983	2368	tags=11%, list=16%, signal=10%	Brca2/Myh10/Ank3/Zfyve26/Bbs4/Cit/E2f7/Ank3/Ank3/Cdc14a/Igf1r/Brca2/Mitd1/Zfyve26/Birc6/Kif14/Anln/Ank3/Kif20b/Snx18/Ahctf1/Chmp3/Chmp7/Apc/Ccp110/Entr1
BP	GO:1901888	regulation of cell junction assembly	104	0.366066	1.4815	0.0204932	0.0987369	0.0743309	3035	tags=19%, list=21%, signal=15%	Flrt3/Macf1/Macf1/Macf1/Pik3r1/Wnt5a/Itgb1bp1/Fmn1/Tsc1/Ptprj/Epb41l5/Epb41l5/Apod/Tsc1/Dmtn/Ppp1r9a/Prkch/Grem1/Dusp22/Nphp1/Amigo1/Rapgef2/Lhfpl4/Lrfn3/Dapk3/Stau2/Tpbg/Dusp3/Tlr2/Bdnf/Ppp1r9a/Stau2/Rock2/Smad3/Amigo2/Macf1/Nectin1/Agt/Tjp1/Tlr2/Vegfa
BP	GO:0006486	protein glycosylation	93	0.376471	1.49978	0.0205553	0.0988711	0.0744319	2051	tags=17%, list=14%, signal=15%	Lmf1/Pomk/Dpy19l3/Uggt1/Fut8/Slc35c1/Nus1/Trip11/B3gnt8/Nus1/Gfpt1/B3gnt9/Dpy19l4/Fktn/Mgat4a/Pomk/Dhdds/Fktn/Gxylt2/St8sia4/Galnt11/Alg10b/Mgat4a/Uggt1/St6galnac4/Tmtc3/Ggta1/Chp1
BP	GO:0043413	macromolecule glycosylation	93	0.376471	1.49978	0.0205553	0.0988711	0.0744319	2051	tags=17%, list=14%, signal=15%	Lmf1/Pomk/Dpy19l3/Uggt1/Fut8/Slc35c1/Nus1/Trip11/B3gnt8/Nus1/Gfpt1/B3gnt9/Dpy19l4/Fktn/Mgat4a/Pomk/Dhdds/Fktn/Gxylt2/St8sia4/Galnt11/Alg10b/Mgat4a/Uggt1/St6galnac4/Tmtc3/Ggta1/Chp1
BP	GO:0006606	protein import into nucleus	106	0.362955	1.47703	0.0205878	0.0989447	0.0744873	5322	tags=35%, list=36%, signal=23%	Angpt1/Ptgs2/E2f3/Pik3r1/Fam53b/Kpna4/Tnpo2/Snupn/Notch1/Rab23/Apod/Kpna1/Ipo13/Sumo1/Chp1/Gli3/Fam53c/Mdfic/Six3/Syk/Zc3h12a/Arntl/Med1/Nup98/Gli3/Kpna3/Agt/Ppp2ca/Cse1l/Cry2/Jak2/Appl2/Cry2/Nf1/Bcl3/Cse1l/Notch1/Nup54/Cdkn1a/Nup153/Eif4enif1/Ing1/Heatr3/Mdfic/Phip/Tnpo1/Adar/Mdfic/Ufm1/Adar/Kpna6/Stk4/Jak2/E2f3/Med1/Mapk14/Fam53c/Zc3h12a/Ipo9/Mbtps1/Hyal2/Ipo7/Kpnb1/Ranbp2/Nup214/Zpr1
BP	GO:0014065	phosphatidylinositol 3-kinase signaling	66	0.403316	1.51477	0.0207584	0.0995991	0.07498	3518	tags=28%, list=24%, signal=21%	Angpt1/Pik3c2b/Prr5/Pik3r1/Nyap1/Igf1/Cbl/Ptpn13/Igf1r/Irs1/Pdgfa/Cbl/Rara/Irs1/Pik3cg/Dab2ip/Osm/Ube3a/Ube3a/Igf1/Irs1/Pdgfa/Ptpn13/Ncor1/F2rl1/Zfp36l1/Agt/Vegfa/Jak2/Igf1r/Nf1/Ube3a/Pik3ca
BP	GO:0031023	microtubule organizing center organization	107	0.36084	1.46612	0.0207441	0.0995991	0.07498	4232	tags=29%, list=29%, signal=21%	Brca2/Cenpj/Cep295/Bbs4/Cdk5rap2/Alms1/Cdk5rap2/Ndc80/Mpdz/Gcc2/Brca2/Cenpj/Cep295/Cep295/Alms1/Rttn/Poc1b/Cep152/Pcm1/Cdk5rap2/Cep63/Stil/Gen1/Ndc80/4933427D14Rik/Cep135/Ccp110/Bnip2/Dzip1/Gcc2/Mark4/Cdk5rap2/Rock2/Stil/Pcm1/4933427D14Rik/Uvrag/Slc16a1/Sdccag8/Stil/Haus6/Cep152/Kif3a/Ckap5/Cep152/Xrcc2/Pcm1/Spice1/Cep72/Wdr62/Cep295/Uvrag/Gcc2/Nin/Cdk5rap2/Plk2/Pcm1/Gen1/Cep63/Nin/Haus1
BP	GO:0046822	regulation of nucleocytoplasmic transport	85	0.376306	1.48366	0.0208265	0.0998427	0.0751633	2271	tags=14%, list=15%, signal=12%	Angpt1/Tcf7l2/Ptgs2/Frat1/Akap8l/Pik3r1/Ctdspl2/Thoc2/Rab23/Apod/Mdm2/Peg12/Sumo1/Ctdspl2/Chp1/Gli3/Supt6/Mdfic/Rapgef3/Zc3h12a
BP	GO:0006298	mismatch repair	16	-0.531165	-1.63294	0.0208709	0.099877	0.0751892	554	tags=12%, list=4%, signal=11%	Mlh1/Msh3/Axin2
BP	GO:0060039	pericardium development	18	0.551802	1.51401	0.0208565	0.099877	0.0751892	1951	tags=26%, list=13%, signal=22%	Flrt3/Sos1/Wnt5a/Smad2/Dll4/Sos1/Sos1/Notch1/Mecom/Sos1
BP	GO:0008360	regulation of cell shape	101	0.362134	1.45962	0.0209029	0.099877	0.0751892	1391	tags=9%, list=9%, signal=8%	Myh10/Vegfa/Pakap/Pdpn/Myh10/Zmpste24/Icam1/Arap1/Fgd4/Arhgef18/Arhgef18/Myh10/Sema3e/Arhgef18/Myo10/Kif3a/Ptk2/Ptk2b/Bambi/Epb41l3
BP	GO:0098655	cation transmembrane transport	257	0.302321	1.34182	0.0208863	0.099877	0.0751892	1961	tags=15%, list=13%, signal=13%	Nos1/Slc66a1/Kcnc3/Ank1/Ank3/Kcnk13/Kcnk3/Tmem38b/Micu3/Ank3/Cacna1c/Atp6v0a2/Ank3/Kcnb1/Scara5/Pkd2/Atp6v1a/Atpsckmt/Slc9a4/Gnb5/Hspa2/Slc25a25/Trpa1/Snx27/Cox15/Akap7/Kcnk2/Ptk2b/Crbn/Pde4d/Slc22a21/Akap9/Stk39/Akap9/Fhl1/Slc7a8/Alg10b/Cacna2d1/Stim2/Kcnk2/Ank1/Ibtk/Shank3/Xcl1/Kcnh2/Ank3/Tlr9/Pcsk9/Kcna5/Atp7a/Amigo1/Pik3cg/Steap2/Bbc3/Akap9/Slc6a9/Mfsd12/Slc12a2/Atp1a3/Sumo1/Slc25a15/Opa1/Gpr…
BP	GO:0002320	lymphoid progenitor cell differentiation	14	0.638454	1.64204	0.020983	0.100177	0.0754148	2018	tags=34%, list=14%, signal=30%	Sox4/Ankle1/Sos1/Sos2/Sos1/Sos1/Bcl2/Notch1/Batf/Sos1/Sos2
BP	GO:0032252	secretory granule localization	10	0.669679	1.59314	0.0214581	0.102276	0.0769951	3687	tags=31%, list=25%, signal=23%	Tcf7l2/Mecp2/Pik3cg/Tanc2/Eipr1/Kif1b/Kif1b/Myo5a
BP	GO:0010812	negative regulation of cell-substrate adhesion	36	0.461222	1.5104	0.0214815	0.102303	0.0770154	1600	tags=15%, list=11%, signal=14%	Men1/Pik3r1/Itgb1bp1/Notch1/Serpine1/Apod/Dmtn/Angpt2/Dusp22/Spry4
BP	GO:0016311	dephosphorylation	202	0.320665	1.39038	0.021529	0.102445	0.077122	4382	tags=25%, list=30%, signal=18%	Ptp4a3/Mfhas1/Ssh2/Psph/Cdc14a/Ppp6r2/Ctdspl2/Ptpn13/Tsc1/Pip4p2/Ptprj/Ssh2/Mtmr10/Bcl2/Ppp1r7/Itga1/Tsc1/Mtmr11/Rprd1a/Uri1/Cd300a/Dusp22/Eya1/Ppp1r15b/Rprd1b/Ptpdc1/Phlpp1/Btrc/Mtmr10/Ctdspl2/Chp1/Mtmr4/Nckap1l/Dusp18/Synj2/Rngtt/Ssh2/Ptpn12/Ppp4r3b/Dusp3/Bpnt2/Dusp14/Ppp2r3a/Ptpn13/Rock2/Smad3/Cdca2/Synj2/Nck1/Mtmr9/Ppp2ca/Ppm1l/Ppm1d/Cry2/Mtmr6/Jak2/Pgp/Btrc/Cry2/Vcan/Plek/Ppp2r5e/Bcl2/Ppp5c/…
BP	GO:0002761	regulation of myeloid leukocyte differentiation	70	0.397875	1.51621	0.0215935	0.102667	0.0772896	3458	tags=23%, list=24%, signal=18%	Foxp1/Cdk6/Lif/Gpr55/Lif/Zbtb7a/Pik3r1/Runx1/Asxl2/Adipoq/Ikzf1/Asxl2/Zbtb7a/Rara/Fos/Stat5a/Gnas/Cul4a/Cdk6/Apc/Adam8/Tmem64/Evi2b/Apc/Zfp36l1/Fadd/Evi2/Foxp1/Gata2/Nf1/Gpr137/Apc
BP	GO:0046578	regulation of Ras protein signal transduction	127	0.35616	1.46823	0.021809	0.103482	0.0779029	2157	tags=15%, list=15%, signal=13%	Arhgef28/Ngfr/Ripor2/Akap13/Arhgef28/Gpr55/Lpar6/Dgkz/Ralgps1/Eps8l2/Arhgap42/Sos1/Sos1/Igf1/Cbl/Sos1/Iqsec2/Notch1/Cbl/Gpr65/Kif14/Lpar2/Arhgef3/Spry4/Arrb1/Pik3cg/Psd2/Itpkb/Dab2ip/Apoe/Sos1/Gpr35/Dynlt1c/Igf1/Arhgef2/Rasgrp4
BP	GO:0106106	cold-induced thermogenesis	75	0.382757	1.46908	0.0220563	0.104437	0.0786223	4723	tags=35%, list=32%, signal=24%	Plcl1/Acot11/Alms1/Lgr4/Lgr4/Adipoq/Igf1r/Notch1/Plcl2/Alms1/Lama4/Plcl2/Prkab2/Acsl1/Slc25a44/Gnas/Syk/Apc/Arntl/Lama4/Foxc2/Arrdc3/Apc/Elovl6/Oma1/Vegfa/Jak2/Ccr2/Zfp516/Adipor2/Cpt2/Appl2/Gadd45g/Igf1r/Acsl1/Apc/Mfn2/Lpin1/Notch1/Prkab2/Ehmt1/Slc25a44/Lpin1/Dync1h1/Kdm3a/Kdm3a/Ehmt1/Apc/Cmklr1/Per2/Jak2/Adam17/Prkab1
BP	GO:0120161	regulation of cold-induced thermogenesis	75	0.382757	1.46908	0.0220563	0.104437	0.0786223	4723	tags=35%, list=32%, signal=24%	Plcl1/Acot11/Alms1/Lgr4/Lgr4/Adipoq/Igf1r/Notch1/Plcl2/Alms1/Lama4/Plcl2/Prkab2/Acsl1/Slc25a44/Gnas/Syk/Apc/Arntl/Lama4/Foxc2/Arrdc3/Apc/Elovl6/Oma1/Vegfa/Jak2/Ccr2/Zfp516/Adipor2/Cpt2/Appl2/Gadd45g/Igf1r/Acsl1/Apc/Mfn2/Lpin1/Notch1/Prkab2/Ehmt1/Slc25a44/Lpin1/Dync1h1/Kdm3a/Kdm3a/Ehmt1/Apc/Cmklr1/Per2/Jak2/Adam17/Prkab1
BP	GO:2000104	negative regulation of DNA-templated DNA replication	10	0.668572	1.59051	0.0221773	0.104579	0.0787291	993	tags=25%, list=7%, signal=23%	Brca2/Fbh1/Zranb3/Timeless/Brca2
BP	GO:1903555	regulation of tumor necrosis factor superfamily cytokine production	99	0.372345	1.49783	0.022195	0.104579	0.0787291	3158	tags=21%, list=22%, signal=17%	Angpt1/Foxp1/Spon2/Irak3/Cd274/Pik3r1/Wnt5a/Ptafr/Tlr1/Igf1/Adipoq/Ptprj/Oas3/Arid5a/Rara/Sash3/Tlr3/Tlr9/Cd209b/Card9/Tlr1/Tlr1/Igf1/Arhgef2/Trim27/Syk/Zc3h12a/Lpl/Adam8/Syt11/Tlr2/Ptger4/Fadd/Tlr2/Ptger4/Foxp1/Jak2/Ccr2/Sash3
BP	GO:0009755	hormone-mediated signaling pathway	96	0.372059	1.48939	0.0221214	0.104579	0.0787291	4918	tags=35%, list=34%, signal=23%	Esr1/Foxp1/Nr5a1/Akap13/Zbtb7a/Lbh/Lancl2/Igf1/Lats2/Skp2/Zbtb7a/Klf9/Rara/Pagr1a/Acsl1/Ube3a/Ube3a/Trerf1/Igf1/Ncoa1/Nr1d2/Arntl/Med1/Calcoco1/Ghr/Bdnf/Ncor1/Kmt2d/Strn3/Foxp1/Cry2/Jak2/Adipor2/Sgk1/Appl2/Cry2/Kmt2d/Ep300/Ppp5c/Acsl1/Klf9/Ube3a/Tmf1/Vps18/Peg13/Ep300/Kmt2d/Cnot2/Akap13/Vps18/Kank2/Zmiz1/Pak1/Kdm3a/Kdm3a/Lats2/Ncoa2/Ufm1/Ddx17/Arid1a/Ncoa1/Rbfox2/Jak2/Lats1/Rara/Med1/Ncoa1/Prcp/U…
BP	GO:0009100	glycoprotein metabolic process	162	0.329674	1.39612	0.0221427	0.104579	0.0787291	2538	tags=18%, list=17%, signal=15%	Lmf1/Pomk/Hs6st2/Tcf7l2/Dpy19l3/Uggt1/Fut8/Chst10/Slc35c1/Nus1/Trip11/B3gnt8/Nus1/Igf1/Glce/Gfpt1/B3gnt9/Dpy19l4/Xylt1/Fktn/Mgat4a/Pomk/Bcl2/Dhdds/Fktn/Chst7/Cant1/Gxylt2/St8sia4/Galnt11/Alg10b/Csgalnact1/Atp7a/Mgat4a/Uggt1/Dse/Man2a1/St6galnac4/Tmtc3/Ggta1/Chp1/Igf1/Chst10/Slc35d1/Tet2/Alg8/Tm9sf2/Alg11/Bpnt2/Edem3
BP	GO:0018027	peptidyl-lysine dimethylation	20	0.567664	1.61813	0.0222939	0.104712	0.0788289	2022	tags=22%, list=14%, signal=19%	Setd1a/Setd1b/Ehmt2/Eef1akmt2/Kmt2a/Setd1b/Setd7/Ash1l/Setd1b/Setd1b/Kmt2d/Kmt5b/Kmt2a
BP	GO:0032355	response to estradiol	21	0.55008	1.59015	0.022251	0.104712	0.0788289	5279	tags=47%, list=36%, signal=30%	Esr1/Lcor/Ptgfr/Fam210b/Nrip1/Ncoa1/Ghr/Strn3/Stat5b/Lcor/Nrip1/Prkca/Ncoa1/Prdm2/Nrip1/Prdm2/Ncoa1/Kat5/Ncoa1/Ncoa3/Stat5b
BP	GO:0090277	positive regulation of peptide hormone secretion	43	0.451037	1.54284	0.0223138	0.104712	0.0788289	3878	tags=32%, list=26%, signal=24%	Pfkfb2/Tcf7l2/Sox4/Lif/Lif/Baiap3/Ano1/Trpa1/Ncoa6/Irs1/Rab8b/Irs1/Arrb1/Ncoa6/Irs1/Rab8b/Ptger4/Ptger4/Nadk/Jak2/Oga/Abcg1/Apln/Acsl4/Irs2
BP	GO:0097035	regulation of membrane lipid distribution	24	0.53882	1.60952	0.022341	0.104754	0.0788608	1724	tags=21%, list=12%, signal=19%	Atp10d/Atp11a/Atp8a1/Tlcd1/Arv1/Mfsd2a/Gba2/Arv1/Atp11a/Atp8b4
BP	GO:0042326	negative regulation of phosphorylation	235	0.300504	1.32655	0.0224997	0.105412	0.0793564	2597	tags=15%, list=18%, signal=13%	Angpt1/Nos1/Pard3/Men1/Irak3/Cbfa2t3/Samsn1/Ddr2/Itgb1bp1/Ctdspl/Igf1/Cbl/Ptpn13/Socs3/Nr2f2/Slit2/Deptor/Ocln/Adipoq/Ptprj/Lats2/Sh3bp5/Atxn1/Sh3bp5/Pde4d/Stk39/Slit2/Cbl/Cep43/Dmtn/Pip4k2a/Hnrnpu/Ibtk/Cd300a/Lrrk1/Grem1/Dusp22/Spry4/Arrb1/Ppp1r15b/Gnaq/Crkl/Fam72a/Gnaq/Dab2ip/Cblb/Apoe/Chp1/Igf1/Trim27/Gnaq/Zc3h12a/Rgs2/Apc/Fem1a/Cd109/Ppp4r3b/Dusp3/Cep43/Prkar2b/Heg1/Ptpn13/Ncor1
BP	GO:0072678	T cell migration	37	0.472967	1.56136	0.0225412	0.105521	0.0794383	4427	tags=37%, list=30%, signal=26%	Tmem102/Ripor2/Wnt5a/Cxcl12/Gpr183/Stk39/Apod/Gpr183/Xcl1/Cd200r1/Crkl/Slc12a2/Med23/Tnfrsf14/Adam8/Fadd/Icam1/Wnk1/Ccr2/Oxsr1/Wnk1/Lgals9/Ecm1/Plec/Ccr7/Itga4/Aif1/Adam8
BP	GO:0060326	cell chemotaxis	146	0.329647	1.38419	0.0225987	0.105705	0.0795765	4525	tags=29%, list=31%, signal=21%	Tmem102/Ffar2/Cklf/Sell/Ripor2/Ccl25/Wnt5a/Cxcl12/Slit2/Ptprj/Gpr183/Ptk2b/Notch1/Serpine1/Pde4d/Stk39/Slit2/Itga1/Ccl22/Gpr183/Camk1d/Grem1/Xcl1/Crkl/Il16/Slc12a2/Ccr10/Gpr35/Pikfyve/Slamf8/Saa3/Nckap1l/Syk/Slc8b1/Adam8/Tpbg/Pde4b/Camk1d/Pip5k1a/Met/F2rl1/Dnm1l/Vegfa/Mmp28/Wnk1/Ccr2/Rin3/Akirin1/Nr4a1/Camk1d/Rin3/Oxsr1/Wnk1/Notch1/Alox5/Rarres2/Ano6/Il23a/C5ar1/F7/Arhgef5/Hbegf/Swap70/Plec/Ccr7/…
BP	GO:0006612	protein targeting to membrane	55	0.425278	1.53265	0.0229201	0.106775	0.0803824	1695	tags=18%, list=12%, signal=16%	Pard3/Zdhhc23/Macf1/Ank3/Macf1/Macf1/Ank3/Ank3/Itgb1bp1/Kcnb1/Mtcl1/Mtcl1/Zdhhc20/Dmtn/Rab8b/Nacad/Ank3/Tcaf1/Pex3/Mtcl1
BP	GO:0014910	regulation of smooth muscle cell migration	56	0.4199	1.52062	0.0228881	0.106775	0.0803824	3149	tags=23%, list=21%, signal=18%	Tacr1/Vtn/Dock5/Ddr2/Igf1/Slit2/Adipoq/Bcl2/Pdgfa/Serpine1/Pde4d/Slit2/Mdm2/Atp7a/P2ry2/Igf1/Rapgef3/Ccn4/Pdgfa/Plxna1/Ptger4/Agt/Rps6kb1/Ptger4/Rps6kb1
BP	GO:0035265	organ growth	112	0.346797	1.41107	0.0229082	0.106775	0.0803824	4918	tags=35%, list=34%, signal=24%	Esr1/Foxp1/Tcf7l2/Men1/Akap13/Tmem38b/Jarid2/Cacna1c/Ddr2/Smad2/Igf1/Lats2/Ankrd26/Kcnk2/Bcl2/Notch1/Smad1/Fxn/Ncam1/Rara/Sash3/Kcnk2/Ube3a/Ube3a/Igf1/Ankrd26/Rgs2/Apc/Ccn4/Evc/Foxc2/Mapk11/Plag1/Heg1/Tenm4/Apc/Smpd3/Ier3ip1/Agt/Foxp1/Ly6e/Sash3/Wwc2/Bcl2/Bcl2l11/Tgfbr1/Apc/Ube3a/Notch1/Vgll4/Dusp6/Camk2d/Tenm4/Akap13/Tenm4/Heg1/Ecm1/Wwc1/Bcl2l11/Pak1/Lats2/Prkar1a/Apc/Gsk3b/Stk4/Tenm4/S1pr1/Lats…
BP	GO:0042692	muscle cell differentiation	216	0.309767	1.35077	0.0229795	0.106966	0.0805259	1714	tags=17%, list=12%, signal=15%	Dmpk/Pbrm1/Pbrm1/Mef2a/Gsk3a/Syne1/Xirp1/Pak1/Syne1/Myh10/Hdac4/Vegfa/Bcl2/Syne1/Slc8a1/Syne1/Sypl2/Plpp7/Cdon/Arid1a/Id2/Mecp2/Smarcd3/Myh10/Ankrd23/Tbx2/Zmpste24/Nfatc2/Gsk3b/Mef2a/Tnfsf14/Mef2c/Neo1/Nfatc2/Cd53/Tanc1/Pdgfb/Nrap/Actn3/Srf/Bhlhe41/Zbed6/Dicer1/Dmpk/Myh10/Tmtc3/Vangl2/Neurl2/Lmod2/Homer1/Fer1l5/Syne1/Tbx2/Rbm4/Gata4/Naca/Syne1/Notch1/Smad6/Syne1/Syne1/Xirp1/Sorbs2/Akap6/Tnfsf14/D…
BP	GO:0021517	ventral spinal cord development	24	0.538038	1.60719	0.0230101	0.107007	0.0805569	3174	tags=30%, list=22%, signal=24%	Foxp1/Isl2/Sox4/Dll4/Lrp8/Nkx2-2/Gigyf2/Nkx2-2/Gli3/Gdpd5/Gli3/Lrp8/Ighmbp2/Foxp1/Gli2/Gata2
BP	GO:0021846	cell proliferation in forebrain	16	0.583085	1.55056	0.0230255	0.107007	0.0805569	4036	tags=44%, list=27%, signal=32%	Tacc2/Dixdc1/Hook3/Dixdc1/Tacc2/Tacc2/Kif14/Numbl/Pcm1/Gli3/Six3/Dixdc1/Dixdc1/Hook3/Pcm1/Gli3/Hook3/Zeb2/Pcm1/Hook3/Numbl/Pcm1/Zeb2
BP	GO:0060261	positive regulation of transcription initiation by RNA polymerase II	32	0.495411	1.57975	0.0230797	0.107173	0.0806816	3150	tags=26%, list=21%, signal=21%	Taf11/Esr1/Ercc6/Ikzf1/Taf4/Med13/Med13/Med1/Taf3/Taf3/Xpa/Med17/Irf8/Taf8/Taf8
BP	GO:0001707	mesoderm formation	34	0.482125	1.55707	0.0231813	0.107558	0.0809719	2821	tags=26%, list=19%, signal=21%	Crb2/Macf1/Scx/Macf1/Macf1/Wnt5a/Smad2/Bmpr2/Epb41l5/Smad1/Epb41l5/Kdm6a/Eya1/Armc5/Kdm6a/Tlx2/Foxc2/Smad3/Macf1
BP	GO:0032675	regulation of interleukin-6 production	74	0.381254	1.46022	0.0232704	0.107885	0.0812177	2985	tags=22%, list=20%, signal=17%	Tlr7/Spon2/Irak3/Wnt5a/Ptafr/Tlr1/Mbp/Arid5a/Tlr3/Tlr9/Arrb1/Cd200r1/Card9/Tlr1/Tlr1/Il16/Arhgef2/Mbp/Nckap1l/Syk/Zc3h12a/Lpl/Syt11/Tlr2/Nlrx1/Met/F2rl1/Tlr2/Adora2b
BP	GO:0007292	female gamete generation	76	0.384765	1.48033	0.0233332	0.108089	0.0813716	2180	tags=17%, list=15%, signal=14%	Brca2/Prdm9/Ptgs2/Alms1/Sos1/Prdm9/Sos1/Igf1/Ndc80/Rps6ka2/Sos1/Mlh3/Brca2/Bcl2/Ptk2b/Paqr8/Cntrl/Ythdc1/Alms1/Nrip1/Mlh3/Sos1/Igf1/Ndc80/Nanos1
BP	GO:0098534	centriole assembly	33	0.47972	1.53768	0.0233874	0.108167	0.0814298	3607	tags=39%, list=25%, signal=30%	Cenpj/Cep295/Cdk5rap2/Alms1/Cdk5rap2/Cenpj/Cep295/Cep295/Alms1/Rttn/Poc1b/Cep152/Cdk5rap2/Cep63/Stil/4933427D14Rik/Cep135/Ccp110/Cdk5rap2/Stil/4933427D14Rik/Stil/Cep152/Cep152/Spice1/Cep72/Wdr62/Cep295
BP	GO:0051302	regulation of cell division	94	0.363224	1.45245	0.0234131	0.108199	0.081454	3483	tags=21%, list=24%, signal=16%	Brca2/Men1/Zfyve26/Bbs4/Cit/E2f7/Lbh/Cdc14a/Itgb1bp1/Igf1r/Brca2/Pdgfa/Zfyve26/Prdm15/Birc6/Kif14/Garem1/Kif20b/Ahctf1/Tada2a/Orc6/Chmp3/Apc/Ccp110/Entr1/Evi2b/Mllt3/Pdgfa/Apc/Uvrag/Vegfa/Cdk2ap2/Pkp4/Kif13a/Igf1r/Intu/Entr1/Apc/Entr1
BP	GO:0003014	renal system process	40	0.471489	1.59552	0.023512	0.108554	0.0817214	3633	tags=28%, list=25%, signal=21%	Tacr1/Cacna1c/Xpnpep3/Adgrf5/Adipoq/Adgrf5/Maged2/Bcl2/Gnas/Comt/Ptger4/F2rl1/Abcg2/Agt/Ptger4/Adcy6/Bcl2/Adgrf5/Akap11/Cln3/Itga3
BP	GO:1990778	protein localization to cell periphery	186	0.315291	1.35401	0.0235873	0.108743	0.0818635	3826	tags=23%, list=26%, signal=18%	Zdhhc23/Rapgef6/Macf1/Ank1/Ank3/Abi3/Macf1/Efr3b/Macf1/Gga3/Stx3/Ank3/Pik3r1/Ank3/Itgb1bp1/Kcnb1/Efr3a/Adam22/Stx7/Misp/Snx27/Adipoq/Iqsec2/Clip3/Tspan5/Ccdc88a/Bbip1/Gripap1/Ank1/Rab8b/Fam126b/Ank3/Nsf/Rabep1/Abi3/Exoc5/Arl13b/Rab3d/Rapgef2/Pram1/Dchs1/Sec16a/Ccdc88a/Gphn/Nectin3/Sec16a/Ccdc88a/Tpbg/Rab8b/Epb41l2/Kcnip3/Prkci/Rock2/Pip5k1a/Macf1/Sapcd2/Ldlrap1/Trarg1/Camk2g/Cnpy4/Stx3/Pdzk1/Adcy…
BP	GO:0043401	steroid hormone mediated signaling pathway	75	0.380113	1.45893	0.0236751	0.10906	0.0821026	4981	tags=34%, list=34%, signal=23%	Esr1/Foxp1/Akap13/Zbtb7a/Lbh/Igf1/Skp2/Zbtb7a/Klf9/Pagr1a/Ube3a/Ube3a/Trerf1/Igf1/Arntl/Med1/Calcoco1/Bdnf/Ncor1/Kmt2d/Strn3/Foxp1/Cry2/Jak2/Sgk1/Cry2/Kmt2d/Ep300/Ppp5c/Klf9/Ube3a/Tmf1/Vps18/Peg13/Ep300/Kmt2d/Cnot2/Akap13/Vps18/Kank2/Zmiz1/Pak1/Kdm3a/Kdm3a/Ncoa2/Ufm1/Ddx17/Arid1a/Rbfox2/Jak2/Lats1/Med1/Ufl1/Ncor1/Lats1/Tmf1
BP	GO:0042733	embryonic digit morphogenesis	42	0.457624	1.56539	0.0238068	0.109405	0.082362	995	tags=19%, list=7%, signal=18%	Tbx2/C2cd3/Gli2/Tmem231/Ift140/Sall1/Sfrp2/Tbc1d32/Tbx2/C2cd3/Ift140/Notch1/Gli2/Ttbk2/Sall1/Lrp4
BP	GO:0060048	cardiac muscle contraction	42	0.457211	1.56398	0.0238068	0.109405	0.082362	4407	tags=43%, list=30%, signal=30%	Tmem38b/Cacna1c/Ccn2/Pde4d/Akap9/Akap9/Cacna2d1/Tcap/Myl1/Kcnh2/Kcna5/Akap9/Atp1a3/Sumo1/Ccn2/Zc3h12a/Rgs2/Pde4b/Met/Kcnj8/Smtn/Pik3ca/Smad7/Camk2d/Dlg1/Ppp1r13l/Hdac4/Pik3ca/Dlg1
BP	GO:2000105	positive regulation of DNA-templated DNA replication	11	0.639531	1.56316	0.0238011	0.109405	0.082362	3459	tags=32%, list=24%, signal=25%	E2f7/Wiz/Ciz1/Ino80/Dbf4/Ino80/Ssbp1/Atrx
BP	GO:0042098	T cell proliferation	100	0.356695	1.436	0.0238615	0.109569	0.0824857	3247	tags=23%, list=22%, signal=18%	Zc3h12d/Il2ra/Ripor2/Cd274/Tnfsf13b/Sos1/Glmn/Cxcl12/Sos2/Sos1/Igf1/Sos1/Il12rb2/Il20rb/Sash3/Xcl1/Cblb/Stat5a/Sh3rf1/Sos1/Znhit1/Mad1l1/Sos2/Armc5/Igf1/Tnfrsf14/Nckap1l/Syk/Lmbr1l/Sh3rf1/Sh3rf1/Cd86/Stat5b/Nck1/Lrrc32/Peli1/Fadd/Jak2/Ccr2/Sash3/Cd44
BP	GO:0015980	energy derivation by oxidation of organic compounds	143	0.331878	1.38625	0.0240479	0.110075	0.0828664	3913	tags=26%, list=27%, signal=19%	Tcf7l2/Stk40/Etfrf1/Coq10b/Cbfa2t3/Afg1l/Stbd1/Ppp1r3b/Atpsckmt/Igf1/Slc25a25/Gfpt1/Etfrf1/Adgrf5/Pcdh12/Adgrf5/Irs1/Rb1cc1/Phkb/Fxn/Phka2/Slc25a13/Cox6a2/Irs1/Epm2aip1/Atp7a/Mtfr2/Pde12/Igf1/Abcd1/Slc37a2/Gnas/Rb1cc1/Irs1/Mtfr1/Sucla2/Bdnf/Epm2aip1/Norad/Pank2/Bid/Phka1/Ogdh/Uqcc3/Ppif/Cox7a1/Gba/Mfn2/Pik3ca/Adgrf5/Dnajc30/Ndufa12/Cox10/ND4/Irs2/Sorbs1/Adgrf5
BP	GO:0044380	protein localization to cytoskeleton	47	0.437472	1.52424	0.0240816	0.110142	0.0829167	5222	tags=43%, list=36%, signal=28%	Bicd1/Bbs4/Ttbk2/Ccdc14/Hook3/Abhd17a/Ttbk2/Hnrnpu/Ttbk2/Kif20b/Pcm1/Cep63/Stil/Map1a/4933427D14Rik/Ccdc14/Apc/Map1a/Mark4/Hook3/Stil/Pcm1/Apc/4933427D14Rik/Golgb1/Hook3/Stil/Hnrnpu/Pcm1/Apc/Hook3/Cep72/Abhd17b/Csnk1d/Nin/Pcm1/Cep63/Csnk1d/Fam83d/Nin/Cep63/Champ1/Apc/Gsk3b/Pcm1/Klhl21/Cep192/Map1a/Cep131/Cep350/Golgb1/Cep131/Cep192/Map1a/Map1a/Kif20b
BP	GO:0032872	regulation of stress-activated MAPK cascade	114	0.360287	1.46492	0.0241871	0.110537	0.0832139	2597	tags=17%, list=18%, signal=14%	Mfhas1/Men1/Hipk2/Ccn2/Wnt5a/Taok1/Mapk9/Dixdc1/Ankrd6/Naip5/Fktn/Igf1r/Dixdc1/Ptk2b/Rb1cc1/Fktn/Stk39/Foxo1/Fgd4/Map3k11/Mecom/Taok2/Tlr3/Dusp22/Card9/Phlpp1/Dab2ip/Mturn/Ccn2/Sh3rf1/Mdfic/Zc3h12a/Mturn/Dixdc1/Rb1cc1/Dusp3/Dixdc1/Sh3rf1/Sh3rf1/Ncor1
BP	GO:0006022	aminoglycan metabolic process	54	0.419635	1.50503	0.0244553	0.111674	0.0840703	4260	tags=35%, list=29%, signal=25%	Angpt1/Ovgp1/B3gnt8/Glce/B3gnt9/Xylt1/Has1/Chst7/Csgalnact1/Hyal1/Dse/Cemip2/Slc35d1/Bpnt2/Hyal1/Ids/Chsy1/Hs2st1/Smpd3/Ptger4/Ptger4/Chpf2/Cd44/Sgsh/Glce/B3gnt3/Lyve1/Ugdh/Chpf2/B3gnt3/Sgsh
BP	GO:0016054	organic acid catabolic process	95	0.366544	1.4685	0.0246375	0.112273	0.0845215	2556	tags=18%, list=17%, signal=15%	Nos1/Asrgl1/Acaa1a/Nudt7/Ppat/Ehhadh/Lpin3/Lipe/Mfsd2a/Etfdh/Tha1/Adipoq/Irs1/Aldh5a1/Lpin2/Irs1/Hmgcll1/Nagk/Slc25a44/Afmid/Abcd1/Gls/Crot/Irs1/Aig1/Aldh1l2
BP	GO:0046395	carboxylic acid catabolic process	95	0.366544	1.4685	0.0246375	0.112273	0.0845215	2556	tags=18%, list=17%, signal=15%	Nos1/Asrgl1/Acaa1a/Nudt7/Ppat/Ehhadh/Lpin3/Lipe/Mfsd2a/Etfdh/Tha1/Adipoq/Irs1/Aldh5a1/Lpin2/Irs1/Hmgcll1/Nagk/Slc25a44/Afmid/Abcd1/Gls/Crot/Irs1/Aig1/Aldh1l2
BP	GO:0050806	positive regulation of synaptic transmission	61	0.392884	1.45445	0.0246838	0.112273	0.0845215	857	tags=12%, list=6%, signal=11%	Gsk3b/Dnm1l/Iqsec2/Prnp/Sphk1/Prkce/Ppp1r9a/Iqsec2/Ccr2/Crtc1/Ptk2/Ephb2/Arc/Ptk2b/Kiss1r
BP	GO:0071496	cellular response to external stimulus	148	0.333381	1.39822	0.024681	0.112273	0.0845215	5120	tags=33%, list=35%, signal=22%	Nos1/Scx/Pik3c2b/Tcf7l2/Ripor2/Ankrd1/Ercc6/Kcnb1/Nuak2/Tsc1/Mfsd2a/Tbl2/Rragc/Bcl2/Tnrc6a/Foxo1/Tsc1/Depdc5/Eif2ak4/Fos/Prkab2/Pcsk9/Tnrc6a/Cpeb4/Sik2/Fcor/Ncoa1/Zc3h12a/Nudt1/Ifi207/Lpl/Med1/Cpeb4/Ifi207/Comt/Xpr1/Ptger4/Ndor1/Gcn1/Adora2b/Ptger4/Mios/Angptl4/Clec16a/Bcl2/Gba/Ttc5/Cdkn1a/Postn/Prkab2/Sesn2/Ifi207/Kank2/Atg14/Eif2ak2/Plec/Itga4/Eif4g1/Tsc1/Ifi204/Trim24/Foxo3/Vps41/Gsk3b/Pik3r4/…
BP	GO:0043567	regulation of insulin-like growth factor receptor signaling pathway	10	0.661804	1.5744	0.024817	0.112532	0.0847158	2093	tags=44%, list=14%, signal=38%	Ift88/Igf1/Atxn1/Myorg/Myorg/Cilp/Igf1
BP	GO:0007099	centriole replication	32	0.491682	1.56786	0.0248381	0.112532	0.0847158	3607	tags=41%, list=25%, signal=31%	Cenpj/Cep295/Cdk5rap2/Alms1/Cdk5rap2/Cenpj/Cep295/Cep295/Alms1/Rttn/Poc1b/Cep152/Cdk5rap2/Cep63/Stil/4933427D14Rik/Cep135/Ccp110/Cdk5rap2/Stil/4933427D14Rik/Stil/Cep152/Cep152/Spice1/Cep72/Wdr62/Cep295
BP	GO:0019229	regulation of vasoconstriction	32	0.491613	1.56764	0.0248381	0.112532	0.0847158	951	tags=16%, list=6%, signal=15%	Tacr1/Nos1/Ptgs2/Arhgap42/Dock5/Cacna1c/Bmpr2/Wdr35
BP	GO:0030522	intracellular receptor signaling pathway	135	0.340497	1.41526	0.0249942	0.11315	0.0851814	4981	tags=31%, list=34%, signal=21%	Esr1/Rora/Foxp1/Rnf135/Hspa1a/Zbtb7a/Lbh/Ezh2/Igf1/Ezh2/Asxl2/Oas3/Asxl2/Skp2/Zbtb7a/Klf9/Rara/Pagr1a/Crkl/Fam120b/Ube3a/Ube3a/Trerf1/Igf1/Clpb/Ncoa1/Arntl/Med1/Calcoco1/Dhx58/Bdnf/Ncor1/Kmt2d/Strn3/Nlrx1/Foxp1/Cry2/Jak2/Rnf125/Cry2/Kmt2d/Ep300/Ppp5c/Hspa1a/Klf9/Ube3a/Alpk1/Tmf1/Vps18/Peg13/Ep300/Kmt2d/Cnot2/Ankrd17/Vps18/Dhrs3/Kank2/Zmiz1/Ddx58/Pak1/Kdm3a/Kdm3a/Ncoa2/Trim24/Hspa1b/Ufm1/Ddx17/Slc…
BP	GO:0051438	regulation of ubiquitin-protein transferase activity	35	0.467705	1.52455	0.0250942	0.113514	0.0854553	5685	tags=42%, list=39%, signal=26%	Dcun1d5/Trib2/Dtx3l/Btrc/Dcun1d3/Fem1b/Bsn/Arrdc3/Dcun1d1/Fbxo5/Dnm1l/Btrc/Ube2n/Mastl/Smad7/Fzr1/Dcun1d3/Fem1b/Dcun1d5/Dcun1d1/Trib1/Dnm1l/Trib1/Pten/Ube2l3
BP	GO:0014855	striated muscle cell proliferation	45	0.448056	1.55463	0.0252739	0.114228	0.0859931	3579	tags=27%, list=24%, signal=21%	Angpt1/Foxp1/Jarid2/Kcnk2/Notch1/Smad1/Six5/Ncam1/Kcnk2/Kpna1/Cflar/Paxbp1/Apc/Foxc2/Mapk11/Tenm4/Apc/Foxp1/Jak2/Akirin1/Tgfbr1/Apc/Notch1/Vgll4
BP	GO:0032271	regulation of protein polymerization	125	0.34425	1.41987	0.0253115	0.114228	0.0859931	4432	tags=27%, list=30%, signal=19%	Bbs4/Cdk5rap2/Capza1/Ssh2/Hspa1a/Cyfip2/Cdk5rap2/Fmn1/Mecp2/Prune1/Slit2/Fchsd1/Gba2/Ssh2/Ptk2b/Akap9/Slit2/Pfn2/Akap9/Clip3/Dmtn/Ppp1r9a/Scin/Gm14137/Akap9/Cdk5rap2/Baiap2/Pde4dip/Pde4dip/Nckap1l/Abitram/Camsap1/Apc/Ssh2/Pde4dip/Mlst8/Tlr2/Mphosph8/Map1b/Ppp1r9a/Cdk5rap2/Fchsd2/Met/Nck1/Apc/Rictor/Tlr2/Icam1/Sgk1/Nckap1/Ckap5/Togaram1/Map3k1/Cdh5/Hspa1a/Apc/Camsap1/Nin/Cdk5rap2/Slain2/Map1b/Pde4…
BP	GO:0043122	regulation of I-kappaB kinase/NF-kappaB signaling	110	0.349025	1.42162	0.0258229	0.116173	0.0874569	1920	tags=12%, list=13%, signal=11%	Angpt1/Esr1/Rora/Tle1/Akap13/Trim12c/Card6/Wnt5a/Ash1l/Irak4/Trim32/Il1rl1/Adipoq/Ikbkg/Gprc5b/Tle1/Tab3/Tlr3/Tlr9/Card6/Card9/Btrc/Dab2ip/Lurap1
BP	GO:0030595	leukocyte chemotaxis	110	0.34899	1.42148	0.0258229	0.116173	0.0874569	974	tags=11%, list=7%, signal=10%	Cxcr3/Nup85/Nod2/Tnfsf14/Mtus1/Dnm1l/Pdgfb/Thbs4/Il34/Lyst/Slc12a2/Gpr35/Itga9/Lyst/Itga9/Ccr2/Lbp/Serpine1/Ptk2/Ptk2b/Tnfsf14
BP	GO:0032273	positive regulation of protein polymerization	62	0.397944	1.47738	0.0259078	0.116464	0.0876761	4513	tags=33%, list=31%, signal=23%	Cdk5rap2/Hspa1a/Cdk5rap2/Fmn1/Mecp2/Fchsd1/Ptk2b/Akap9/Pfn2/Akap9/Gm14137/Akap9/Cdk5rap2/Baiap2/Pde4dip/Pde4dip/Nckap1l/Apc/Pde4dip/Mlst8/Map1b/Cdk5rap2/Fchsd2/Met/Nck1/Apc/Rictor/Icam1/Nckap1/Ckap5/Togaram1/Map3k1/Hspa1a/Apc/Nin/Cdk5rap2/Slain2/Map1b/Pde4dip/Kirrel/Dlg1/Nin/Pak1/Baiap2/Map1b/Apc/Dlg1/Hspa1b/Grb2
BP	GO:0050920	regulation of chemotaxis	118	0.356747	1.46018	0.025955	0.116585	0.0877675	4533	tags=33%, list=31%, signal=23%	Tmem102/Sell/Ripor2/Stx3/Plxna4/Wnt5a/Cxcl12/Slit2/Bmpr2/Ptprj/Gpr183/Ptk2b/Notch1/Serpine1/Stk39/Slit2/Gpr183/Camk1d/Angpt2/Grem1/Xcl1/Sema3g/Il16/Sema3a/Sema6c/Sema3d/Slamf8/Nckap1l/Slc8b1/Tpbg/Dusp3/Camk1d/Smad3/Met/F2rl1/Plxna4/Dnm1l/St6gal1/Stx3/Vegfa/Mmp28/Wnk1/Sema6b/Ccr2/Rin3/Akirin1/Camk1d/Rin3/Oxsr1/Wnk1/Notch1/Angpt2/Sema3a/Rarres2/Ano6/Il23a/St6gal1/C5ar1/Plxna4/F7/Adgra2/Swap70/Ccr7/…
BP	GO:0071453	cellular response to oxygen levels	65	0.399045	1.49399	0.0259983	0.116689	0.0878456	1604	tags=12%, list=11%, signal=10%	Rora/Rwdd3/Kcnk3/Atp6v0a2/Atp6v1a/Tsc1/Tbl2/Kcnk2/Bcl2/Notch1/Foxo1/Tsc1/Kcnk2/Cr1l
BP	GO:0014031	mesenchymal cell development	41	0.450452	1.5306	0.0261755	0.117302	0.0883071	6089	tags=47%, list=41%, signal=28%	Bcl2/Gdnf/Notch1/Sema3g/Rdh10/Sema3a/Sema6c/Sema3d/Foxc2/Tfap2a/Sema6b/Phactr4/Sox11/Zeb2/Bcl2/Notch1/Sema3a/Acvr1/Phactr4/Pax3/Zeb2/Nrp2/Dicer1/Sema4a/Bcl2/Foxc2/Nrp2/Nrp1/Snai2/Sema3a/Sema6d/Sema3e/Sema7a/Gbx2/Tcof1/Pef1/Bcl2/Sema3e/Pef1
BP	GO:0045814	negative regulation of gene expression, epigenetic	59	0.406731	1.50054	0.0263158	0.117839	0.0887114	3518	tags=21%, list=24%, signal=16%	Zfp57/Ezh2/Bahd1/Zfp57/Mecp2/Ezh2/L3mbtl3/Pphln1/Znfx1/Setdb2/Atf7ip/Atf7ip/Rif1/Epc1/Phf2/Trim27/Gnas/Phf8/Kmt2b/Mphosph8/Cbx3/Kmt2d/Ppm1d/Phf8/Smarca5/Apobec1/Kmt2d/Morc2a/Zfp445/Pik3ca
BP	GO:0046323	glucose import	46	0.439732	1.53529	0.0263804	0.118037	0.0888603	4412	tags=45%, list=30%, signal=31%	Esr1/Slc25a27/Igf1/Tsc1/Ocln/Adipoq/Irs1/Slc25a27/Tsc1/Rnasel/Irs1/Rtn2/Rtn2/Igf1/Irs1/Prkci/Rps6kb1/Trarg1/Rps6kb1/Adipor2/Appl2/Rhoq/Mfn2/Oga/Hk2/Irs2/Sorbs1/Sesn2/Crebl2/Tsc1/Rnasel/Slc27a4/Prkca
BP	GO:0010569	regulation of double-strand break repair via homologous recombination	43	0.444137	1.51924	0.0266465	0.118951	0.0895484	4167	tags=30%, list=28%, signal=22%	Fbh1/Ercc6/Rbbp8/Mbtd1/Pogz/Timeless/Cgas/Recql5/Rif1/Epc1/Polq/Rmi2/Pogz/Timeless/Trp53bp1/Rpa2/Recql5/Ing3/Rad51/Helb/Trp53bp1/Mrnip/Epc2
BP	GO:0071706	tumor necrosis factor superfamily cytokine production	104	0.357158	1.44545	0.0266219	0.118951	0.0895484	3158	tags=20%, list=22%, signal=16%	Angpt1/Foxp1/Spon2/Irak3/Cd274/Pik3r1/Wnt5a/Ptafr/Tlr1/Igf1/Adipoq/Ptprj/Oas3/Arid5a/Rara/Sash3/Tlr3/Tlr9/Cd209b/Card9/Tlr1/Tlr1/Igf1/Arhgef2/Trim27/Syk/Zc3h12a/Lpl/Adam8/Syt11/Tlr2/Ptger4/Fadd/Tlr2/Ptger4/Foxp1/Jak2/Ccr2/Sash3
BP	GO:0006873	cellular ion homeostasis	263	0.298994	1.32856	0.0266328	0.118951	0.0895484	3194	tags=20%, list=22%, signal=16%	Tacr1/Nos1/Esr1/Slc25a27/Kcnk3/Ptgir/Tmem38b/Micu3/Gpr55/Ric3/Lpar6/Cacna1c/Mon1a/Atp6v0a2/Wnt5a/Gnat2/Scara5/Pkd2/Atp6v1a/Slc9a4/Thada/Ptgfr/Dmxl1/Trpa1/Bcl2/Ptk2b/Aplp2/Pde4d/Slc25a27/Fxn/Gpr65/Cacna2d1/Stim2/Ibtk/Xcl1/Slc9b1/Gpr89/Kcna5/Atp7a/P2ry2/Pik3cg/Slc4a7/Steap2/Bbc3/Slc6a9/Slc12a2/Atp1a3/Ube3a/Ccr10/Apoe/Gpr35/Slc30a7/Ube3a/Chp1/Gp1bb/Dmxl1/Mon1a/Slamf8/Slc8b1/Tm9sf4/Asph/Tmem64/Pkd2/A…
BP	GO:0010614	negative regulation of cardiac muscle hypertrophy	21	0.537529	1.55387	0.0267433	0.119199	0.089735	1252	tags=13%, list=9%, signal=12%	Foxp1/Fbxo32/Jarid2/Notch1/Foxo1
BP	GO:0014741	negative regulation of muscle hypertrophy	21	0.537529	1.55387	0.0267433	0.119199	0.089735	1252	tags=13%, list=9%, signal=12%	Foxp1/Fbxo32/Jarid2/Notch1/Foxo1
BP	GO:0034502	protein localization to chromosome	63	0.408084	1.52046	0.0269489	0.11993	0.0902854	1035	tags=9%, list=7%, signal=8%	Brca2/Esr1/Knl1/Jarid2/Ezh2/Ndc80/Tpp1/Ezh2/Pphln1/Brca2/Zwilch
BP	GO:0048144	fibroblast proliferation	63	0.407401	1.51791	0.0269489	0.11993	0.0902854	1152	tags=12%, list=8%, signal=11%	Esr1/Cdk6/Ngfr/Trp53inp1/Kmt2c/Morc3/Ddr2/Wnt5a/Igf1/Trim32/Fndc3b/Pdgfa/Serpine1
[truncated: 662 more rows]

## Sheet: GSEA_KEGG
	ID	Description	setSize	enrichmentScore	NES	pvalue	p.adjust	qvalue	rank	leading_edge	core_enrichment
[truncated: 68 more rows]
